# Supplementary material for: A Study of the Resistance of Hu Sheep Lambs to Escherichia coli F17 Based on Whole Genome Sequencing
Source: Animals (Basel). 2024 Jan 3;14(1):161. doi: 10.3390/ani14010161 (PMC10778179; doi:10.3390/ani14010161)
Supplement: Supplementary file 1 [file animals-14-00161-s001.zip]

Archive with 77 entries (51 files):
- Supplementary Material 1/
- Supplementary Material 1/s2A-187/
- Supplementary Material 1/s2A-187/s2A-187.circos.png
- Supplementary Material 1/s2A-187/s2A-187.circos.svg
- Supplementary Material 1/s2A-349/
- Supplementary Material 1/s2A-349/s2A-349.circos.png
- Supplementary Material 1/s2A-349/s2A-349.circos.svg
- Supplementary Material 1/s2A-926/
- Supplementary Material 1/s2A-926/s2A-926.circos.png
- Supplementary Material 1/s2A-926/s2A-926.circos.svg
- Supplementary Material 1/s2A-937/
- Supplementary Material 1/s2A-937/s2A-937.circos.png
- Supplementary Material 1/s2A-937/s2A-937.circos.svg
- Supplementary Material 1/s2A-965/
- Supplementary Material 1/s2A-965/s2A-965.circos.png
- Supplementary Material 1/s2A-965/s2A-965.circos.svg
- Supplementary Material 1/s2A-982/
- Supplementary Material 1/s2A-982/s2A-982.circos.png
- Supplementary Material 1/s2A-982/s2A-982.circos.svg
- Supplementary Material 1/s2S-037/
- Supplementary Material 1/s2S-037/s2S-037.circos.png
- Supplementary Material 1/s2S-037/s2S-037.circos.svg
- Supplementary Material 1/s2S-088/
- Supplementary Material 1/s2S-088/s2S-088.circos.png
- Supplementary Material 1/s2S-088/s2S-088.circos.svg
- Supplementary Material 1/s2S-250/
- Supplementary Material 1/s2S-250/s2S-250.circos.png
- Supplementary Material 1/s2S-250/s2S-250.circos.svg
- Supplementary Material 1/s2S-341/
- Supplementary Material 1/s2S-341/s2S-341.circos.png
- Supplementary Material 1/s2S-341/s2S-341.circos.svg
- Supplementary Material 1/s2S-936/
- Supplementary Material 1/s2S-936/s2S-936.circos.png
- Supplementary Material 1/s2S-936/s2S-936.circos.svg
- Supplementary Material 1/s2S-940/
- Supplementary Material 1/s2S-940/s2S-940.circos.png
- Supplementary Material 1/s2S-940/s2S-940.circos.svg
- Supplementary Material 2/
- Supplementary Material 2/s2A-187/
- Supplementary Material 2/s2A-187/genome_coverage_across_reference.png
- Supplementary Material 2/s2A-187/genome_insert_size_histogram.png
- Supplementary Material 2/s2A-349/
- Supplementary Material 2/s2A-349/genome_coverage_across_reference.png
- Supplementary Material 2/s2A-349/genome_insert_size_histogram.png
- Supplementary Material 2/s2A-926/
- Supplementary Material 2/s2A-926/genome_coverage_across_reference.png
- Supplementary Material 2/s2A-926/genome_insert_size_histogram.png
- Supplementary Material 2/s2A-937/
- Supplementary Material 2/s2A-937/genome_coverage_across_reference.png
- Supplementary Material 2/s2A-937/genome_insert_size_histogram.png
- Supplementary Material 2/s2A-965/
- Supplementary Material 2/s2A-965/genome_coverage_across_reference.png
- Supplementary Material 2/s2A-965/genome_insert_size_histogram.png
- Supplementary Material 2/s2A-982/
- Supplementary Material 2/s2A-982/genome_coverage_across_reference.png
- Supplementary Material 2/s2A-982/genome_insert_size_histogram.png
- Supplementary Material 2/s2S-037/
- Supplementary Material 2/s2S-037/genome_coverage_across_reference.png
- Supplementary Material 2/s2S-037/genome_insert_size_histogram.png
- Supplementary Material 2/s2S-088/
- Supplementary Material 2/s2S-088/genome_coverage_across_reference.png
- Supplementary Material 2/s2S-088/genome_insert_size_histogram.png
- Supplementary Material 2/s2S-250/
- Supplementary Material 2/s2S-250/genome_coverage_across_reference.png
- Supplementary Material 2/s2S-250/genome_insert_size_histogram.png
- Supplementary Material 2/s2S-341/
- Supplementary Material 2/s2S-341/genome_coverage_across_reference.png
- Supplementary Material 2/s2S-341/genome_insert_size_histogram.png
- Supplementary Material 2/s2S-936/
- Supplementary Material 2/s2S-936/genome_coverage_across_reference.png
- Supplementary Material 2/s2S-936/genome_insert_size_histogram.png
- Supplementary Material 2/s2S-940/
- Supplementary Material 2/s2S-940/genome_coverage_across_reference.png
- Supplementary Material 2/s2S-940/genome_insert_size_histogram.png
- TableS1.xls
- TableS2.xls
- TableS3.xls
