# Supplementary material for: A Study of the Resistance of Hu Sheep Lambs to Escherichia coli F17 Based on Whole Genome Sequencing
Source: Animals (Basel). 2024 Jan 3;14(1):161. doi: 10.3390/ani14010161 (PMC10778179; doi:10.3390/ani14010161)
Supplement: Supplementary file 1 [file animals-14-00161-s001.zip › TableS1.xls]

chromosome	position	ref	alt	qual	s2A-187	s2A-349	s2A-926	s2A-937	s2A-965	s2A-982	s2S-037	s2S-088	s2S-250	s2S-341	s2S-936	s2S-940	Func.refGene	Gene.refGene	GeneDetail.refGene	ExonicFunc.refGene	AAChange.refGene
1	2266222	A	G	995.83	0/0 | 13,0	0/0 | 10,0	0/0 | 5,0	0/0 | 6,0	0/0 | 5,0	0/0 | 9,0	0/1 | 6,3	0/1 | 13,2	1/1 | 0,5	1/1 | 0,3	1/1 | 1,15	0/0 | 10,0	intergenic	gene:ENSOARG00020001352,gene:ENSOARG00020001470	dist=35285;dist=134679	.	.
1	6736806	A	C	1675.61	0/0 | 12,0	0/0 | 4,0	0/0 | 5,0	0/1 | 2,7	0/0 | 5,0	0/0 | 11,0	1/1 | 0,7	0/1 | 8,2	1/1 | 1,10	0/1 | 3,7	1/1 | 0,15	0/1 | 4,1	intergenic	gene:ENSOARG00020004841,gene:ENSOARG00020004890	dist=170289;dist=210609	.	.
1	6955100	C	T	751.62	1/1 | 0,2	1/1 | 0,3	1/1 | 0,3	1/1 | 0,2	1/1 | 0,5	0/0 | 3,0	0/0 | 6,0	0/0 | 2,0	./. | 1,0	0/0 | 6,0	0/1 | 2,3	0/0 | 9,0	intronic	gene:ENSOARG00020004890	.	.	.
1	7273630	G	A	608.12	0/0 | 9,0	0/0 | 5,0	0/0 | 6,0	0/0 | 8,0	0/0 | 5,0	0/0 | 3,0	1/1 | 0,4	0/0 | 3,0	1/1 | 0,9	1/1 | 0,2	0/1 | 4,2	0/1 | 5,3	intergenic	gene:ENSOARG00020005263,gene:ENSOARG00020005342	dist=11562;dist=12323	.	.
1	7276277	G	A	1806.8	0/0 | 3,0	0/1 | 5,4	0/0 | 7,0	0/0 | 10,0	0/0 | 3,0	0/0 | 2,0	1/1 | 0,8	0/1 | 4,1	1/1 | 1,11	1/1 | 0,11	0/1 | 2,7	0/1 | 1,4	intergenic	gene:ENSOARG00020005263,gene:ENSOARG00020005342	dist=14209;dist=9676	.	.
1	7276299	C	A	1920.13	0/0 | 4,0	0/1 | 4,4	0/0 | 8,0	0/0 | 11,0	0/0 | 4,0	0/0 | 3,0	1/1 | 0,7	0/1 | 5,2	1/1 | 0,16	1/1 | 0,8	0/1 | 1,4	0/1 | 2,4	intergenic	gene:ENSOARG00020005263,gene:ENSOARG00020005342	dist=14231;dist=9654	.	.
1	7276498	G	A	781.27	0/0 | 8,0	0/1 | 10,4	0/0 | 9,0	0/0 | 7,0	0/0 | 7,0	0/0 | 5,0	1/1 | 0,2	0/1 | 1,2	1/1 | 0,1	1/1 | 0,5	0/1 | 6,3	0/1 | 3,3	intergenic	gene:ENSOARG00020005263,gene:ENSOARG00020005342	dist=14430;dist=9455	.	.
1	7276501	C	A	1004.51	0/0 | 9,0	0/1 | 10,4	0/0 | 9,0	0/0 | 7,0	0/0 | 7,0	0/0 | 6,0	1/1 | 0,2	0/1 | 1,3	1/1 | 0,4	1/1 | 0,6	0/1 | 6,3	0/1 | 3,3	intergenic	gene:ENSOARG00020005263,gene:ENSOARG00020005342	dist=14433;dist=9452	.	.
1	7276504	T	C	957.06	0/0 | 10,0	0/1 | 11,4	0/0 | 9,0	0/0 | 7,0	0/0 | 7,0	0/0 | 6,0	1/1 | 0,2	0/1 | 1,3	1/1 | 0,4	1/1 | 0,5	0/1 | 6,3	0/1 | 3,3	intergenic	gene:ENSOARG00020005263,gene:ENSOARG00020005342	dist=14436;dist=9449	.	.
1	7276522	T	G	1074.18	0/0 | 13,0	0/1 | 12,6	0/0 | 9,0	0/0 | 6,0	0/0 | 9,0	0/0 | 5,0	1/1 | 0,2	0/1 | 1,2	1/1 | 0,4	1/1 | 0,6	0/1 | 5,4	0/1 | 7,3	intergenic	gene:ENSOARG00020005263,gene:ENSOARG00020005342	dist=14454;dist=9431	.	.
1	7276527	T	G	1112.32	0/0 | 13,0	0/1 | 12,6	0/0 | 11,0	0/0 | 6,0	0/0 | 9,0	0/0 | 5,0	1/1 | 0,2	0/1 | 1,2	1/1 | 0,5	1/1 | 0,6	0/1 | 5,4	0/1 | 7,3	intergenic	gene:ENSOARG00020005263,gene:ENSOARG00020005342	dist=14459;dist=9426	.	.
1	13217558	C	T	1574.32	0/0 | 4,0	1/1 | 0,6	0/0 | 6,0	0/0 | 8,0	0/0 | 6,0	0/1 | 4,3	1/1 | 0,6	./. | 2,0	1/1 | 0,5	1/1 | 0,7	1/1 | 0,8	1/1 | 0,5	intronic	gene:ENSOARG00020017363	.	.	.
1	13323421	G	C	321.36	0/0 | 2,0	0/0 | 3,0	0/0 | 1,0	0/0 | 2,0	0/0 | 1,0	0/0 | 4,0	./. | 0,0	1/1 | 0,2	./. | 0,0	1/1 | 0,4	0/0 | 3,0	1/1 | 0,3	intergenic	gene:ENSOARG00020017421,gene:ENSOARG00020017594	dist=8538;dist=11384	.	.
1	13530320	C	T	1658.65	0/1 | 7,12	1/1 | 0,6	0/1 | 5,7	1/1 | 0,10	1/1 | 0,7	0/1 | 8,4	0/0 | 19,0	0/1 | 4,3	0/0 | 16,0	0/0 | 13,0	0/0 | 6,0	0/0 | 11,0	intergenic	gene:ENSOARG00020017594,gene:ENSOARG00020017615	dist=194160;dist=586426	.	.
1	14058036	C	T	1408.84	1/1 | 0,9	1/1 | 0,6	0/1 | 8,2	0/1 | 3,2	1/1 | 0,14	0/1 | 6,3	0/0 | 14,0	0/1 | 5,3	0/0 | 4,0	0/0 | 14,0	0/0 | 14,0	0/0 | 5,0	intergenic	gene:ENSOARG00020017594,gene:ENSOARG00020017615	dist=721876;dist=58710	.	.
1	14058516	G	C	1517.7	1/1 | 0,7	1/1 | 0,12	0/1 | 5,6	0/1 | 9,2	1/1 | 0,7	0/1 | 7,7	0/0 | 11,0	0/1 | 7,3	0/0 | 11,0	0/0 | 8,0	0/0 | 15,0	0/0 | 12,0	intergenic	gene:ENSOARG00020017594,gene:ENSOARG00020017615	dist=722356;dist=58230	.	.
1	14061765	G	A	1068.38	1/1 | 0,6	1/1 | 0,5	0/1 | 3,2	0/1 | 4,2	1/1 | 0,4	0/1 | 5,4	0/1 | 2,3	0/0 | 3,0	0/0 | 6,0	0/0 | 7,0	0/0 | 6,0	0/0 | 7,0	intergenic	gene:ENSOARG00020017594,gene:ENSOARG00020017615	dist=725605;dist=54981	.	.
1	14438243	G	A	280.81	0/1 | 2,1	1/1 | 0,1	0/1 | 3,4	1/1 | 0,2	0/0 | 10,0	1/1 | 0,1	0/0 | 18,0	0/0 | 10,0	0/0 | 8,0	0/0 | 9,0	0/0 | 8,0	0/0 | 10,0	intronic	gene:ENSOARG00020018731	.	.	.
1	15078201	G	T	1874.65	0/0 | 9,0	0/0 | 16,0	0/1 | 2,6	0/0 | 5,0	0/1 | 1,4	0/1 | 2,3	1/1 | 0,9	1/1 | 0,6	1/1 | 0,6	0/1 | 6,4	1/1 | 0,12	1/1 | 0,5	upstream	gene:ENSOARG00020025955	.	.	.
1	15328538	T	A	1293.07	0/0 | 2,0	0/0 | 3,0	0/0 | 4,0	0/0 | 4,0	1/1 | 0,4	0/1 | 1,4	1/1 | 0,2	1/1 | 0,4	1/1 | 0,1	1/1 | 0,5	1/1 | 0,6	1/1 | 0,6	intergenic	gene:ENSOARG00020025995,gene:ENSOARG00020025999	dist=8957;dist=6230	.	.
1	15330506	C	A	2225.37	0/0 | 19,0	0/1 | 6,5	0/0 | 6,0	0/0 | 8,0	0/1 | 1,3	0/1 | 6,4	0/1 | 5,2	1/1 | 0,11	1/1 | 0,8	1/1 | 0,10	1/1 | 0,8	1/1 | 0,6	intergenic	gene:ENSOARG00020025995,gene:ENSOARG00020025999	dist=10925;dist=4262	.	.
1	15932940	A	G	3197.84	1/1 | 0,8	1/1 | 0,11	1/1 | 0,10	1/1 | 0,16	1/1 | 0,7	1/1 | 0,10	0/0 | 10,0	0/1 | 4,6	0/1 | 11,9	0/1 | 4,3	0/1 | 4,5	0/0 | 6,0	intronic	gene:ENSOARG00020000050	.	.	.
1	15935054	G	A	2782.06	1/1 | 0,8	1/1 | 0,12	1/1 | 0,3	1/1 | 0,6	1/1 | 0,9	1/1 | 0,12	0/0 | 17,0	0/1 | 3,2	0/0 | 9,0	0/1 | 7,4	0/1 | 4,6	0/1 | 5,10	intronic	gene:ENSOARG00020000050	.	.	.
1	15936003	C	T	2959.68	1/1 | 0,8	1/1 | 0,2	1/1 | 0,12	1/1 | 0,9	1/1 | 0,11	1/1 | 0,9	0/0 | 13,0	0/0 | 12,0	0/1 | 7,6	0/1 | 7,4	0/1 | 5,9	0/1 | 4,6	intronic	gene:ENSOARG00020000050	.	.	.
1	15936405	G	A	3249.49	1/1 | 0,12	1/1 | 0,15	1/1 | 0,14	1/1 | 0,6	1/1 | 0,5	1/1 | 0,7	0/0 | 11,0	0/1 | 5,11	0/1 | 12,3	0/1 | 6,6	0/0 | 8,0	0/1 | 3,6	intronic	gene:ENSOARG00020000050	.	.	.
1	15937662	T	C	2763.59	1/1 | 0,6	1/1 | 0,8	1/1 | 0,7	1/1 | 0,7	1/1 | 0,8	1/1 | 0,13	0/0 | 14,0	0/1 | 4,7	0/1 | 4,7	0/0 | 5,0	0/1 | 3,4	0/1 | 7,6	intronic	gene:ENSOARG00020000050	.	.	.
1	15938047	C	G	2188.89	1/1 | 0,9	1/1 | 0,7	1/1 | 0,9	1/1 | 0,6	1/1 | 0,3	1/1 | 0,9	0/0 | 10,0	0/1 | 2,3	0/0 | 5,0	0/1 | 9,3	0/1 | 4,3	0/1 | 4,5	intronic	gene:ENSOARG00020000050	.	.	.
1	15938308	C	T	2543.17	1/1 | 0,16	1/1 | 0,8	1/1 | 0,7	1/1 | 0,9	1/1 | 0,7	1/1 | 0,11	0/0 | 7,0	0/1 | 4,2	0/0 | 4,0	0/1 | 6,1	0/1 | 6,7	0/1 | 8,4	intronic	gene:ENSOARG00020000050	.	.	.
1	15938481	G	T	1740.24	1/1 | 0,9	1/1 | 0,5	1/1 | 0,10	1/1 | 0,5	1/1 | 0,1	1/1 | 0,8	0/0 | 8,0	0/1 | 5,3	0/0 | 7,0	0/1 | 9,3	0/1 | 6,2	0/0 | 15,0	intronic	gene:ENSOARG00020000050	.	.	.
1	17073157	C	T	613.43	1/1 | 0,2	./. | 1,0	./. | 2,0	1/1 | 0,4	0/1 | 2,3	1/1 | 0,2	0/0 | 3,0	0/0 | 4,0	0/1 | 1,4	0/0 | 3,0	0/0 | 6,0	0/0 | 5,0	intergenic	gene:ENSOARG00020000082,gene:ENSOARG00020000089	dist=330604;dist=202496	.	.
1	18250423	A	T	2344.63	0/0 | 7,0	0/0 | 13,0	./. | 3,0	0/0 | 5,0	0/1 | 8,5	0/0 | 7,0	1/1 | 0,7	0/1 | 7,8	0/1 | 5,2	1/1 | 0,9	1/1 | 0,8	1/1 | 0,16	intergenic	gene:ENSOARG00020000553,gene:ENSOARG00020000560	dist=15842;dist=7475	.	.
1	18251555	G	A	1743.37	0/0 | 21,0	0/0 | 4,0	0/0 | 3,0	0/0 | 7,0	0/1 | 3,6	0/0 | 15,0	1/1 | 0,7	0/1 | 3,4	0/1 | 7,2	1/1 | 0,9	1/1 | 0,10	1/1 | 0,6	intergenic	gene:ENSOARG00020000553,gene:ENSOARG00020000560	dist=16974;dist=6343	.	.
1	18251611	T	C	798.51	0/0 | 19,0	0/0 | 7,0	0/0 | 2,0	0/0 | 8,0	0/0 | 6,0	0/0 | 8,0	1/1 | 0,4	0/0 | 2,0	0/1 | 6,1	1/1 | 0,6	1/1 | 0,5	1/1 | 0,3	intergenic	gene:ENSOARG00020000553,gene:ENSOARG00020000560	dist=17030;dist=6287	.	.
1	18251630	G	A	796.55	0/0 | 19,0	0/0 | 7,0	0/0 | 3,0	0/0 | 8,0	0/0 | 5,0	0/0 | 7,0	1/1 | 0,3	0/0 | 4,0	0/1 | 7,2	1/1 | 0,7	1/1 | 0,4	1/1 | 0,3	intergenic	gene:ENSOARG00020000553,gene:ENSOARG00020000560	dist=17049;dist=6268	.	.
1	18251719	T	G	1638.86	0/0 | 12,0	0/0 | 10,0	0/1 | 1,2	0/0 | 3,0	1/1 | 0,8	0/0 | 3,0	1/1 | 0,4	1/1 | 0,6	0/1 | 2,5	1/1 | 0,9	1/1 | 0,4	1/1 | 0,6	intergenic	gene:ENSOARG00020000553,gene:ENSOARG00020000560	dist=17138;dist=6179	.	.
1	18251799	C	T	1335.31	0/0 | 10,0	0/0 | 7,0	0/1 | 1,2	0/0 | 5,0	0/0 | 6,0	0/0 | 6,0	1/1 | 0,5	0/1 | 3,5	0/1 | 6,3	1/1 | 0,8	1/1 | 0,6	1/1 | 0,8	intergenic	gene:ENSOARG00020000553,gene:ENSOARG00020000560	dist=17218;dist=6099	.	.
1	18252134	G	A	840.53	0/0 | 9,0	0/0 | 9,0	0/1 | 4,2	0/0 | 5,0	0/0 | 6,0	0/0 | 14,0	./. | 1,0	0/1 | 8,3	0/1 | 6,2	1/1 | 0,6	1/1 | 0,8	1/1 | 0,2	intergenic	gene:ENSOARG00020000553,gene:ENSOARG00020000560	dist=17553;dist=5764	.	.
1	18252238	G	A	634.6	0/0 | 10,0	0/0 | 7,0	0/0 | 7,0	0/0 | 8,0	0/1 | 6,2	0/0 | 15,0	1/1 | 0,2	0/1 | 7,4	0/1 | 6,3	1/1 | 0,6	1/1 | 0,2	./. | 1,0	intergenic	gene:ENSOARG00020000553,gene:ENSOARG00020000560	dist=17657;dist=5660	.	.
1	18252287	T	C	1187.25	0/0 | 12,0	0/0 | 8,0	0/0 | 7,0	0/0 | 7,0	0/0 | 7,0	0/0 | 14,0	1/1 | 0,6	0/1 | 9,4	0/1 | 5,3	1/1 | 0,10	1/1 | 0,7	1/1 | 0,2	intergenic	gene:ENSOARG00020000553,gene:ENSOARG00020000560	dist=17706;dist=5611	.	.
1	18252519	A	C	499.26	0/0 | 13,0	0/0 | 8,0	0/0 | 6,0	0/0 | 2,0	0/0 | 6,0	0/0 | 10,0	1/1 | 0,5	0/0 | 4,0	0/0 | 8,0	1/1 | 0,3	1/1 | 0,2	1/1 | 0,2	intergenic	gene:ENSOARG00020000553,gene:ENSOARG00020000560	dist=17938;dist=5379	.	.
1	18252526	A	T	506.59	0/0 | 14,0	0/0 | 8,0	0/0 | 6,0	0/0 | 2,0	0/0 | 6,0	0/0 | 11,0	1/1 | 0,5	0/0 | 4,0	0/0 | 9,0	1/1 | 0,3	1/1 | 0,2	1/1 | 0,2	intergenic	gene:ENSOARG00020000553,gene:ENSOARG00020000560	dist=17945;dist=5372	.	.
1	18252610	A	G	1343.76	0/0 | 18,0	0/0 | 8,0	0/0 | 4,0	0/0 | 6,0	0/0 | 6,0	0/0 | 12,0	1/1 | 0,8	0/1 | 5,3	0/1 | 10,3	1/1 | 0,4	1/1 | 0,9	1/1 | 0,5	intergenic	gene:ENSOARG00020000553,gene:ENSOARG00020000560	dist=18029;dist=5288	.	.
1	18252614	C	A	1343.76	0/0 | 18,0	0/0 | 8,0	0/0 | 4,0	0/0 | 6,0	0/0 | 5,0	0/0 | 12,0	1/1 | 0,8	0/1 | 5,3	0/1 | 10,3	1/1 | 0,4	1/1 | 0,9	1/1 | 0,5	intergenic	gene:ENSOARG00020000553,gene:ENSOARG00020000560	dist=18033;dist=5284	.	.
1	18252701	C	T	846.89	0/0 | 11,0	0/0 | 9,0	0/0 | 6,0	0/0 | 7,0	0/0 | 6,0	0/0 | 10,0	1/1 | 0,6	0/1 | 7,3	0/1 | 12,3	1/1 | 0,2	1/1 | 0,9	1/1 | 0,2	intergenic	gene:ENSOARG00020000553,gene:ENSOARG00020000560	dist=18120;dist=5197	.	.
1	18252757	G	C	439.88	0/0 | 11,0	0/0 | 8,0	0/0 | 7,0	0/0 | 6,0	0/0 | 5,0	0/0 | 12,0	1/1 | 0,2	0/0 | 7,0	0/0 | 13,0	1/1 | 0,2	1/1 | 0,5	1/1 | 0,3	intergenic	gene:ENSOARG00020000553,gene:ENSOARG00020000560	dist=18176;dist=5141	.	.
1	18252773	A	G	230.59	0/0 | 11,0	0/0 | 8,0	0/0 | 8,0	0/0 | 7,0	0/0 | 4,0	0/0 | 12,0	1/1 | 0,1	0/0 | 8,0	0/0 | 13,0	1/1 | 0,2	1/1 | 0,1	1/1 | 0,2	intergenic	gene:ENSOARG00020000553,gene:ENSOARG00020000560	dist=18192;dist=5125	.	.
1	19566902	A	C	2954.37	0/0 | 14,0	0/0 | 14,0	0/1 | 5,7	0/0 | 7,0	0/0 | 3,0	0/1 | 9,3	1/1 | 0,11	1/1 | 0,13	1/1 | 1,13	1/1 | 0,11	1/1 | 0,8	0/1 | 7,5	intronic	gene:ENSOARG00020002820	.	.	.
1	19781268	T	C	1806.49	0/0 | 5,0	0/0 | 9,0	0/0 | 11,0	0/0 | 9,0	0/1 | 2,3	0/0 | 10,0	0/1 | 7,6	0/1 | 7,3	1/1 | 0,14	1/1 | 0,8	0/1 | 4,9	1/1 | 0,5	intronic	gene:ENSOARG00020002839	.	.	.
1	20752730	A	C	761.82	0/0 | 2,0	0/0 | 5,0	0/0 | 3,0	0/0 | 2,0	0/0 | 3,0	0/0 | 3,0	1/1 | 0,5	1/1 | 0,3	0/1 | 2,2	1/1 | 0,6	0/0 | 3,0	1/1 | 0,2	intergenic	gene:ENSOARG00020000085,gene:ENSOARG00020000128	dist=3901;dist=35254	.	.
1	34593425	A	G	3212.06	1/1 | 0,4	1/1 | 0,9	1/1 | 0,15	1/1 | 0,5	1/1 | 0,9	1/1 | 0,9	0/1 | 4,4	1/1 | 0,21	0/0 | 11,0	0/0 | 16,0	0/0 | 12,0	0/1 | 6,8	intergenic	gene:ENSOARG00020022675,gene:ENSOARG00020022701	dist=135876;dist=231777	.	.
1	34593603	G	A	2715.38	1/1 | 0,6	1/1 | 0,13	1/1 | 0,9	1/1 | 0,10	1/1 | 0,7	1/1 | 0,11	0/1 | 3,2	1/1 | 0,12	0/0 | 5,0	0/0 | 11,0	0/0 | 11,0	0/1 | 3,4	intergenic	gene:ENSOARG00020022675,gene:ENSOARG00020022701	dist=136054;dist=231599	.	.
1	34593813	C	T	2328.85	1/1 | 0,6	1/1 | 0,8	1/1 | 0,7	1/1 | 0,2	1/1 | 0,5	1/1 | 0,8	0/0 | 5,0	1/1 | 0,10	0/0 | 13,0	0/0 | 11,0	0/0 | 4,0	0/1 | 2,7	intergenic	gene:ENSOARG00020022675,gene:ENSOARG00020022701	dist=136264;dist=231389	.	.
1	34593819	T	C	2282.09	1/1 | 0,6	1/1 | 0,8	1/1 | 0,7	1/1 | 0,2	1/1 | 0,4	1/1 | 0,7	0/0 | 5,0	1/1 | 0,11	0/0 | 12,0	0/0 | 11,0	0/0 | 5,0	0/1 | 2,7	intergenic	gene:ENSOARG00020022675,gene:ENSOARG00020022701	dist=136270;dist=231383	.	.
1	34726131	T	C	2528.58	0/0 | 6,0	0/0 | 7,0	0/0 | 10,0	0/0 | 9,0	0/1 | 2,4	0/0 | 8,0	1/1 | 0,15	0/1 | 10,7	0/1 | 3,2	0/1 | 3,13	1/1 | 0,4	1/1 | 0,15	intergenic	gene:ENSOARG00020022675,gene:ENSOARG00020022701	dist=268582;dist=99071	.	.
1	35325878	T	C	1562.62	1/1 | 0,6	1/1 | 0,6	0/0 | 8,0	1/1 | 0,9	1/1 | 0,5	0/1 | 3,8	0/0 | 8,0	0/0 | 7,0	0/0 | 5,0	0/1 | 8,8	0/0 | 16,0	0/0 | 7,0	intergenic	gene:ENSOARG00020023038,gene:ENSOARG00020023058	dist=226476;dist=426974	.	.
1	35328197	A	G	920.93	1/1 | 0,4	1/1 | 0,7	0/0 | 11,0	0/1 | 4,3	1/1 | 0,9	0/1 | 3,3	0/0 | 10,0	0/0 | 6,0	0/0 | 13,0	0/0 | 7,0	0/0 | 13,0	0/0 | 8,0	intergenic	gene:ENSOARG00020023038,gene:ENSOARG00020023058	dist=228795;dist=424655	.	.
1	37539167	T	A	1361.31	1/1 | 0,10	1/1 | 0,8	0/1 | 5,6	0/1 | 1,4	1/1 | 0,3	1/1 | 0,3	0/0 | 9,0	0/1 | 2,5	0/0 | 11,0	0/0 | 5,0	0/0 | 3,0	./. | 1,0	intergenic	gene:ENSOARG00020023663,gene:ENSOARG00020023719	dist=116162;dist=436816	.	.
1	37592514	G	T	2333.76	1/1 | 0,9	1/1 | 0,6	./. | 2,0	0/1 | 5,6	1/1 | 0,14	1/1 | 0,15	0/0 | 14,0	0/1 | 2,4	0/0 | 8,0	0/0 | 13,0	0/0 | 12,0	0/1 | 2,7	intergenic	gene:ENSOARG00020023663,gene:ENSOARG00020023719	dist=169509;dist=383469	.	.
1	37601549	T	G	2449.83	1/1 | 0,11	1/1 | 0,9	0/1 | 2,6	1/1 | 0,7	1/1 | 0,10	1/1 | 0,10	0/0 | 17,0	0/0 | 3,0	0/0 | 5,0	0/0 | 7,0	0/0 | 12,0	0/1 | 4,6	intergenic	gene:ENSOARG00020023663,gene:ENSOARG00020023719	dist=178544;dist=374434	.	.
1	37601596	A	C	1934.93	1/1 | 0,8	1/1 | 0,8	0/1 | 2,7	1/1 | 0,3	1/1 | 0,7	1/1 | 0,9	0/0 | 15,0	0/1 | 3,3	0/0 | 4,0	0/0 | 6,0	0/0 | 11,0	0/1 | 6,3	intergenic	gene:ENSOARG00020023663,gene:ENSOARG00020023719	dist=178591;dist=374387	.	.
1	41534028	T	C	1630.79	0/0 | 14,0	0/0 | 12,0	0/1 | 1,2	0/0 | 9,0	0/0 | 4,0	0/0 | 4,0	0/1 | 3,3	0/1 | 7,10	1/1 | 0,3	1/1 | 0,7	1/1 | 0,11	0/1 | 6,5	intronic	gene:ENSOARG00020025892	.	.	.
1	48053249	C	T	839.01	0/1 | 1,5	1/1 | 0,4	1/1 | 0,2	./. | 0,0	1/1 | 0,6	1/1 | 0,2	0/0 | 2,0	0/0 | 2,0	0/1 | 1,5	0/0 | 3,0	./. | 0,0	0/0 | 2,0	intronic	gene:ENSOARG00020011350	.	.	.
1	48499505	T	C	2200.64	1/1 | 0,12	1/1 | 0,5	1/1 | 0,7	1/1 | 0,13	1/1 | 0,6	0/1 | 3,3	0/0 | 7,0	0/0 | 7,0	0/0 | 8,0	1/1 | 0,9	0/1 | 2,5	0/0 | 8,0	intronic	gene:ENSOARG00020012472	.	.	.
1	48499535	T	C	2566.28	1/1 | 0,11	1/1 | 0,6	1/1 | 0,6	1/1 | 0,12	1/1 | 0,11	0/1 | 2,4	0/0 | 7,0	0/0 | 7,0	0/0 | 11,0	1/1 | 0,11	0/1 | 3,5	0/0 | 12,0	intronic	gene:ENSOARG00020012472	.	.	.
1	48500730	T	G	2710.5	1/1 | 0,10	1/1 | 0,13	1/1 | 0,6	1/1 | 0,9	1/1 | 0,11	0/1 | 5,7	0/0 | 10,0	0/1 | 6,5	0/0 | 11,0	0/1 | 1,5	0/1 | 3,2	0/0 | 9,0	intronic	gene:ENSOARG00020012472	.	.	.
1	48503089	A	G	1328.29	1/1 | 0,8	1/1 | 0,3	1/1 | 0,5	1/1 | 0,4	1/1 | 0,3	0/1 | 1,2	0/0 | 3,0	0/1 | 3,4	0/0 | 7,0	1/1 | 0,2	0/0 | 11,0	0/0 | 8,0	intronic	gene:ENSOARG00020012472	.	.	.
1	48503098	T	C	1361.56	1/1 | 0,7	1/1 | 0,3	1/1 | 0,6	1/1 | 0,4	1/1 | 0,2	0/1 | 1,2	0/0 | 4,0	0/1 | 2,5	0/0 | 9,0	1/1 | 0,3	0/0 | 11,0	0/0 | 8,0	intronic	gene:ENSOARG00020012472	.	.	.
1	48503947	C	T	2559.41	1/1 | 0,11	1/1 | 0,9	1/1 | 0,5	1/1 | 0,9	1/1 | 0,19	0/1 | 4,2	0/0 | 8,0	0/1 | 9,4	0/0 | 15,0	0/1 | 1,8	0/1 | 3,4	0/0 | 10,0	intronic	gene:ENSOARG00020012472	.	.	.
1	48508164	T	C	1951.11	1/1 | 0,6	1/1 | 0,10	1/1 | 0,3	1/1 | 0,7	1/1 | 0,7	0/1 | 9,3	0/0 | 6,0	0/0 | 6,0	0/0 | 10,0	1/1 | 0,7	0/1 | 6,2	0/0 | 7,0	intronic	gene:ENSOARG00020012472	.	.	.
1	48508173	T	C	1970.99	1/1 | 0,7	1/1 | 0,9	1/1 | 0,3	1/1 | 0,7	1/1 | 0,7	0/1 | 9,3	0/0 | 5,0	0/0 | 5,0	0/0 | 12,0	1/1 | 0,8	0/1 | 7,2	0/0 | 8,0	intronic	gene:ENSOARG00020012472	.	.	.
1	50354074	A	G	836.91	0/1 | 2,3	./. | 1,0	0/0 | 4,0	0/0 | 6,0	0/0 | 2,0	0/0 | 2,0	1/1 | 0,5	0/1 | 2,2	0/1 | 5,2	1/1 | 0,2	1/1 | 0,5	1/1 | 0,4	intronic	gene:ENSOARG00020014000	.	.	.
1	53249646	A	G	494.19	0/1 | 3,2	1/1 | 0,3	./. | 2,0	1/1 | 0,6	./. | 2,0	0/1 | 1,2	0/0 | 7,0	0/0 | 6,0	0/0 | 7,0	0/0 | 7,0	0/0 | 4,0	0/0 | 6,0	intergenic	gene:ENSOARG00020014137,gene:ENSOARG00020014153	dist=1564088;dist=133676	.	.
1	55891479	A	G	1090.55	0/0 | 11,0	0/0 | 3,0	0/0 | 6,0	0/0 | 8,0	0/0 | 10,0	./. | 4,0	1/1 | 0,9	0/0 | 8,0	0/1 | 6,2	1/1 | 0,4	1/1 | 0,7	1/1 | 0,3	intergenic	gene:ENSOARG00020015606,gene:ENSOARG00020016546	dist=97506;dist=26568	.	.
1	60980111	A	G	1934.04	1/1 | 0,6	0/1 | 6,2	1/1 | 0,4	1/1 | 0,2	1/1 | 0,11	1/1 | 0,6	0/0 | 9,0	1/1 | 0,12	0/1 | 9,7	0/0 | 10,0	0/0 | 13,0	0/0 | 8,0	intergenic	gene:ENSOARG00020020128,gene:ENSOARG00020020181	dist=685831;dist=230917	.	.
1	61367477	C	G	1507.49	0/0 | 5,0	0/0 | 10,0	0/0 | 4,0	0/0 | 7,0	0/0 | 6,0	0/0 | 9,0	1/1 | 0,13	0/0 | 14,0	0/1 | 6,2	1/1 | 0,10	1/1 | 0,11	0/1 | 4,5	intergenic	gene:ENSOARG00020020181,gene:ENSOARG00020020212	dist=154724;dist=523508	.	.
1	61368191	C	G	1802.51	0/0 | 5,0	0/0 | 8,0	0/0 | 6,0	0/0 | 7,0	0/0 | 8,0	0/0 | 6,0	1/1 | 0,11	0/0 | 11,0	0/1 | 10,2	1/1 | 0,7	1/1 | 0,14	0/1 | 3,11	intergenic	gene:ENSOARG00020020181,gene:ENSOARG00020020212	dist=155438;dist=522794	.	.
1	61368205	C	G	1795.79	0/0 | 5,0	0/0 | 8,0	0/0 | 6,0	0/0 | 9,0	0/0 | 8,0	0/0 | 6,0	1/1 | 0,11	0/0 | 8,0	0/1 | 14,2	1/1 | 0,6	1/1 | 0,14	0/1 | 2,11	intergenic	gene:ENSOARG00020020181,gene:ENSOARG00020020212	dist=155452;dist=522780	.	.
1	72730072	A	G	686.17	0/0 | 1,0	0/0 | 3,0	1/1 | 0,3	0/0 | 2,0	0/1 | 2,3	0/0 | 1,0	1/1 | 0,2	./. | 0,0	./. | 0,0	1/1 | 0,3	1/1 | 0,4	1/1 | 0,1	intergenic	gene:ENSOARG00020008118,gene:ENSOARG00020008161	dist=205089;dist=48866	.	.
1	72730092	C	T	686.17	0/0 | 1,0	0/0 | 3,0	1/1 | 0,3	0/0 | 2,0	0/1 | 2,3	0/0 | 1,0	1/1 | 0,2	./. | 0,0	./. | 0,0	1/1 | 0,3	1/1 | 0,4	1/1 | 0,1	intergenic	gene:ENSOARG00020008118,gene:ENSOARG00020008161	dist=205109;dist=48846	.	.
1	86652098	T	G	2071.41	0/0 | 7,0	0/0 | 13,0	0/0 | 4,0	0/0 | 6,0	1/1 | 0,11	0/0 | 6,0	1/1 | 0,16	1/1 | 0,3	0/1 | 3,10	./. | 0,0	1/1 | 0,7	1/1 | 0,2	intergenic	gene:ENSOARG00020003049,gene:ENSOARG00020003080	dist=429167;dist=558707	.	.
1	89928707	A	G	1017.13	1/1 | 0,7	1/1 | 0,3	./. | 3,0	1/1 | 0,3	1/1 | 0,5	1/1 | 0,3	1/1 | 0,4	0/0 | 3,0	0/0 | 9,0	0/1 | 3,4	0/0 | 5,0	0/0 | 6,0	intergenic	gene:ENSOARG00020003474,gene:ENSOARG00020004405	dist=24739;dist=208177	.	.
1	94463793	A	G	1940.84	0/0 | 1,0	0/0 | 5,0	0/0 | 4,0	0/0 | 1,0	0/1 | 1,2	0/1 | 2,1	1/1 | 0,8	0/1 | 1,8	1/1 | 0,10	1/1 | 0,8	./. | 7,0	1/1 | 0,7	intergenic	gene:ENSOARG00020012910,gene:ENSOARG00020013081	dist=296348;dist=132338	.	.
1	96212819	G	C	1219.43	0/1 | 2,6	1/1 | 0,8	0/1 | 3,1	1/1 | 0,7	0/1 | 4,5	0/1 | 2,4	0/0 | 8,0	0/0 | 3,0	0/0 | 5,0	0/0 | 6,0	0/0 | 8,0	0/0 | 3,0	intergenic	gene:ENSOARG00020020553,gene:ENSOARG00020020593	dist=88366;dist=12613	.	.
1	105302630	T	C	315.58	0/0 | 6,0	0/1 | 2,2	1/1 | 0,2	1/1 | 0,1	1/1 | 0,3	0/1 | 2,2	0/0 | 8,0	0/0 | 7,0	0/0 | 2,0	0/0 | 5,0	0/0 | 7,0	0/0 | 9,0	intergenic	gene:ENSOARG00020004031,gene:ENSOARG00020006466	dist=259179;dist=168563	.	.
1	107786553	T	C	1067.67	0/0 | 9,0	0/0 | 7,0	0/0 | 1,0	0/0 | 7,0	0/0 | 11,0	0/0 | 6,0	1/1 | 0,3	1/1 | 0,5	1/1 | 0,10	0/0 | 16,0	0/1 | 6,6	0/1 | 1,2	intergenic	gene:ENSOARG00020018617,gene:ENSOARG00020018696	dist=161140;dist=19730	.	.
1	107786561	T	C	1027.76	0/0 | 10,0	0/0 | 5,0	0/0 | 1,0	0/0 | 7,0	0/0 | 11,0	0/0 | 6,0	1/1 | 0,3	1/1 | 0,5	1/1 | 0,9	0/0 | 13,0	0/1 | 6,6	0/1 | 1,2	intergenic	gene:ENSOARG00020018617,gene:ENSOARG00020018696	dist=161148;dist=19722	.	.
1	107786586	A	G	633.57	0/0 | 9,0	0/0 | 5,0	0/0 | 1,0	0/0 | 8,0	0/0 | 7,0	0/0 | 3,0	1/1 | 0,3	1/1 | 0,4	1/1 | 0,7	0/0 | 14,0	0/1 | 9,5	1/1 | 0,1	intergenic	gene:ENSOARG00020018617,gene:ENSOARG00020018696	dist=161173;dist=19697	.	.
1	107786708	A	G	857.46	0/0 | 9,0	0/0 | 5,0	0/0 | 2,0	0/0 | 6,0	0/0 | 13,0	0/0 | 2,0	1/1 | 0,4	1/1 | 0,4	1/1 | 0,5	0/0 | 8,0	0/1 | 12,7	0/1 | 9,4	intergenic	gene:ENSOARG00020018617,gene:ENSOARG00020018696	dist=161295;dist=19575	.	.
1	107787204	C	T	603.1	0/0 | 12,0	0/0 | 4,0	0/0 | 3,0	0/0 | 3,0	0/0 | 4,0	0/0 | 3,0	1/1 | 0,2	1/1 | 0,5	1/1 | 0,4	0/0 | 3,0	0/1 | 1,4	0/1 | 2,6	intergenic	gene:ENSOARG00020018617,gene:ENSOARG00020018696	dist=161791;dist=19079	.	.
1	107787454	G	A	588.76	0/0 | 9,0	0/0 | 2,0	0/0 | 2,0	0/0 | 10,0	0/0 | 9,0	0/0 | 2,0	1/1 | 0,5	1/1 | 0,2	1/1 | 0,3	0/0 | 5,0	0/1 | 6,6	0/1 | 8,3	intergenic	gene:ENSOARG00020018617,gene:ENSOARG00020018696	dist=162041;dist=18829	.	.
1	107787890	G	A	855.59	0/0 | 8,0	0/0 | 7,0	0/0 | 4,0	0/0 | 11,0	0/0 | 4,0	0/0 | 7,0	1/1 | 0,2	1/1 | 0,8	1/1 | 0,4	0/0 | 5,0	0/1 | 7,5	0/1 | 2,6	intergenic	gene:ENSOARG00020018617,gene:ENSOARG00020018696	dist=162477;dist=18393	.	.
1	107788085	T	C	829.9	0/0 | 15,0	0/0 | 2,0	0/0 | 4,0	0/0 | 11,0	0/0 | 10,0	0/0 | 4,0	1/1 | 0,5	1/1 | 0,6	1/1 | 0,2	0/0 | 4,0	0/1 | 13,6	0/1 | 1,5	intergenic	gene:ENSOARG00020018617,gene:ENSOARG00020018696	dist=162672;dist=18198	.	.
1	107792540	C	A	310.32	0/0 | 7,0	0/0 | 2,0	0/0 | 5,0	0/0 | 6,0	0/0 | 7,0	0/0 | 4,0	1/1 | 0,1	1/1 | 0,2	1/1 | 0,5	./. | 0,0	0/0 | 6,0	0/1 | 3,2	intergenic	gene:ENSOARG00020018617,gene:ENSOARG00020018696	dist=167127;dist=13743	.	.
1	107795555	T	C	845.39	0/0 | 11,0	0/0 | 8,0	0/0 | 8,0	0/0 | 2,0	0/0 | 6,0	0/0 | 1,0	1/1 | 0,2	1/1 | 0,8	1/1 | 0,4	0/0 | 8,0	0/1 | 7,4	0/1 | 3,6	intergenic	gene:ENSOARG00020018617,gene:ENSOARG00020018696	dist=170142;dist=10728	.	.
1	107796053	C	T	1071.47	0/0 | 15,0	0/0 | 7,0	0/0 | 2,0	0/0 | 5,0	0/0 | 3,0	0/0 | 5,0	1/1 | 0,6	1/1 | 0,6	1/1 | 0,7	0/0 | 7,0	0/1 | 7,7	0/1 | 2,3	intergenic	gene:ENSOARG00020018617,gene:ENSOARG00020018696	dist=170640;dist=10230	.	.
1	107798228	G	T	787.14	0/0 | 7,0	0/0 | 6,0	0/0 | 4,0	0/0 | 7,0	0/0 | 3,0	0/0 | 3,0	1/1 | 0,5	1/1 | 0,6	1/1 | 0,6	0/0 | 5,0	0/1 | 8,1	0/1 | 2,5	intergenic	gene:ENSOARG00020018617,gene:ENSOARG00020018696	dist=172815;dist=8055	.	.
1	107801844	T	C	1060.16	0/0 | 14,0	0/0 | 6,0	0/0 | 1,0	0/0 | 4,0	0/0 | 3,0	0/0 | 8,0	1/1 | 0,9	1/1 | 0,3	1/1 | 0,8	0/0 | 5,0	0/1 | 10,6	0/1 | 3,3	intergenic	gene:ENSOARG00020018617,gene:ENSOARG00020018696	dist=176431;dist=4439	.	.
1	107802079	A	G	800.36	0/0 | 8,0	0/0 | 5,0	0/0 | 2,0	0/0 | 7,0	0/0 | 5,0	0/0 | 5,0	1/1 | 0,4	1/1 | 0,6	1/1 | 0,5	0/0 | 3,0	0/1 | 4,4	0/1 | 3,6	intergenic	gene:ENSOARG00020018617,gene:ENSOARG00020018696	dist=176666;dist=4204	.	.
1	113327352	G	A	28182.2	1/1 | 2,121	1/1 | 2,78	0/1 | 5,1	1/1 | 2,80	1/1 | 4,118	1/1 | 5,96	0/1 | 7,45	0/0 | 7,0	0/0 | 7,0	1/1 | 6,116	0/0 | 4,0	0/0 | 3,0	intergenic	gene:ENSOARG00020026156,gene:ENSOARG00020026159	dist=115131;dist=132332	.	.
1	113451078	A	G	877.02	0/1 | 1,6	0/0 | 6,0	1/1 | 0,2	1/1 | 0,4	1/1 | 0,6	1/1 | 0,2	0/0 | 8,0	0/0 | 5,0	0/0 | 6,0	0/0 | 7,0	0/0 | 8,0	./. | 1,0	intergenic	gene:ENSOARG00020026156,gene:ENSOARG00020026159	dist=238857;dist=8606	.	.
1	113451087	G	T	877.07	0/1 | 1,6	0/0 | 4,0	1/1 | 0,2	1/1 | 0,4	1/1 | 0,6	1/1 | 0,2	0/0 | 9,0	0/0 | 5,0	0/0 | 6,0	0/0 | 6,0	0/0 | 9,0	./. | 0,0	intergenic	gene:ENSOARG00020026156,gene:ENSOARG00020026159	dist=238866;dist=8597	.	.
1	114130806	A	G	2622.24	0/1 | 5,3	1/1 | 0,8	1/1 | 0,14	1/1 | 0,10	1/1 | 0,8	1/1 | 0,6	0/0 | 9,0	0/0 | 11,0	0/0 | 11,0	1/1 | 0,14	0/1 | 8,7	0/0 | 16,0	intergenic	gene:ENSOARG00020026162,gene:ENSOARG00020026164	dist=130327;dist=174487	.	.
1	114130822	T	C	2492.63	0/1 | 5,2	1/1 | 0,9	1/1 | 0,14	1/1 | 0,11	1/1 | 0,9	1/1 | 0,6	0/0 | 8,0	0/0 | 11,0	0/0 | 10,0	1/1 | 0,11	0/1 | 8,5	0/0 | 15,0	intergenic	gene:ENSOARG00020026162,gene:ENSOARG00020026164	dist=130343;dist=174471	.	.
1	114133520	A	C	2938.35	1/1 | 0,14	1/1 | 0,13	1/1 | 0,6	1/1 | 0,8	1/1 | 0,13	0/1 | 2,8	0/0 | 10,0	0/0 | 9,0	0/0 | 13,0	1/1 | 0,12	0/1 | 8,5	0/0 | 8,0	intergenic	gene:ENSOARG00020026162,gene:ENSOARG00020026164	dist=133041;dist=171773	.	.
1	114162166	G	C	1659.66	0/0 | 8,0	0/0 | 6,0	0/0 | 7,0	0/0 | 7,0	0/0 | 4,0	0/0 | 6,0	0/1 | 6,2	1/1 | 0,8	1/1 | 0,7	0/0 | 9,0	0/1 | 4,7	1/1 | 0,15	intergenic	gene:ENSOARG00020026162,gene:ENSOARG00020026164	dist=161687;dist=143127	.	.
1	114162170	C	T	1657.78	0/0 | 8,0	0/0 | 6,0	0/0 | 7,0	0/0 | 7,0	0/0 | 4,0	0/0 | 6,0	0/1 | 6,2	1/1 | 0,8	1/1 | 0,7	0/0 | 10,0	0/1 | 4,7	1/1 | 0,15	intergenic	gene:ENSOARG00020026162,gene:ENSOARG00020026164	dist=161691;dist=143123	.	.
1	114200263	C	G	248.44	0/0 | 5,0	0/0 | 7,0	0/0 | 12,0	0/0 | 3,0	0/0 | 10,0	0/0 | 6,0	0/1 | 1,1	1/1 | 0,4	1/1 | 0,1	0/0 | 7,0	0/1 | 4,2	1/1 | 0,1	intergenic	gene:ENSOARG00020026162,gene:ENSOARG00020026164	dist=199784;dist=105030	.	.
1	114204897	A	G	1784.52	0/0 | 6,0	0/0 | 11,0	0/0 | 9,0	0/0 | 12,0	0/0 | 12,0	0/0 | 7,0	0/1 | 9,6	1/1 | 0,3	1/1 | 0,15	0/0 | 17,0	0/1 | 7,11	1/1 | 0,15	intergenic	gene:ENSOARG00020026162,gene:ENSOARG00020026164	dist=204418;dist=100396	.	.
1	114329797	G	C	1547.32	0/1 | 6,9	0/0 | 10,0	0/0 | 7,0	0/0 | 5,0	0/0 | 4,0	0/0 | 1,0	1/1 | 1,6	1/1 | 0,7	1/1 | 0,12	0/0 | 9,0	0/1 | 3,3	1/1 | 0,8	intergenic	gene:ENSOARG00020026164,gene:ENSOARG00020026166	dist=23167;dist=16914	.	.
1	114703571	C	T	2483.28	0/0 | 7,0	0/0 | 6,0	0/0 | 10,0	0/0 | 12,0	0/0 | 5,0	0/1 | 2,6	1/1 | 0,19	1/1 | 0,7	1/1 | 0,9	0/1 | 6,7	0/1 | 4,6	0/1 | 5,5	intronic	gene:ENSOARG00020026177	.	.	.
1	114703585	T	G	2466.91	0/0 | 7,0	0/0 | 6,0	0/0 | 9,0	0/0 | 12,0	0/0 | 7,0	0/1 | 2,6	1/1 | 0,17	1/1 | 0,7	1/1 | 0,9	0/1 | 5,7	0/1 | 4,7	0/1 | 4,5	intronic	gene:ENSOARG00020026177	.	.	.
1	115678105	C	T	1816.55	./. | 0,0	0/0 | 8,0	0/0 | 9,0	0/0 | 5,0	0/0 | 5,0	0/1 | 5,5	1/1 | 0,2	1/1 | 0,11	1/1 | 0,7	1/1 | 0,7	0/1 | 2,6	1/1 | 0,10	intergenic	gene:ENSOARG00020004197,gene:ENSOARG00020004237	dist=150109;dist=5958	.	.
1	115680751	T	C	1444.42	0/0 | 5,0	0/0 | 14,0	0/1 | 2,3	0/0 | 7,0	0/0 | 12,0	0/1 | 2,5	1/1 | 0,5	0/1 | 6,3	1/1 | 0,9	1/1 | 0,4	1/1 | 0,4	1/1 | 0,6	intergenic	gene:ENSOARG00020004197,gene:ENSOARG00020004237	dist=152755;dist=3312	.	.
1	115722433	T	C	1555.96	0/0 | 1,0	0/0 | 5,0	0/0 | 2,0	0/0 | 7,0	0/0 | 6,0	0/1 | 4,8	1/1 | 0,7	1/1 | 0,8	1/1 | 0,9	1/1 | 0,6	0/0 | 2,0	1/1 | 0,7	intergenic	gene:ENSOARG00020004237,gene:ENSOARG00020004256	dist=37417;dist=72484	.	.
1	115854681	C	T	1654.58	0/0 | 9,0	0/0 | 9,0	0/0 | 3,0	0/0 | 8,0	0/0 | 5,0	0/0 | 4,0	0/1 | 5,2	0/1 | 3,9	1/1 | 0,9	1/1 | 0,8	0/1 | 6,8	0/1 | 4,10	intergenic	gene:ENSOARG00020004279,gene:ENSOARG00020004284	dist=13422;dist=68448	.	.
1	115854713	A	G	2169.91	0/0 | 10,0	0/0 | 10,0	0/0 | 3,0	0/0 | 8,0	0/0 | 7,0	0/0 | 4,0	0/1 | 5,3	0/1 | 2,8	1/1 | 0,12	1/1 | 0,12	0/1 | 8,8	0/1 | 3,9	intergenic	gene:ENSOARG00020004279,gene:ENSOARG00020004284	dist=13454;dist=68416	.	.
1	115854720	G	A	2088.55	0/0 | 10,0	0/0 | 10,0	0/0 | 4,0	0/0 | 6,0	0/0 | 4,0	0/0 | 2,0	0/1 | 5,3	0/1 | 2,8	1/1 | 0,11	1/1 | 0,12	0/1 | 8,8	0/1 | 3,8	intergenic	gene:ENSOARG00020004279,gene:ENSOARG00020004284	dist=13461;dist=68409	.	.
1	115877775	T	C	2868.26	0/0 | 17,0	0/0 | 4,0	0/0 | 4,0	0/0 | 6,0	0/0 | 10,0	0/1 | 8,5	0/1 | 7,9	1/1 | 0,11	0/1 | 7,5	1/1 | 0,20	0/1 | 2,11	1/1 | 0,8	intergenic	gene:ENSOARG00020004279,gene:ENSOARG00020004284	dist=36516;dist=45354	.	.
1	115877782	C	T	2910.51	0/0 | 17,0	0/0 | 6,0	0/0 | 6,0	0/0 | 7,0	0/0 | 11,0	0/1 | 6,7	0/1 | 7,9	1/1 | 0,11	0/1 | 6,5	1/1 | 0,19	0/1 | 2,11	1/1 | 0,8	intergenic	gene:ENSOARG00020004279,gene:ENSOARG00020004284	dist=36523;dist=45347	.	.
1	115884173	T	C	2591.7	./. | 3,0	0/0 | 12,0	0/0 | 5,0	0/0 | 4,0	0/0 | 3,0	0/1 | 4,2	1/1 | 0,13	1/1 | 0,13	1/1 | 0,9	1/1 | 0,12	0/1 | 4,3	1/1 | 0,15	intergenic	gene:ENSOARG00020004279,gene:ENSOARG00020004284	dist=42914;dist=38956	.	.
1	115884703	G	A	2186.41	1/1 | 0,9	0/0 | 9,0	0/0 | 4,0	0/0 | 3,1	0/0 | 4,0	0/1 | 7,2	1/1 | 0,6	1/1 | 0,8	1/1 | 0,7	1/1 | 0,9	1/1 | 0,5	1/1 | 0,8	intergenic	gene:ENSOARG00020004279,gene:ENSOARG00020004284	dist=43444;dist=38426	.	.
1	115922649	G	C	1491.18	0/0 | 15,0	0/0 | 4,0	0/0 | 6,0	0/0 | 15,0	0/0 | 12,0	0/0 | 8,0	0/1 | 4,4	0/1 | 6,4	1/1 | 0,17	1/1 | 0,4	0/1 | 5,4	0/1 | 8,4	downstream	gene:ENSOARG00020004284	.	.	.
1	115998128	C	T	658.52	0/0 | 2,0	0/0 | 8,0	0/0 | 1,0	0/0 | 7,0	0/0 | 4,0	0/0 | 4,0	1/1 | 0,2	0/1 | 6,3	1/1 | 0,4	0/1 | 1,5	0/0 | 6,0	1/1 | 0,4	intergenic	gene:ENSOARG00020004324,gene:ENSOARG00020004332	dist=32585;dist=51584	.	.
1	116204035	C	A	1735.73	1/1 | 0,6	1/1 | 0,5	1/1 | 0,6	1/1 | 0,5	1/1 | 0,3	1/1 | 0,6	0/0 | 3,0	0/1 | 1,2	0/1 | 5,4	0/0 | 2,0	0/1 | 4,4	0/1 | 2,3	intergenic	gene:ENSOARG00020008857,gene:ENSOARG00020008863	dist=19104;dist=35976	.	.
1	116204078	A	G	1831.68	1/1 | 0,5	1/1 | 0,10	1/1 | 0,4	1/1 | 0,9	1/1 | 0,5	1/1 | 0,5	0/0 | 5,0	./. | 2,0	0/1 | 7,3	./. | 2,0	0/1 | 4,5	0/0 | 4,0	intergenic	gene:ENSOARG00020008857,gene:ENSOARG00020008863	dist=19147;dist=35933	.	.
1	116205383	A	G	1194.44	1/1 | 0,1	1/1 | 0,5	1/1 | 0,5	1/1 | 0,3	1/1 | 0,3	1/1 | 0,4	0/1 | 2,2	0/0 | 4,0	0/1 | 4,2	./. | 3,0	0/0 | 3,0	0/1 | 1,4	intergenic	gene:ENSOARG00020008857,gene:ENSOARG00020008863	dist=20452;dist=34628	.	.
1	116286787	T	G	602.18	0/1 | 11,2	0/1 | 4,3	0/0 | 3,0	1/1 | 0,7	1/1 | 0,3	1/1 | 0,2	0/0 | 5,0	0/0 | 5,0	0/0 | 15,0	0/0 | 5,0	0/0 | 5,0	0/0 | 6,0	intergenic	gene:ENSOARG00020008869,gene:ENSOARG00020008882	dist=32286;dist=43474	.	.
1	117141764	A	G	503.3	0/0 | 5,0	0/0 | 5,0	./. | 0,0	0/0 | 5,0	0/0 | 3,0	./. | 1,0	1/1 | 0,2	1/1 | 0,2	0/0 | 6,0	0/1 | 5,2	1/1 | 0,6	1/1 | 0,5	downstream	gene:ENSOARG00020009667	.	.	.
1	117429067	T	G	407.2	./. | 0,0	1/1 | 0,4	0/1 | 1,3	./. | 0,0	1/1 | 0,2	0/1 | 1,2	0/0 | 3,0	0/0 | 2,0	0/0 | 4,0	0/0 | 1,0	0/0 | 2,0	0/0 | 2,0	intergenic	gene:ENSOARG00020009752,gene:ENSOARG00020009837	dist=117611;dist=135720	.	.
1	117676330	A	G	2008.51	0/1 | 5,6	1/1 | 0,9	1/1 | 0,5	0/1 | 6,7	1/1 | 0,11	0/1 | 10,3	0/0 | 9,0	0/0 | 16,0	0/1 | 6,11	0/0 | 13,0	0/0 | 10,0	0/0 | 8,0	intronic	gene:ENSOARG00020009962	.	.	.
1	117676383	G	A	2057.96	0/1 | 4,4	1/1 | 0,10	1/1 | 0,6	0/1 | 6,7	1/1 | 0,8	0/1 | 7,7	0/0 | 10,0	0/0 | 21,0	0/1 | 3,10	0/0 | 11,0	0/0 | 10,0	0/0 | 9,0	intronic	gene:ENSOARG00020009962	.	.	.
1	117680162	A	C	1970.7	1/1 | 0,2	1/1 | 0,9	1/1 | 0,5	1/1 | 0,9	1/1 | 0,10	0/1 | 3,8	0/0 | 13,0	0/0 | 8,0	0/1 | 4,8	0/0 | 5,0	0/0 | 7,0	0/0 | 7,0	downstream	gene:ENSOARG00020009962	.	.	.
1	117680574	A	G	1605.33	0/1 | 9,6	1/1 | 0,4	0/1 | 3,4	1/1 | 0,5	1/1 | 0,7	0/1 | 3,3	0/0 | 7,0	0/0 | 6,0	0/1 | 2,10	0/0 | 7,0	0/0 | 5,0	0/0 | 10,0	intergenic	gene:ENSOARG00020009962,gene:ENSOARG00020011063	dist=2382;dist=33221	.	.
1	117680580	A	G	1567.22	0/1 | 10,6	1/1 | 0,4	0/1 | 2,4	1/1 | 0,5	1/1 | 0,7	0/1 | 2,3	0/0 | 5,0	0/0 | 5,0	0/1 | 2,9	0/0 | 7,0	0/0 | 6,0	0/0 | 10,0	intergenic	gene:ENSOARG00020009962,gene:ENSOARG00020011063	dist=2388;dist=33215	.	.
1	117680582	T	C	1528.22	0/1 | 10,6	1/1 | 0,4	0/1 | 2,4	1/1 | 0,5	1/1 | 0,7	0/1 | 2,3	0/0 | 5,0	0/0 | 5,0	0/1 | 2,8	0/0 | 7,0	0/0 | 6,0	0/0 | 10,0	intergenic	gene:ENSOARG00020009962,gene:ENSOARG00020011063	dist=2390;dist=33213	.	.
1	117680619	C	T	1060.8	0/1 | 8,6	1/1 | 0,5	0/1 | 2,2	1/1 | 0,3	1/1 | 0,7	0/1 | 5,4	0/0 | 3,0	0/0 | 6,0	0/1 | 2,5	0/0 | 6,0	0/0 | 7,0	0/0 | 12,0	intergenic	gene:ENSOARG00020009962,gene:ENSOARG00020011063	dist=2427;dist=33176	.	.
1	117687699	C	T	1613.1	0/1 | 7,10	1/1 | 0,14	0/1 | 3,5	1/1 | 0,3	1/1 | 0,10	0/1 | 13,4	0/0 | 11,0	0/0 | 6,0	0/1 | 1,5	0/0 | 7,0	0/0 | 9,0	0/0 | 8,0	intergenic	gene:ENSOARG00020009962,gene:ENSOARG00020011063	dist=9507;dist=26096	.	.
1	119452494	C	T	614.05	0/1 | 2,5	./. | 2,0	1/1 | 0,2	1/1 | 0,5	0/0 | 3,0	1/1 | 0,3	0/0 | 4,0	0/0 | 2,0	0/0 | 1,0	0/0 | 4,0	0/0 | 3,0	0/0 | 4,0	intergenic	gene:ENSOARG00020017318,gene:ENSOARG00020017450	dist=204401;dist=54667	.	.
1	119846414	C	A	506.69	0/1 | 6,3	1/1 | 0,6	1/1 | 0,2	0/1 | 4,1	1/1 | 0,2	0/0 | 10,0	0/0 | 7,0	0/0 | 6,0	0/0 | 20,0	0/0 | 14,0	0/0 | 17,0	0/0 | 12,0	intergenic	gene:ENSOARG00020000586,gene:ENSOARG00020000600	dist=5160;dist=30039	.	.
1	120828118	T	A	1074.09	0/1 | 3,2	0/0 | 14,0	0/0 | 4,0	0/0 | 12,0	0/0 | 4,0	0/0 | 2,0	0/1 | 2,2	1/1 | 0,2	1/1 | 0,6	1/1 | 0,4	1/1 | 0,9	0/1 | 10,3	intronic	gene:ENSOARG00020001104	.	.	.
1	120828129	T	C	930.68	0/1 | 3,3	0/0 | 14,0	0/0 | 4,0	0/0 | 12,0	0/0 | 3,0	0/0 | 2,0	0/1 | 2,2	1/1 | 0,2	1/1 | 0,6	1/1 | 0,1	1/1 | 0,10	0/1 | 9,2	intronic	gene:ENSOARG00020001104	.	.	.
1	120828151	T	A	1005.01	0/1 | 2,2	0/0 | 14,0	0/0 | 4,0	0/0 | 13,0	0/0 | 5,0	0/0 | 2,0	0/1 | 1,3	./. | 0,0	1/1 | 0,5	1/1 | 0,3	1/1 | 0,9	0/1 | 8,4	intronic	gene:ENSOARG00020001104	.	.	.
1	120828186	C	T	1172.95	0/1 | 2,2	0/0 | 15,0	0/0 | 2,0	0/0 | 13,0	0/0 | 5,0	0/0 | 4,0	1/1 | 0,6	1/1 | 0,5	1/1 | 0,7	1/1 | 0,3	1/1 | 0,4	0/0 | 11,0	intronic	gene:ENSOARG00020001104	.	.	.
1	120859975	C	G	3590.23	0/1 | 2,6	0/0 | 10,0	0/0 | 4,0	0/1 | 8,10	0/0 | 14,0	0/1 | 2,7	0/1 | 3,5	1/1 | 0,15	1/1 | 0,10	1/1 | 0,10	1/1 | 0,10	1/1 | 0,10	intronic	gene:ENSOARG00020001104	.	.	.
1	120862199	T	C	655.61	0/1 | 1,3	1/1 | 0,2	1/1 | 0,5	0/1 | 3,1	1/1 | 0,3	1/1 | 0,2	0/1 | 4,2	0/0 | 4,0	0/0 | 9,0	0/0 | 4,0	0/0 | 6,0	0/0 | 8,0	intronic	gene:ENSOARG00020001104	.	.	.
1	120863827	G	A	1038.25	0/1 | 1,2	1/1 | 0,8	0/1 | 1,3	0/1 | 3,7	1/1 | 0,3	0/1 | 5,5	0/0 | 12,0	0/0 | 3,0	0/0 | 6,0	0/0 | 7,0	0/0 | 11,0	0/0 | 7,0	intronic	gene:ENSOARG00020001104	.	.	.
1	120871653	A	T	1795.38	0/1 | 4,5	1/1 | 0,9	1/1 | 0,6	0/1 | 4,9	1/1 | 0,8	0/1 | 4,6	0/1 | 5,8	0/0 | 14,0	0/0 | 6,0	0/0 | 8,0	0/0 | 11,0	0/0 | 5,0	intronic	gene:ENSOARG00020001104	.	.	.
1	120885981	T	C	3131.61	0/1 | 5,5	0/0 | 10,0	0/0 | 5,0	0/1 | 4,2	0/0 | 13,0	0/1 | 4,3	0/1 | 4,7	1/1 | 0,8	1/1 | 0,18	1/1 | 0,21	1/1 | 0,5	1/1 | 0,15	intronic	gene:ENSOARG00020001104	.	.	.
1	120886863	G	A	3839.52	0/1 | 6,4	0/0 | 8,0	0/0 | 3,0	0/1 | 5,3	0/0 | 8,0	0/1 | 8,6	0/1 | 3,8	1/1 | 0,17	1/1 | 0,12	1/1 | 0,17	1/1 | 0,11	1/1 | 0,21	intronic	gene:ENSOARG00020001104	.	.	.
1	120891953	G	A	1047.77	0/1 | 5,4	0/1 | 5,4	1/1 | 0,5	1/1 | 0,6	0/1 | 2,3	1/1 | 0,3	0/1 | 3,4	0/0 | 7,0	0/0 | 8,0	0/0 | 5,0	0/0 | 14,0	0/0 | 3,0	intronic	gene:ENSOARG00020001104	.	.	.
1	126107382	A	C	533.27	0/0 | 5,0	0/0 | 1,0	0/0 | 3,0	0/0 | 1,0	0/0 | 3,0	0/1 | 4,2	1/1 | 0,3	1/1 | 0,2	1/1 | 0,4	0/1 | 1,2	0/1 | 2,2	1/1 | 0,2	intergenic	gene:ENSOARG00020001972,gene:ENSOARG00020001986	dist=393700;dist=211444	.	.
1	129069540	T	C	2772.09	1/1 | 0,13	1/1 | 0,8	1/1 | 0,11	1/1 | 0,15	0/1 | 7,7	1/1 | 0,3	0/0 | 7,0	0/0 | 15,0	0/0 | 9,0	0/1 | 3,7	1/1 | 0,10	0/0 | 9,0	intergenic	gene:ENSOARG00020005478,gene:ENSOARG00020005499	dist=21415;dist=4843	.	.
1	129206859	G	T	2167.09	1/1 | 0,9	1/1 | 0,5	1/1 | 0,8	1/1 | 0,5	1/1 | 0,7	1/1 | 0,8	0/1 | 5,5	0/1 | 5,5	0/1 | 4,4	0/1 | 5,4	0/0 | 5,0	0/0 | 7,0	intergenic	gene:ENSOARG00020005569,gene:ENSOARG00020005580	dist=80399;dist=255418	.	.
1	130761943	A	T	1155.8	./. | 1,0	0/0 | 4,0	0/0 | 2,0	0/0 | 7,0	./. | 0,0	0/0 | 7,0	1/1 | 0,5	0/0 | 7,0	1/1 | 0,3	1/1 | 0,10	0/1 | 6,6	1/1 | 0,3	intergenic	gene:ENSOARG00020000104,gene:ENSOARG00020000147	dist=110859;dist=116223	.	.
1	134817478	A	G	1145.46	1/1 | 0,7	1/1 | 0,5	1/1 | 0,5	1/1 | 0,4	0/1 | 5,2	1/1 | 0,6	0/1 | 4,1	0/0 | 12,0	0/0 | 10,0	0/0 | 5,0	0/1 | 7,1	./. | 1,0	intergenic	gene:ENSOARG00020001801,gene:ENSOARG00020002891	dist=8909;dist=229045	.	.
1	137847736	C	T	2967.15	0/0 | 5,0	0/0 | 8,0	0/0 | 4,0	1/1 | 0,5	0/0 | 9,0	0/1 | 7,7	1/1 | 0,11	1/1 | 0,11	1/1 | 0,11	0/1 | 2,10	1/1 | 0,15	1/1 | 0,9	intergenic	NONE,gene:ENSOARG00020003950	dist=NONE;dist=193143	.	.
1	137998331	T	A	820.12	1/1 | 0,9	1/1 | 0,2	1/1 | 0,3	0/1 | 6,3	1/1 | 0,4	0/0 | 3,0	0/0 | 8,0	0/0 | 5,0	0/0 | 6,0	./. | 4,0	0/0 | 8,0	0/0 | 4,0	intergenic	NONE,gene:ENSOARG00020003950	dist=NONE;dist=42548	.	.
1	138594753	T	C	463.17	1/1 | 0,5	1/1 | 0,4	1/1 | 0,2	0/1 | 9,2	1/1 | 0,3	0/1 | 2,2	0/0 | 5,0	0/0 | 2,0	0/0 | 9,0	0/0 | 9,0	0/0 | 7,0	0/0 | 7,0	intergenic	gene:ENSOARG00020003995,gene:ENSOARG00020004123	dist=86858;dist=236404	.	.
1	138895296	A	G	1868.05	1/1 | 0,10	0/1 | 2,3	1/1 | 0,4	1/1 | 0,7	1/1 | 0,11	1/1 | 0,5	0/1 | 7,2	0/0 | 4,0	0/0 | 18,0	0/0 | 9,0	0/1 | 5,5	0/1 | 2,3	intronic	gene:ENSOARG00020004123	.	.	.
1	138896655	A	G	2696.59	1/1 | 0,9	0/1 | 7,7	1/1 | 0,6	1/1 | 0,12	1/1 | 0,10	1/1 | 0,7	0/1 | 5,7	0/0 | 8,0	0/0 | 15,0	0/0 | 11,0	0/1 | 7,6	0/1 | 4,7	intronic	gene:ENSOARG00020004123	.	.	.
1	138896687	C	T	3017.99	1/1 | 0,8	0/1 | 7,11	1/1 | 0,3	1/1 | 0,14	1/1 | 0,11	1/1 | 0,7	0/1 | 4,7	0/0 | 10,0	0/0 | 14,0	0/0 | 12,0	0/1 | 5,3	0/1 | 5,7	intronic	gene:ENSOARG00020004123	.	.	.
1	138896695	G	A	3004.38	1/1 | 0,8	0/1 | 7,12	1/1 | 0,4	1/1 | 0,13	1/1 | 0,10	1/1 | 0,7	0/1 | 4,7	0/0 | 10,0	0/0 | 16,0	0/0 | 12,0	0/1 | 6,3	0/1 | 5,7	intronic	gene:ENSOARG00020004123	.	.	.
1	138898945	T	C	2364.4	0/0 | 6,0	0/1 | 1,7	0/0 | 6,0	0/0 | 9,0	0/0 | 11,0	0/0 | 9,0	0/1 | 6,10	0/1 | 8,4	1/1 | 0,18	1/1 | 0,10	1/1 | 0,10	0/1 | 9,6	intronic	gene:ENSOARG00020004123	.	.	.
1	138899081	T	C	2190.19	0/0 | 8,0	0/0 | 3,0	0/0 | 8,0	0/0 | 14,0	0/0 | 12,0	0/0 | 6,0	0/1 | 5,7	0/1 | 7,3	1/1 | 0,16	1/1 | 0,8	1/1 | 0,10	0/1 | 7,8	intronic	gene:ENSOARG00020004123	.	.	.
1	138899082	A	G	2190.25	0/0 | 8,0	0/0 | 3,0	0/0 | 7,0	0/0 | 14,0	0/0 | 12,0	0/0 | 6,0	0/1 | 5,7	0/1 | 7,3	1/1 | 0,16	1/1 | 0,8	1/1 | 0,10	0/1 | 7,8	intronic	gene:ENSOARG00020004123	.	.	.
1	138899178	T	C	1935.53	0/0 | 14,0	0/1 | 7,5	0/0 | 5,0	0/0 | 17,0	0/0 | 9,0	0/0 | 8,0	0/1 | 7,7	0/1 | 9,4	1/1 | 0,15	1/1 | 0,6	1/1 | 0,11	0/1 | 6,9	intronic	gene:ENSOARG00020004123	.	.	.
1	138899668	C	T	2109.27	0/0 | 8,0	0/1 | 6,5	0/0 | 7,0	0/0 | 14,0	0/0 | 13,0	0/0 | 13,0	0/1 | 6,7	0/1 | 4,4	1/1 | 0,12	1/1 | 0,15	1/1 | 0,11	0/1 | 4,3	intronic	gene:ENSOARG00020004123	.	.	.
1	138899923	G	A	2119.32	0/0 | 7,0	0/0 | 7,0	0/0 | 8,0	0/0 | 12,0	0/0 | 11,0	0/0 | 11,0	0/1 | 6,8	0/1 | 4,4	1/1 | 0,17	1/1 | 0,13	1/1 | 0,10	0/1 | 5,4	intronic	gene:ENSOARG00020004123	.	.	.
1	138900154	G	A	2142.66	0/0 | 18,0	0/0 | 7,0	0/0 | 5,0	0/0 | 5,0	0/0 | 11,0	0/0 | 14,0	0/1 | 2,7	0/1 | 4,4	1/1 | 0,14	1/1 | 0,12	1/1 | 0,9	0/1 | 11,5	intronic	gene:ENSOARG00020004123	.	.	.
1	138900206	C	A	1694.3	0/0 | 18,0	0/1 | 4,2	0/0 | 5,0	0/0 | 11,0	0/0 | 8,0	0/0 | 13,0	0/1 | 1,4	0/1 | 5,4	1/1 | 0,6	1/1 | 0,11	1/1 | 0,11	0/1 | 8,8	intronic	gene:ENSOARG00020004123	.	.	.
1	138900962	G	C	2162.06	0/0 | 5,0	0/1 | 5,4	0/0 | 8,0	0/0 | 12,0	0/0 | 11,0	0/0 | 14,0	0/1 | 5,2	0/1 | 3,9	1/1 | 0,9	1/1 | 0,13	1/1 | 0,14	0/1 | 5,7	intronic	gene:ENSOARG00020004123	.	.	.
1	138901135	A	G	2162.21	0/0 | 7,0	0/1 | 6,2	0/0 | 8,0	0/0 | 13,0	0/0 | 9,0	0/0 | 15,0	0/1 | 6,5	0/1 | 4,8	1/1 | 0,11	1/1 | 0,12	1/1 | 0,10	0/1 | 5,4	intronic	gene:ENSOARG00020004123	.	.	.
1	138901868	G	A	1961.3	0/0 | 10,0	0/1 | 3,8	0/0 | 8,0	0/0 | 17,0	0/0 | 6,0	0/0 | 18,0	0/1 | 4,5	0/1 | 8,3	1/1 | 0,11	1/1 | 0,9	1/1 | 0,11	0/1 | 4,1	intronic	gene:ENSOARG00020004123	.	.	.
1	138902123	G	A	1453.52	0/0 | 11,0	0/1 | 5,5	0/0 | 5,0	0/0 | 13,0	0/0 | 14,0	0/0 | 13,0	1/1 | 0,5	0/1 | 5,4	1/1 | 0,5	1/1 | 0,6	1/1 | 0,7	0/1 | 3,3	intronic	gene:ENSOARG00020004123	.	.	.
1	138903327	A	G	1781.53	1/1 | 0,8	0/1 | 6,2	1/1 | 0,6	1/1 | 0,6	1/1 | 0,6	1/1 | 0,8	0/1 | 6,6	0/1 | 3,2	0/0 | 5,0	0/0 | 8,0	0/0 | 10,0	0/1 | 3,6	intronic	gene:ENSOARG00020004123	.	.	.
1	138903613	G	T	2608.31	1/1 | 0,16	0/1 | 4,3	1/1 | 0,3	1/1 | 0,7	1/1 | 0,7	1/1 | 0,6	0/1 | 4,9	0/1 | 5,5	0/0 | 15,0	0/0 | 9,0	0/0 | 3,0	0/1 | 5,5	intronic	gene:ENSOARG00020004123	.	.	.
1	138903615	A	T	2608.33	1/1 | 0,16	0/1 | 4,3	1/1 | 0,3	1/1 | 0,7	1/1 | 0,7	1/1 | 0,6	0/1 | 4,9	0/1 | 5,5	0/0 | 15,0	0/0 | 9,0	0/0 | 3,0	0/1 | 5,5	intronic	gene:ENSOARG00020004123	.	.	.
1	138903695	G	A	1986.47	1/1 | 0,14	0/1 | 5,2	1/1 | 0,3	1/1 | 0,8	1/1 | 0,4	1/1 | 0,7	0/1 | 4,7	0/1 | 4,5	0/0 | 11,0	0/0 | 8,0	0/0 | 7,0	0/1 | 2,5	intronic	gene:ENSOARG00020004123	.	.	.
1	138904037	C	A	2404.23	1/1 | 0,5	0/1 | 9,7	1/1 | 0,8	1/1 | 0,8	1/1 | 0,10	1/1 | 0,11	0/1 | 5,10	0/1 | 2,2	0/0 | 10,0	0/0 | 13,0	0/0 | 8,0	0/1 | 9,5	intronic	gene:ENSOARG00020004123	.	.	.
1	138904062	G	A	2364.23	1/1 | 0,4	0/1 | 15,6	1/1 | 0,11	1/1 | 0,11	1/1 | 0,9	1/1 | 0,11	0/1 | 5,7	0/1 | 2,2	0/0 | 10,0	0/0 | 14,0	0/0 | 7,0	0/1 | 10,5	intronic	gene:ENSOARG00020004123	.	.	.
1	138904797	A	C	1734.64	1/1 | 0,7	0/1 | 3,6	1/1 | 0,8	1/1 | 0,6	1/1 | 0,6	1/1 | 0,4	0/1 | 2,3	0/0 | 9,0	0/0 | 7,0	0/0 | 10,0	0/0 | 6,0	0/1 | 3,5	intronic	gene:ENSOARG00020004123	.	.	.
1	138904843	G	A	1673.66	1/1 | 0,7	0/1 | 4,7	1/1 | 0,6	1/1 | 0,6	1/1 | 0,6	1/1 | 0,4	0/1 | 4,3	0/1 | 4,2	0/0 | 8,0	0/0 | 12,0	0/0 | 8,0	0/1 | 2,6	intronic	gene:ENSOARG00020004123	.	.	.
1	138905548	G	A	1739.16	0/0 | 11,0	0/1 | 8,2	0/0 | 11,0	0/0 | 16,0	0/0 | 8,0	0/0 | 9,0	0/1 | 4,3	0/0 | 7,0	1/1 | 0,16	1/1 | 0,12	1/1 | 0,8	1/1 | 0,3	intronic	gene:ENSOARG00020004123	.	.	.
1	138975792	C	G	3326.6	1/1 | 0,12	1/1 | 0,17	1/1 | 0,5	1/1 | 0,11	1/1 | 0,6	1/1 | 0,10	0/1 | 3,7	0/1 | 8,7	0/0 | 8,0	0/0 | 13,0	0/1 | 8,7	0/1 | 2,6	intronic	gene:ENSOARG00020004123	.	.	.
1	138987447	T	G	2406.87	1/1 | 0,10	1/1 | 0,12	1/1 | 0,6	1/1 | 0,4	1/1 | 0,9	1/1 | 0,5	0/1 | 6,2	0/1 | 6,9	0/0 | 13,0	0/0 | 10,0	0/0 | 11,0	0/1 | 5,5	intronic	gene:ENSOARG00020004123	.	.	.
1	138997701	C	T	1724.75	1/1 | 0,5	0/1 | 8,5	1/1 | 0,9	1/1 | 0,5	./. | 9,0	1/1 | 0,9	0/1 | 11,4	0/0 | 11,0	0/0 | 7,0	0/0 | 3,0	0/0 | 14,0	0/1 | 3,5	intronic	gene:ENSOARG00020004123	.	.	.
1	139179328	C	T	1019.1	0/1 | 2,3	1/1 | 0,6	1/1 | 0,9	0/1 | 1,4	1/1 | 0,3	1/1 | 0,2	0/0 | 9,0	0/0 | 9,0	0/1 | 3,3	0/0 | 6,0	0/0 | 4,0	0/0 | 6,0	intergenic	gene:ENSOARG00020004123,gene:ENSOARG00020004933	dist=36081;dist=78181	.	.
1	139314206	A	G	1791.34	0/0 | 7,0	0/0 | 7,0	0/0 | 4,0	0/0 | 12,0	0/0 | 7,0	0/0 | 18,0	0/1 | 4,3	1/1 | 0,9	1/1 | 0,11	0/1 | 2,9	1/1 | 0,8	0/1 | 3,9	intronic	gene:ENSOARG00020005059	.	.	.
1	139318090	C	T	2032.29	0/0 | 16,0	0/0 | 6,0	0/0 | 10,0	0/0 | 8,0	0/0 | 10,0	0/0 | 14,0	0/1 | 4,7	1/1 | 0,13	1/1 | 0,11	0/1 | 6,12	1/1 | 0,10	0/1 | 11,4	intronic	gene:ENSOARG00020005059	.	.	.
1	139319532	C	T	2100.37	0/0 | 12,0	0/0 | 9,0	0/0 | 7,0	0/0 | 13,0	0/0 | 9,0	0/0 | 9,0	0/1 | 8,7	1/1 | 0,8	1/1 | 0,14	0/1 | 7,9	1/1 | 0,10	0/1 | 5,10	intronic	gene:ENSOARG00020005059	.	.	.
1	139319564	C	A	2857.54	1/1 | 0,9	1/1 | 0,9	1/1 | 0,6	1/1 | 0,11	1/1 | 0,8	1/1 | 0,11	0/1 | 5,8	0/0 | 6,0	0/0 | 14,0	0/1 | 12,4	0/0 | 7,0	0/1 | 7,2	intronic	gene:ENSOARG00020005059	.	.	.
1	139319582	T	C	2673.43	1/1 | 0,7	1/1 | 0,10	1/1 | 0,6	1/1 | 0,11	1/1 | 0,6	1/1 | 0,11	0/1 | 4,9	0/0 | 6,0	0/0 | 14,0	0/1 | 10,3	0/0 | 8,0	0/0 | 8,0	intronic	gene:ENSOARG00020005059	.	.	.
1	139319693	C	A	1559.44	1/1 | 0,4	1/1 | 0,9	1/1 | 0,4	1/1 | 0,5	1/1 | 0,7	1/1 | 0,2	0/1 | 1,5	0/0 | 2,0	0/0 | 9,0	0/0 | 4,0	0/0 | 4,0	0/1 | 2,5	intronic	gene:ENSOARG00020005059	.	.	.
1	139319898	T	C	1383.03	1/1 | 0,8	0/1 | 3,4	1/1 | 0,5	0/1 | 5,5	1/1 | 0,11	0/1 | 4,4	0/0 | 9,0	0/0 | 6,0	0/0 | 13,0	0/0 | 8,0	0/0 | 9,0	0/1 | 5,3	intronic	gene:ENSOARG00020005059	.	.	.
1	139320021	T	C	2464.94	1/1 | 0,9	0/1 | 2,8	1/1 | 0,12	1/1 | 0,10	1/1 | 0,6	1/1 | 0,16	0/0 | 15,0	0/0 | 14,0	0/0 | 10,0	0/1 | 6,6	0/0 | 7,0	0/1 | 7,6	intronic	gene:ENSOARG00020005059	.	.	.
1	139320289	C	T	1404.88	1/1 | 0,9	0/1 | 3,4	1/1 | 0,11	0/1 | 5,6	1/1 | 0,5	0/1 | 5,4	0/0 | 10,0	0/0 | 12,0	0/0 | 11,0	0/0 | 9,0	0/0 | 13,0	0/1 | 6,3	intronic	gene:ENSOARG00020005059	.	.	.
1	139320904	G	A	1887.11	1/1 | 0,15	0/1 | 7,4	1/1 | 0,6	0/1 | 6,2	1/1 | 0,7	0/1 | 4,14	0/0 | 11,0	0/0 | 10,0	0/0 | 5,0	0/0 | 13,0	0/0 | 11,0	0/1 | 4,5	intronic	gene:ENSOARG00020005059	.	.	.
1	139330346	A	T	2063.49	1/1 | 0,6	0/1 | 4,3	1/1 | 0,10	1/1 | 0,8	1/1 | 0,2	1/1 | 0,4	0/0 | 13,0	0/0 | 8,0	0/0 | 7,0	0/1 | 6,6	0/0 | 7,0	1/1 | 0,15	intronic	gene:ENSOARG00020005059	.	.	.
1	139333112	C	T	2152.21	0/0 | 10,0	0/0 | 12,0	0/0 | 13,0	0/0 | 7,0	0/0 | 10,0	0/0 | 15,0	0/1 | 11,7	1/1 | 0,9	1/1 | 0,15	0/1 | 12,4	1/1 | 0,17	0/1 | 5,7	intronic	gene:ENSOARG00020005059	.	.	.
1	139333290	C	T	1186.2	1/1 | 0,12	0/0 | 7,0	1/1 | 0,3	0/1 | 1,5	1/1 | 0,8	0/1 | 4,5	0/0 | 18,0	0/0 | 9,0	0/0 | 11,0	0/0 | 8,0	0/0 | 16,0	0/0 | 10,0	intronic	gene:ENSOARG00020005059	.	.	.
1	139333469	C	G	2013.37	0/0 | 10,0	0/0 | 7,0	0/0 | 8,0	0/0 | 6,0	0/0 | 8,0	0/0 | 12,0	0/1 | 7,6	1/1 | 0,15	1/1 | 0,5	0/1 | 3,5	1/1 | 0,16	0/1 | 11,7	intronic	gene:ENSOARG00020005059	.	.	.
1	139338958	C	T	2052.56	0/0 | 15,0	0/0 | 12,0	0/0 | 10,0	0/0 | 9,0	0/0 | 11,0	0/0 | 11,0	0/1 | 8,6	1/1 | 0,15	1/1 | 0,14	0/1 | 9,11	1/1 | 0,11	0/0 | 10,0	intronic	gene:ENSOARG00020005059	.	.	.
1	139339450	G	A	2312.31	0/0 | 8,0	0/0 | 6,0	0/0 | 4,0	0/1 | 5,4	0/0 | 6,0	0/0 | 6,0	0/1 | 6,8	1/1 | 0,12	1/1 | 0,14	1/1 | 0,7	1/1 | 0,15	0/0 | 10,0	intronic	gene:ENSOARG00020005059	.	.	.
1	140492514	A	T	1059.16	1/1 | 0,1	0/1 | 1,2	1/1 | 0,2	1/1 | 0,3	1/1 | 0,3	1/1 | 0,3	0/0 | 3,0	0/1 | 2,2	0/0 | 5,0	0/0 | 4,0	./. | 1,0	0/1 | 3,9	intergenic	gene:ENSOARG00020005202,gene:ENSOARG00020005216	dist=33446;dist=1695447	.	.
1	140492516	G	A	1066.25	1/1 | 0,1	0/1 | 1,2	1/1 | 0,2	1/1 | 0,3	1/1 | 0,3	1/1 | 0,3	0/0 | 3,0	0/1 | 2,2	0/0 | 5,0	0/0 | 4,0	./. | 1,0	0/1 | 3,9	intergenic	gene:ENSOARG00020005202,gene:ENSOARG00020005216	dist=33448;dist=1695445	.	.
1	141403994	A	C	1585.14	./. | 0,0	0/0 | 2,0	0/0 | 3,0	0/0 | 13,0	1/1 | 0,5	0/0 | 7,0	0/1 | 6,2	1/1 | 0,2	1/1 | 0,6	1/1 | 0,12	1/1 | 0,5	1/1 | 0,4	intergenic	gene:ENSOARG00020005202,gene:ENSOARG00020005216	dist=944926;dist=783967	.	.
1	141404004	A	T	1768.97	./. | 0,0	0/0 | 2,0	0/0 | 3,0	0/0 | 13,0	1/1 | 0,6	0/0 | 7,0	0/1 | 5,2	1/1 | 0,3	1/1 | 0,6	1/1 | 0,12	1/1 | 0,6	1/1 | 0,5	intergenic	gene:ENSOARG00020005202,gene:ENSOARG00020005216	dist=944936;dist=783957	.	.
1	141404005	C	A	1768.97	./. | 0,0	0/0 | 2,0	0/0 | 3,0	0/0 | 13,0	1/1 | 0,6	0/0 | 7,0	0/1 | 5,2	1/1 | 0,3	1/1 | 0,6	1/1 | 0,12	1/1 | 0,6	1/1 | 0,5	intergenic	gene:ENSOARG00020005202,gene:ENSOARG00020005216	dist=944937;dist=783956	.	.
1	141404013	G	A	1632.7	./. | 0,0	0/0 | 2,0	0/0 | 4,0	0/0 | 13,0	1/1 | 0,5	0/0 | 8,0	0/1 | 5,2	1/1 | 0,3	1/1 | 0,5	1/1 | 0,11	1/1 | 0,6	1/1 | 0,5	intergenic	gene:ENSOARG00020005202,gene:ENSOARG00020005216	dist=944945;dist=783948	.	.
1	141404087	A	G	1690.48	./. | 0,0	0/0 | 6,0	0/0 | 3,0	0/0 | 9,0	1/1 | 0,4	0/0 | 6,0	0/1 | 4,4	1/1 | 0,5	1/1 | 0,6	1/1 | 0,11	1/1 | 0,5	1/1 | 0,4	intergenic	gene:ENSOARG00020005202,gene:ENSOARG00020005216	dist=945019;dist=783874	.	.
1	141447639	G	T	1207.14	./. | 0,0	0/0 | 6,0	0/0 | 3,0	0/0 | 17,0	1/1 | 0,2	0/0 | 6,0	0/1 | 12,6	1/1 | 0,5	1/1 | 0,4	1/1 | 0,7	1/1 | 0,6	1/1 | 0,4	intergenic	gene:ENSOARG00020005202,gene:ENSOARG00020005216	dist=988571;dist=740322	.	.
1	141450503	T	G	1036.13	./. | 0,0	0/1 | 2,5	0/0 | 6,0	0/0 | 7,0	./. | 1,0	0/0 | 4,0	0/1 | 5,2	1/1 | 0,4	1/1 | 0,7	1/1 | 0,4	1/1 | 0,2	1/1 | 0,5	intergenic	gene:ENSOARG00020005202,gene:ENSOARG00020005216	dist=991435;dist=737458	.	.
1	141462591	G	A	782.68	./. | 0,0	0/0 | 5,0	0/0 | 1,0	0/0 | 6,0	1/1 | 0,3	0/0 | 7,0	0/1 | 6,4	1/1 | 0,3	1/1 | 0,3	1/1 | 0,3	1/1 | 0,3	1/1 | 0,5	intergenic	gene:ENSOARG00020005202,gene:ENSOARG00020005216	dist=1003523;dist=725370	.	.
1	141466900	A	T	702.88	0/0 | 1,0	./. | 2,0	0/0 | 2,0	0/0 | 2,0	./. | 0,0	0/0 | 2,0	0/1 | 2,2	1/1 | 0,2	0/1 | 3,2	1/1 | 0,4	0/1 | 1,3	1/1 | 0,5	intergenic	gene:ENSOARG00020005202,gene:ENSOARG00020005216	dist=1007832;dist=721061	.	.
1	141817997	C	G	516.56	0/0 | 3,0	./. | 2,0	0/0 | 5,0	0/0 | 1,0	0/0 | 7,0	0/0 | 8,0	1/1 | 0,3	1/1 | 0,2	1/1 | 0,3	1/1 | 0,3	0/0 | 5,0	0/1 | 3,3	intergenic	gene:ENSOARG00020005202,gene:ENSOARG00020005216	dist=1358929;dist=369964	.	.
1	142312807	G	A	571.05	./. | 0,0	1/1 | 0,4	0/1 | 2,4	1/1 | 0,2	0/0 | 4,0	1/1 | 0,5	0/0 | 3,0	0/0 | 2,0	0/0 | 9,0	0/0 | 2,0	0/0 | 6,0	0/0 | 15,0	intronic	gene:ENSOARG00020005268	.	.	.
1	150768454	A	G	3324.26	0/0 | 9,0	0/1 | 5,4	0/0 | 3,0	0/1 | 2,6	0/0 | 10,0	0/1 | 2,5	1/1 | 0,7	1/1 | 0,19	0/1 | 5,4	1/1 | 0,14	1/1 | 0,18	1/1 | 0,12	intergenic	gene:ENSOARG00020000740,gene:ENSOARG00020000822	dist=104894;dist=447354	.	.
1	151508221	A	G	1626.67	0/0 | 7,0	0/0 | 7,0	0/0 | 2,0	0/0 | 6,0	0/1 | 6,5	0/0 | 11,0	1/1 | 0,2	0/1 | 6,6	1/1 | 0,13	1/1 | 0,13	0/1 | 5,5	0/1 | 6,4	intergenic	gene:ENSOARG00020000822,gene:ENSOARG00020001028	dist=291040;dist=1924342	.	.
1	151969332	A	C	2364.65	./. | 2,0	0/0 | 4,0	0/0 | 7,0	0/0 | 6,0	1/1 | 0,8	0/0 | 3,0	0/1 | 1,3	1/1 | 0,4	1/1 | 0,10	1/1 | 0,11	1/1 | 0,11	1/1 | 0,7	intergenic	gene:ENSOARG00020000822,gene:ENSOARG00020001028	dist=752151;dist=1463231	.	.
1	152235128	C	T	399.7	0/0 | 4,0	0/0 | 5,0	0/0 | 6,0	0/0 | 5,0	0/0 | 4,0	0/0 | 5,0	1/1 | 0,2	0/1 | 2,4	1/1 | 0,2	1/1 | 0,2	0/1 | 2,1	0/0 | 3,0	intergenic	gene:ENSOARG00020000822,gene:ENSOARG00020001028	dist=1017947;dist=1197435	.	.
1	152235165	G	A	452.3	0/0 | 3,0	0/0 | 5,0	0/0 | 9,0	0/0 | 5,0	0/0 | 1,0	0/0 | 5,0	1/1 | 0,3	0/1 | 2,2	1/1 | 0,2	1/1 | 0,3	0/1 | 1,1	./. | 0,0	intergenic	gene:ENSOARG00020000822,gene:ENSOARG00020001028	dist=1017984;dist=1197398	.	.
1	152235195	C	T	387.08	0/0 | 3,0	0/0 | 2,0	0/0 | 9,0	0/0 | 2,0	0/0 | 1,0	0/0 | 4,0	1/1 | 0,2	0/1 | 1,2	1/1 | 0,2	1/1 | 0,2	0/1 | 2,1	0/0 | 1,0	intergenic	gene:ENSOARG00020000822,gene:ENSOARG00020001028	dist=1018014;dist=1197368	.	.
1	152361081	G	T	2547.47	0/0 | 12,0	0/1 | 5,2	0/0 | 13,0	1/1 | 0,8	0/0 | 8,0	0/0 | 8,0	1/1 | 0,6	1/1 | 0,12	1/1 | 0,11	1/1 | 0,12	1/1 | 0,6	0/1 | 6,7	intergenic	gene:ENSOARG00020000822,gene:ENSOARG00020001028	dist=1143900;dist=1071482	.	.
1	153040478	C	T	3372.86	0/1 | 4,3	0/1 | 1,4	0/0 | 4,0	0/1 | 2,4	0/0 | 3,0	0/1 | 5,2	1/1 | 0,8	1/1 | 0,7	1/1 | 0,13	1/1 | 0,11	1/1 | 0,16	1/1 | 0,12	intergenic	gene:ENSOARG00020000822,gene:ENSOARG00020001028	dist=1823297;dist=392085	.	.
1	153127779	C	G	1534.32	0/1 | 5,2	1/1 | 0,2	0/0 | 1,0	0/0 | 6,0	0/0 | 6,0	0/0 | 16,0	1/1 | 0,9	1/1 | 0,3	1/1 | 0,6	1/1 | 0,4	1/1 | 0,8	0/1 | 7,2	intergenic	gene:ENSOARG00020000822,gene:ENSOARG00020001028	dist=1910598;dist=304784	.	.
1	156231460	C	T	743.59	1/1 | 0,6	1/1 | 0,1	1/1 | 0,3	./. | 1,0	1/1 | 0,2	1/1 | 0,2	0/0 | 6,0	0/1 | 4,2	0/0 | 7,0	0/1 | 6,4	0/0 | 6,0	0/1 | 4,1	intronic	gene:ENSOARG00020001346	.	.	.
1	156844704	A	T	1373.77	0/0 | 9,0	0/0 | 4,0	0/0 | 6,0	0/1 | 6,1	0/0 | 10,0	0/0 | 1,0	0/1 | 8,5	1/1 | 0,11	1/1 | 0,5	1/1 | 0,10	0/1 | 5,2	0/1 | 2,2	intergenic	gene:ENSOARG00020001346,gene:ENSOARG00020001570	dist=208278;dist=1093555	.	.
1	156846952	G	A	1559.97	0/0 | 6,0	0/0 | 6,0	0/0 | 7,0	0/1 | 3,4	0/0 | 10,0	0/0 | 4,0	0/1 | 11,2	1/1 | 0,7	1/1 | 0,8	1/1 | 0,11	0/1 | 8,7	0/1 | 4,5	intergenic	gene:ENSOARG00020001346,gene:ENSOARG00020001570	dist=210526;dist=1091307	.	.
1	156847004	T	C	2495.83	0/0 | 10,0	0/0 | 11,0	0/0 | 7,0	0/1 | 3,5	0/0 | 12,0	0/0 | 6,0	0/1 | 7,3	1/1 | 0,12	1/1 | 0,10	1/1 | 0,15	0/1 | 6,8	0/1 | 3,6	intergenic	gene:ENSOARG00020001346,gene:ENSOARG00020001570	dist=210578;dist=1091255	.	.
1	156849089	C	T	1708.41	0/1 | 4,3	1/1 | 0,6	1/1 | 0,3	1/1 | 0,5	1/1 | 0,13	1/1 | 0,4	0/1 | 3,3	0/1 | 3,4	0/0 | 9,0	0/0 | 6,0	0/1 | 3,3	0/0 | 2,0	intergenic	gene:ENSOARG00020001346,gene:ENSOARG00020001570	dist=212663;dist=1089170	.	.
1	156849112	A	G	1175.35	0/1 | 3,4	0/0 | 7,0	0/0 | 3,0	0/0 | 5,0	0/0 | 12,0	0/0 | 5,0	0/1 | 3,2	0/1 | 2,2	1/1 | 0,9	1/1 | 0,8	0/1 | 4,2	1/1 | 0,2	intergenic	gene:ENSOARG00020001346,gene:ENSOARG00020001570	dist=212686;dist=1089147	.	.
1	156851312	T	C	2155.36	1/1 | 0,6	1/1 | 0,7	1/1 | 0,6	0/1 | 5,11	1/1 | 0,9	1/1 | 0,4	0/0 | 8,0	0/1 | 6,5	0/0 | 15,0	0/0 | 5,0	0/1 | 4,11	0/1 | 9,1	intergenic	gene:ENSOARG00020001346,gene:ENSOARG00020001570	dist=214886;dist=1086947	.	.
1	158377567	G	A	2464.81	1/1 | 0,9	1/1 | 0,5	1/1 | 0,8	1/1 | 0,12	0/1 | 5,9	1/1 | 0,7	0/0 | 6,0	0/0 | 13,0	1/1 | 0,10	0/1 | 4,7	0/0 | 7,0	0/0 | 7,0	intronic	gene:ENSOARG00020001570	.	.	.
1	159826152	A	T	1780.62	1/1 | 0,3	1/1 | 0,3	1/1 | 0,8	0/1 | 8,4	1/1 | 0,8	1/1 | 0,4	0/1 | 4,2	0/0 | 3,0	0/1 | 1,8	0/1 | 2,4	0/0 | 4,0	0/0 | 2,0	intergenic	gene:ENSOARG00020001570,gene:ENSOARG00020002152	dist=665646;dist=307331	.	.
1	160751906	C	T	1641.51	0/1 | 6,2	0/1 | 4,2	./. | 1,0	0/0 | 3,0	0/1 | 3,4	0/0 | 11,0	1/1 | 0,4	1/1 | 0,7	1/1 | 0,7	1/1 | 0,2	1/1 | 0,3	1/1 | 0,7	intergenic	gene:ENSOARG00020002152,gene:ENSOARG00020002165	dist=617650;dist=745428	.	.
1	160751908	C	T	1570.11	0/0 | 8,0	0/1 | 4,2	./. | 1,0	0/0 | 3,0	0/1 | 3,4	0/0 | 11,0	1/1 | 0,4	1/1 | 0,7	1/1 | 0,7	1/1 | 0,2	1/1 | 0,3	1/1 | 0,7	intergenic	gene:ENSOARG00020002152,gene:ENSOARG00020002165	dist=617652;dist=745426	.	.
1	160752188	T	C	928	0/0 | 6,0	0/0 | 3,0	./. | 0,0	0/0 | 8,0	0/1 | 3,3	0/1 | 6,4	1/1 | 0,5	./. | 0,0	1/1 | 0,2	1/1 | 0,4	1/1 | 0,4	1/1 | 0,4	intergenic	gene:ENSOARG00020002152,gene:ENSOARG00020002165	dist=617932;dist=745146	.	.
1	160752315	A	T	422.9	0/0 | 6,0	0/0 | 4,0	./. | 0,0	0/0 | 4,0	0/1 | 6,2	0/0 | 5,0	1/1 | 0,2	./. | 0,0	1/1 | 0,2	1/1 | 0,2	1/1 | 0,2	1/1 | 0,2	intergenic	gene:ENSOARG00020002152,gene:ENSOARG00020002165	dist=618059;dist=745019	.	.
1	160753469	G	A	1377.19	0/0 | 10,0	0/0 | 4,0	1/1 | 0,2	0/1 | 8,2	0/0 | 4,0	0/0 | 5,0	1/1 | 0,5	1/1 | 0,2	1/1 | 0,4	1/1 | 0,5	1/1 | 0,9	1/1 | 0,7	intergenic	gene:ENSOARG00020002152,gene:ENSOARG00020002165	dist=619213;dist=743865	.	.
1	160753504	C	T	1463.54	0/1 | 4,4	0/0 | 6,0	1/1 | 0,4	0/0 | 8,0	0/0 | 6,0	0/0 | 6,0	1/1 | 0,7	1/1 | 0,3	1/1 | 0,3	1/1 | 0,7	1/1 | 0,5	1/1 | 0,4	intergenic	gene:ENSOARG00020002152,gene:ENSOARG00020002165	dist=619248;dist=743830	.	.
1	160753538	A	G	1269.3	0/0 | 8,0	0/0 | 5,0	1/1 | 0,6	0/0 | 10,0	0/0 | 10,0	0/0 | 8,0	1/1 | 0,6	1/1 | 0,3	1/1 | 0,3	1/1 | 0,5	1/1 | 0,3	1/1 | 0,3	intergenic	gene:ENSOARG00020002152,gene:ENSOARG00020002165	dist=619282;dist=743796	.	.
1	160753559	C	T	1567.44	0/1 | 4,5	0/0 | 6,0	1/1 | 0,8	0/0 | 10,0	0/0 | 10,0	0/0 | 8,0	1/1 | 0,5	1/1 | 0,4	1/1 | 0,3	1/1 | 0,4	1/1 | 0,4	1/1 | 0,3	intergenic	gene:ENSOARG00020002152,gene:ENSOARG00020002165	dist=619303;dist=743775	.	.
1	160753562	C	T	1280.83	0/0 | 9,0	0/0 | 6,0	1/1 | 0,8	0/0 | 10,0	0/0 | 10,0	0/0 | 8,0	1/1 | 0,5	1/1 | 0,4	1/1 | 0,3	1/1 | 0,4	1/1 | 0,4	1/1 | 0,1	intergenic	gene:ENSOARG00020002152,gene:ENSOARG00020002165	dist=619306;dist=743772	.	.
1	160753691	A	C	666.14	0/1 | 6,6	0/0 | 4,0	1/1 | 0,3	0/0 | 2,0	0/0 | 7,0	0/0 | 3,0	1/1 | 0,1	./. | 1,0	1/1 | 0,2	./. | 0,0	1/1 | 0,2	1/1 | 0,3	intergenic	gene:ENSOARG00020002152,gene:ENSOARG00020002165	dist=619435;dist=743643	.	.
1	160753978	A	C	1848.82	0/0 | 6,0	0/0 | 3,0	1/1 | 0,2	0/0 | 4,0	0/1 | 6,2	0/0 | 4,0	1/1 | 0,6	1/1 | 0,5	1/1 | 0,8	1/1 | 0,2	1/1 | 0,12	1/1 | 0,10	intergenic	gene:ENSOARG00020002152,gene:ENSOARG00020002165	dist=619722;dist=743356	.	.
1	160754051	T	C	1057.25	0/0 | 6,0	0/0 | 2,0	1/1 | 0,2	0/0 | 3,0	0/0 | 7,0	0/0 | 5,0	1/1 | 0,5	1/1 | 0,2	1/1 | 0,6	1/1 | 0,3	1/1 | 0,5	1/1 | 0,7	intergenic	gene:ENSOARG00020002152,gene:ENSOARG00020002165	dist=619795;dist=743283	.	.
1	160754120	A	G	1214.27	0/0 | 6,0	0/0 | 2,0	./. | 1,0	0/0 | 3,0	./. | 2,0	0/0 | 3,0	1/1 | 0,5	1/1 | 0,2	1/1 | 0,6	1/1 | 0,6	1/1 | 0,7	1/1 | 0,7	intergenic	gene:ENSOARG00020002152,gene:ENSOARG00020002165	dist=619864;dist=743214	.	.
1	160754359	A	G	712.06	0/0 | 6,0	0/0 | 1,0	./. | 1,0	0/0 | 5,0	0/0 | 5,0	0/0 | 6,0	1/1 | 0,1	0/1 | 2,3	0/1 | 2,3	1/1 | 0,3	1/1 | 0,6	1/1 | 0,5	intergenic	gene:ENSOARG00020002152,gene:ENSOARG00020002165	dist=620103;dist=742975	.	.
1	160754402	G	A	1150.31	0/0 | 7,0	0/0 | 1,0	1/1 | 0,2	0/0 | 5,0	0/0 | 6,0	0/0 | 5,0	1/1 | 0,1	0/1 | 2,4	1/1 | 0,4	1/1 | 0,3	1/1 | 0,7	1/1 | 0,6	intergenic	gene:ENSOARG00020002152,gene:ENSOARG00020002165	dist=620146;dist=742932	.	.
1	160754420	C	T	916.5	0/0 | 10,0	0/0 | 1,0	1/1 | 0,2	0/0 | 6,0	0/0 | 9,0	0/0 | 6,0	1/1 | 0,2	0/1 | 2,2	1/1 | 0,3	1/1 | 0,3	1/1 | 0,7	1/1 | 0,6	intergenic	gene:ENSOARG00020002152,gene:ENSOARG00020002165	dist=620164;dist=742914	.	.
1	160754476	T	G	938.58	0/0 | 6,0	0/0 | 1,0	1/1 | 0,4	0/0 | 5,0	0/0 | 6,0	0/1 | 5,2	1/1 | 0,3	1/1 | 0,1	1/1 | 0,4	./. | 1,0	1/1 | 0,7	1/1 | 0,3	intergenic	gene:ENSOARG00020002152,gene:ENSOARG00020002165	dist=620220;dist=742858	.	.
1	160754491	G	A	1166.68	0/0 | 7,0	0/0 | 1,0	1/1 | 0,4	0/0 | 5,0	0/0 | 8,0	0/1 | 6,3	1/1 | 0,3	1/1 | 0,2	1/1 | 0,3	1/1 | 0,3	1/1 | 0,8	1/1 | 0,3	intergenic	gene:ENSOARG00020002152,gene:ENSOARG00020002165	dist=620235;dist=742843	.	.
1	160754551	C	T	1231.84	0/0 | 7,0	0/0 | 3,0	1/1 | 0,4	0/0 | 4,0	0/0 | 9,0	0/1 | 6,3	1/1 | 0,4	./. | 1,0	1/1 | 0,5	1/1 | 0,4	1/1 | 0,5	1/1 | 0,3	intergenic	gene:ENSOARG00020002152,gene:ENSOARG00020002165	dist=620295;dist=742783	.	.
1	160754561	A	G	1248.61	0/0 | 6,0	0/0 | 3,0	1/1 | 0,4	0/0 | 5,0	0/0 | 8,0	0/1 | 6,4	1/1 | 0,4	./. | 1,0	1/1 | 0,5	1/1 | 0,5	1/1 | 0,5	1/1 | 0,2	intergenic	gene:ENSOARG00020002152,gene:ENSOARG00020002165	dist=620305;dist=742773	.	.
1	160754709	G	A	1508.23	0/0 | 8,0	0/0 | 1,0	./. | 0,0	0/0 | 4,0	0/1 | 5,2	0/0 | 12,0	1/1 | 0,5	1/1 | 0,3	1/1 | 0,11	1/1 | 0,6	1/1 | 0,5	1/1 | 0,2	intergenic	gene:ENSOARG00020002152,gene:ENSOARG00020002165	dist=620453;dist=742625	.	.
1	160754710	C	T	1684.37	0/1 | 3,5	0/0 | 1,0	./. | 0,0	0/0 | 4,0	0/1 | 5,2	0/0 | 12,0	1/1 | 0,5	1/1 | 0,3	1/1 | 0,11	1/1 | 0,6	1/1 | 0,5	1/1 | 0,2	intergenic	gene:ENSOARG00020002152,gene:ENSOARG00020002165	dist=620454;dist=742624	.	.
1	160754804	A	G	2687.22	0/0 | 11,0	0/0 | 3,0	1/1 | 0,4	0/0 | 5,0	0/1 | 5,4	0/1 | 3,6	1/1 | 0,15	1/1 | 0,3	1/1 | 0,14	1/1 | 0,13	1/1 | 0,11	1/1 | 0,6	intergenic	gene:ENSOARG00020002152,gene:ENSOARG00020002165	dist=620548;dist=742530	.	.
1	160754862	C	A	2358.3	0/0 | 18,0	0/0 | 5,0	1/1 | 0,4	0/0 | 6,0	0/1 | 5,3	0/1 | 5,7	1/1 | 0,14	1/1 | 0,3	1/1 | 0,10	1/1 | 0,11	1/1 | 0,8	1/1 | 0,7	intergenic	gene:ENSOARG00020002152,gene:ENSOARG00020002165	dist=620606;dist=742472	.	.
1	160754954	C	G	1350.79	0/1 | 6,11	0/0 | 7,0	./. | 0,0	0/0 | 10,0	0/1 | 1,2	0/1 | 4,3	1/1 | 0,2	1/1 | 0,3	1/1 | 0,4	1/1 | 0,4	1/1 | 0,4	1/1 | 0,3	intergenic	gene:ENSOARG00020002152,gene:ENSOARG00020002165	dist=620698;dist=742380	.	.
1	160762302	A	G	1156.51	0/0 | 8,0	0/0 | 1,0	./. | 0,0	0/0 | 5,0	0/1 | 4,6	0/0 | 8,0	1/1 | 0,3	./. | 1,0	1/1 | 0,5	1/1 | 0,4	1/1 | 0,7	1/1 | 0,6	intergenic	gene:ENSOARG00020002152,gene:ENSOARG00020002165	dist=628046;dist=735032	.	.
1	160918320	T	C	794.35	0/0 | 4,0	0/0 | 7,0	./. | 0,0	0/1 | 5,3	0/0 | 5,0	0/0 | 2,0	./. | 0,0	1/1 | 1,5	1/1 | 0,2	1/1 | 0,6	1/1 | 0,3	1/1 | 0,3	intergenic	gene:ENSOARG00020002152,gene:ENSOARG00020002165	dist=784064;dist=579014	.	.
1	161948271	T	C	1483.23	0/0 | 8,0	0/0 | 10,0	0/0 | 7,0	./. | 4,0	0/0 | 5,0	0/0 | 3,0	1/1 | 0,5	0/1 | 3,4	0/1 | 1,12	1/1 | 0,9	1/1 | 0,3	0/1 | 1,6	intergenic	gene:ENSOARG00020002198,NONE	dist=93430;dist=NONE	.	.
1	163028622	C	T	905.99	1/1 | 0,3	1/1 | 0,3	./. | 0,0	1/1 | 0,3	1/1 | 0,4	1/1 | 0,6	0/0 | 5,0	0/0 | 14,0	0/0 | 9,0	./. | 0,0	1/1 | 0,3	0/0 | 5,0	intergenic	gene:ENSOARG00020002198,gene:ENSOARG00020002330	dist=1173781;dist=1354326	.	.
1	166569460	C	A	1650.58	0/0 | 1,0	0/0 | 16,0	0/0 | 5,0	0/0 | 10,0	0/0 | 13,0	0/1 | 3,2	1/1 | 0,1	0/1 | 7,2	0/1 | 1,5	0/1 | 8,3	1/1 | 0,15	1/1 | 0,12	intergenic	NONE,gene:ENSOARG00020002352	dist=NONE;dist=319374	.	.
1	172667247	T	A	749.55	0/0 | 4,0	0/0 | 11,0	0/0 | 7,0	0/0 | 5,0	0/0 | 8,0	0/0 | 10,0	./. | 0,0	1/1 | 0,5	0/1 | 2,4	0/1 | 6,8	1/1 | 0,2	0/1 | 2,2	intergenic	gene:ENSOARG00020002843,gene:ENSOARG00020002852	dist=152534;dist=540939	.	.
1	173003423	A	C	2263.16	0/0 | 5,0	0/1 | 3,4	0/0 | 11,0	0/0 | 6,0	0/1 | 4,9	./. | 0,0	1/1 | 0,12	1/1 | 0,9	1/1 | 0,9	1/1 | 0,11	0/1 | 5,4	1/1 | 0,3	intergenic	gene:ENSOARG00020002843,gene:ENSOARG00020002852	dist=488710;dist=204763	.	.
1	173003817	C	T	2202.68	0/0 | 15,0	0/1 | 4,2	0/0 | 6,0	0/0 | 3,0	0/0 | 5,0	1/1 | 0,5	1/1 | 0,10	1/1 | 0,9	1/1 | 0,9	1/1 | 0,8	0/1 | 5,6	1/1 | 0,7	intergenic	gene:ENSOARG00020002843,gene:ENSOARG00020002852	dist=489104;dist=204369	.	.
1	173004063	A	G	1471.86	0/0 | 9,0	0/1 | 5,3	0/0 | 8,0	0/0 | 5,0	0/0 | 9,0	0/0 | 3,0	1/1 | 0,12	0/1 | 4,6	0/0 | 10,0	1/1 | 0,12	1/1 | 0,3	1/1 | 0,3	intergenic	gene:ENSOARG00020002843,gene:ENSOARG00020002852	dist=489350;dist=204123	.	.
1	175585131	C	T	3177.96	0/0 | 3,0	0/1 | 3,3	0/0 | 6,0	0/0 | 5,0	0/1 | 4,5	1/1 | 0,10	1/1 | 0,10	1/1 | 0,8	1/1 | 0,8	1/1 | 0,7	1/1 | 0,11	1/1 | 0,10	intergenic	gene:ENSOARG00020003935,gene:ENSOARG00020003985	dist=4309;dist=9993	.	.
1	175585138	C	A	3205.97	0/0 | 3,0	0/1 | 3,3	0/0 | 6,0	0/0 | 5,0	0/1 | 4,5	1/1 | 0,11	1/1 | 0,10	1/1 | 0,9	1/1 | 0,8	1/1 | 0,7	1/1 | 0,11	1/1 | 0,9	intergenic	gene:ENSOARG00020003935,gene:ENSOARG00020003985	dist=4316;dist=9986	.	.
1	175585202	C	T	2873.82	0/0 | 5,0	0/1 | 3,3	0/0 | 3,1	0/0 | 4,0	0/1 | 4,4	1/1 | 0,9	1/1 | 0,15	1/1 | 0,12	1/1 | 0,17	1/1 | 0,10	1/1 | 0,6	1/1 | 0,8	intergenic	gene:ENSOARG00020003935,gene:ENSOARG00020003985	dist=4380;dist=9922	.	.
1	175642298	A	T	1224.06	0/1 | 3,2	1/1 | 0,6	0/1 | 2,2	0/1 | 5,8	1/1 | 0,7	0/1 | 1,5	0/0 | 12,0	0/0 | 13,0	0/0 | 11,0	0/0 | 6,0	0/0 | 14,0	0/0 | 9,0	intergenic	gene:ENSOARG00020004010,gene:ENSOARG00020004027	dist=26190;dist=14183	.	.
1	175680681	A	G	1664.24	0/0 | 6,0	0/0 | 9,0	0/0 | 9,0	0/0 | 10,0	0/1 | 5,3	0/0 | 8,0	1/1 | 0,10	1/1 | 0,8	1/1 | 0,12	0/0 | 11,0	1/1 | 0,10	0/1 | 6,3	intergenic	gene:ENSOARG00020004027,gene:ENSOARG00020004053	dist=19892;dist=21327	.	.
1	177423519	A	G	2070.73	0/0 | 13,0	0/0 | 8,0	0/0 | 10,0	0/0 | 13,0	0/0 | 7,0	0/1 | 7,6	0/1 | 5,4	1/1 | 0,12	0/1 | 4,8	1/1 | 0,11	1/1 | 0,10	0/1 | 5,6	intronic	gene:ENSOARG00020004299	.	.	.
1	177424429	G	A	1665.58	0/0 | 9,0	0/0 | 12,0	0/0 | 11,0	0/0 | 10,0	0/0 | 6,0	0/1 | 4,4	0/1 | 7,3	1/1 | 0,11	0/1 | 3,4	1/1 | 0,8	1/1 | 0,6	0/1 | 6,4	intronic	gene:ENSOARG00020004299	.	.	.
1	177424430	T	C	1660.21	0/0 | 9,0	0/0 | 12,0	0/0 | 10,0	0/0 | 10,0	0/0 | 6,0	0/1 | 4,4	0/1 | 7,3	1/1 | 0,11	0/1 | 3,4	1/1 | 0,8	1/1 | 0,6	0/1 | 6,4	intronic	gene:ENSOARG00020004299	.	.	.
1	177424433	C	T	1594.54	0/0 | 9,0	0/0 | 12,0	0/0 | 10,0	0/0 | 11,0	0/0 | 5,0	0/1 | 4,3	0/1 | 7,4	1/1 | 0,11	0/1 | 3,4	1/1 | 0,7	1/1 | 0,6	0/1 | 6,4	intronic	gene:ENSOARG00020004299	.	.	.
1	177424483	A	G	1417.09	0/0 | 11,0	0/0 | 14,0	0/0 | 13,0	0/0 | 12,0	0/0 | 3,0	0/1 | 5,5	0/1 | 6,6	1/1 | 0,9	0/1 | 3,5	1/1 | 0,5	1/1 | 0,4	0/1 | 7,6	intronic	gene:ENSOARG00020004299	.	.	.
1	177426117	A	G	2924.47	0/1 | 5,2	0/0 | 8,0	0/0 | 13,0	0/0 | 10,0	0/1 | 3,5	0/1 | 8,4	1/1 | 0,12	1/1 | 0,14	0/1 | 3,6	1/1 | 0,13	1/1 | 0,10	1/1 | 0,11	intronic	gene:ENSOARG00020004299	.	.	.
1	177427366	G	A	965.5	0/0 | 9,0	0/0 | 13,0	0/0 | 4,0	0/0 | 9,0	0/1 | 5,2	0/0 | 10,0	0/1 | 3,6	1/1 | 0,6	0/1 | 1,4	1/1 | 0,4	1/1 | 0,7	0/1 | 6,2	intronic	gene:ENSOARG00020004299	.	.	.
1	177427393	C	T	960.25	0/0 | 14,0	0/0 | 10,0	0/0 | 6,0	0/0 | 6,0	0/1 | 5,2	0/0 | 9,0	0/1 | 4,7	1/1 | 0,5	0/1 | 1,3	1/1 | 0,7	1/1 | 0,3	0/1 | 5,2	intronic	gene:ENSOARG00020004299	.	.	.
1	177430331	C	T	2792.26	0/0 | 9,0	0/0 | 10,0	0/0 | 7,0	0/0 | 16,0	0/1 | 9,9	0/0 | 3,0	0/1 | 9,3	1/1 | 0,12	0/1 | 1,13	1/1 | 0,16	1/1 | 0,18	0/1 | 9,4	intronic	gene:ENSOARG00020004299	.	.	.
1	177432134	A	G	1768.31	0/0 | 14,0	0/0 | 14,0	0/0 | 9,0	0/0 | 9,0	0/0 | 7,0	0/1 | 4,5	0/1 | 3,5	1/1 | 0,13	0/1 | 4,11	1/1 | 0,4	1/1 | 0,7	0/1 | 4,4	intronic	gene:ENSOARG00020004299	.	.	.
1	177558493	G	A	1598.93	1/1 | 0,5	1/1 | 0,15	0/1 | 2,3	1/1 | 0,7	1/1 | 0,2	0/0 | 13,0	0/0 | 9,0	0/0 | 11,0	0/1 | 4,11	0/0 | 7,0	0/0 | 17,0	0/0 | 9,0	intronic	gene:ENSOARG00020004299	.	.	.
1	177558915	A	G	1507.23	1/1 | 0,7	1/1 | 0,8	0/1 | 4,4	1/1 | 0,11	1/1 | 0,6	0/0 | 5,0	0/0 | 17,0	0/0 | 15,0	0/1 | 6,6	0/0 | 17,0	0/0 | 7,0	0/0 | 10,0	intronic	gene:ENSOARG00020004299	.	.	.
1	177559089	T	G	2062.75	1/1 | 0,9	1/1 | 0,11	0/1 | 4,7	1/1 | 0,13	1/1 | 0,8	0/0 | 8,0	0/0 | 13,0	0/0 | 16,0	0/1 | 1,8	0/0 | 11,0	0/0 | 6,0	0/0 | 5,0	intronic	gene:ENSOARG00020004299	.	.	.
1	177560621	G	A	2008.07	1/1 | 0,9	1/1 | 0,5	0/1 | 6,6	1/1 | 0,10	1/1 | 0,10	0/0 | 9,0	0/0 | 9,0	0/0 | 6,0	0/1 | 2,8	0/0 | 12,0	0/0 | 7,0	0/0 | 12,0	intronic	gene:ENSOARG00020004299	.	.	.
1	179305943	A	C	2410.95	1/1 | 0,2	1/1 | 0,13	1/1 | 0,3	1/1 | 0,6	1/1 | 0,14	1/1 | 0,2	1/1 | 0,9	0/0 | 12,0	0/1 | 8,5	0/0 | 9,0	0/1 | 3,2	0/0 | 8,0	intergenic	gene:ENSOARG00020000657,gene:ENSOARG00020000734	dist=263671;dist=42496	.	.
1	179401591	A	G	366.55	1/1 | 0,2	1/1 | 0,5	0/1 | 4,2	0/1 | 8,3	1/1 | 0,4	./. | 1,0	0/0 | 2,0	0/0 | 9,0	0/0 | 8,0	0/0 | 7,0	0/0 | 4,0	./. | 0,0	intergenic	gene:ENSOARG00020000750,gene:ENSOARG00020000766	dist=38514;dist=11715	.	.
1	180295357	T	A	3094.04	1/1 | 0,10	0/1 | 4,2	1/1 | 0,6	1/1 | 0,12	1/1 | 0,11	1/1 | 0,5	0/0 | 11,0	0/1 | 2,10	0/1 | 2,7	0/0 | 14,0	0/1 | 5,9	0/0 | 13,0	intronic	gene:ENSOARG00020000866	.	.	.
1	180295358	A	G	3094.04	1/1 | 0,10	0/1 | 4,2	1/1 | 0,6	1/1 | 0,12	1/1 | 0,11	1/1 | 0,5	0/0 | 11,0	0/1 | 2,10	0/1 | 2,7	0/0 | 14,0	0/1 | 5,9	0/0 | 13,0	intronic	gene:ENSOARG00020000866	.	.	.
1	180499400	C	G	1185.73	./. | 2,0	0/0 | 14,0	1/1 | 0,4	1/1 | 0,8	1/1 | 0,6	1/1 | 0,8	0/0 | 9,0	0/0 | 15,0	0/0 | 9,0	0/0 | 18,0	0/1 | 4,4	0/0 | 11,0	UTR3	gene:ENSOARG00020000866	transcript:ENSOART00020001222:c.*56C>G	.	.
1	181024579	C	T	2367.65	0/1 | 6,1	0/0 | 9,0	0/1 | 2,7	0/0 | 8,0	0/1 | 2,3	0/0 | 4,0	1/1 | 0,9	1/1 | 0,6	0/1 | 2,8	1/1 | 0,9	1/1 | 0,11	1/1 | 0,8	intronic	gene:ENSOARG00020001222	.	.	.
1	181039473	A	T	3445.59	0/1 | 2,9	0/1 | 5,5	0/0 | 8,0	0/1 | 3,4	0/0 | 6,0	0/1 | 2,5	1/1 | 0,10	1/1 | 0,9	1/1 | 0,14	1/1 | 0,7	1/1 | 0,11	1/1 | 0,8	intergenic	gene:ENSOARG00020001222,gene:ENSOARG00020001259	dist=5349;dist=23025	.	.
1	181388388	T	G	3305.89	0/0 | 10,0	1/1 | 0,12	0/0 | 6,0	0/0 | 8,0	0/1 | 7,4	0/0 | 13,0	1/1 | 0,11	1/1 | 0,8	1/1 | 0,20	1/1 | 0,11	1/1 | 0,11	0/1 | 5,9	intronic	gene:ENSOARG00020001365	.	.	.
1	181388403	A	C	3286.04	0/0 | 10,0	1/1 | 0,10	0/0 | 6,0	0/0 | 7,0	0/1 | 4,4	0/0 | 9,0	1/1 | 0,13	1/1 | 0,10	1/1 | 0,18	1/1 | 0,11	1/1 | 0,8	0/1 | 6,9	intronic	gene:ENSOARG00020001365	.	.	.
1	182137491	T	G	1948.02	0/1 | 9,2	0/0 | 9,0	0/0 | 6,0	0/0 | 7,0	0/0 | 9,0	0/0 | 4,0	1/1 | 0,17	0/1 | 4,3	0/1 | 5,5	0/1 | 6,6	1/1 | 0,16	1/1 | 0,4	intronic	gene:ENSOARG00020002125	.	.	.
1	182137950	T	C	2258.69	0/1 | 5,6	0/0 | 4,0	0/0 | 3,0	0/0 | 7,0	0/0 | 11,0	0/0 | 13,0	1/1 | 0,12	0/1 | 3,5	0/1 | 8,6	0/1 | 2,7	1/1 | 0,10	1/1 | 0,9	intronic	gene:ENSOARG00020002125	.	.	.
1	183561619	A	C	1464.77	0/0 | 1,0	0/0 | 5,0	0/0 | 5,0	0/1 | 2,6	0/1 | 5,3	0/1 | 1,1	1/1 | 0,7	1/1 | 0,3	1/1 | 0,7	1/1 | 0,6	0/1 | 2,6	1/1 | 0,4	intergenic	gene:ENSOARG00020002302,NONE	dist=281286;dist=NONE	.	.
1	183784472	T	G	2105.47	0/1 | 7,3	0/0 | 6,0	0/0 | 10,0	0/1 | 2,6	0/1 | 4,4	0/0 | 13,0	1/1 | 0,7	1/1 | 0,7	1/1 | 0,8	1/1 | 0,9	0/1 | 7,5	1/1 | 0,8	intergenic	gene:ENSOARG00020002302,NONE	dist=504139;dist=NONE	.	.
1	183784604	C	G	1426.12	0/0 | 2,0	0/0 | 8,0	0/0 | 13,0	0/0 | 5,0	0/1 | 5,3	0/0 | 9,0	1/1 | 0,10	1/1 | 0,5	0/1 | 2,6	1/1 | 0,6	0/0 | 4,0	1/1 | 0,4	intergenic	gene:ENSOARG00020002302,NONE	dist=504271;dist=NONE	.	.
1	183784605	A	G	1426.13	0/0 | 2,0	0/0 | 8,0	0/0 | 11,0	0/0 | 5,0	0/1 | 5,3	0/0 | 9,0	1/1 | 0,10	1/1 | 0,5	0/1 | 2,6	1/1 | 0,6	0/0 | 4,0	1/1 | 0,4	intergenic	gene:ENSOARG00020002302,NONE	dist=504272;dist=NONE	.	.
1	185397033	C	T	1053.6	0/0 | 6,0	0/0 | 3,0	./. | 1,0	./. | 1,0	0/0 | 4,0	0/0 | 4,0	0/1 | 4,2	0/0 | 6,0	1/1 | 0,5	1/1 | 0,5	1/1 | 0,7	1/1 | 0,6	intergenic	NONE,gene:ENSOARG00020002348	dist=NONE;dist=1449998	.	.
1	185468110	T	C	883.66	0/0 | 2,0	0/0 | 3,0	0/0 | 5,0	0/1 | 8,7	0/0 | 5,0	0/0 | 4,0	0/1 | 3,1	1/1 | 0,8	1/1 | 0,3	0/0 | 3,0	1/1 | 0,6	1/1 | 0,3	intergenic	NONE,gene:ENSOARG00020002348	dist=NONE;dist=1378921	.	.
1	186389734	A	G	1292.94	0/0 | 9,0	0/0 | 10,0	0/0 | 8,0	0/1 | 1,5	0/0 | 7,0	0/0 | 5,0	1/1 | 0,7	1/1 | 0,10	0/1 | 5,5	0/1 | 4,3	0/1 | 2,3	1/1 | 0,3	intergenic	NONE,gene:ENSOARG00020002348	dist=NONE;dist=457297	.	.
1	188038342	A	G	2162.3	1/1 | 0,12	1/1 | 0,6	1/1 | 0,4	1/1 | 0,14	0/1 | 4,3	1/1 | 0,2	0/1 | 1,6	0/0 | 7,0	0/0 | 7,0	0/1 | 3,8	0/1 | 5,6	0/0 | 5,0	intergenic	gene:ENSOARG00020002438,gene:ENSOARG00020002728	dist=441127;dist=150388	.	.
1	188109385	C	T	813.84	0/0 | 8,0	0/0 | 1,0	0/0 | 5,0	0/0 | 2,0	0/0 | 7,0	0/0 | 13,0	1/1 | 0,5	0/0 | 14,0	0/1 | 1,3	1/1 | 0,5	1/1 | 0,5	0/1 | 8,6	intergenic	gene:ENSOARG00020002438,gene:ENSOARG00020002728	dist=512170;dist=79345	.	.
1	188381552	T	A	360.22	1/1 | 0,2	1/1 | 0,5	0/0 | 6,0	1/1 | 0,3	./. | 0,0	./. | 0,0	0/0 | 4,0	0/0 | 1,0	0/0 | 3,0	0/0 | 4,0	0/0 | 3,0	0/0 | 4,0	intergenic	gene:ENSOARG00020002728,gene:ENSOARG00020002736	dist=191878;dist=827977	.	.
1	192202002	G	T	538.47	0/0 | 6,0	0/0 | 5,0	0/0 | 3,0	0/0 | 4,0	0/0 | 7,0	0/0 | 3,0	0/1 | 3,3	0/0 | 11,0	./. | 0,0	1/1 | 0,3	1/1 | 1,4	1/1 | 0,4	intergenic	gene:ENSOARG00020005337,gene:ENSOARG00020005383	dist=528234;dist=907409	.	.
1	199459037	A	G	1824.3	0/0 | 4,0	0/0 | 13,0	0/0 | 4,0	0/0 | 5,0	0/0 | 5,0	0/1 | 6,4	0/1 | 3,6	1/1 | 0,8	0/1 | 5,6	0/1 | 7,8	1/1 | 0,6	1/1 | 0,6	intergenic	gene:ENSOARG00020001640,gene:ENSOARG00020001649	dist=365438;dist=198088	.	.
1	199459046	T	C	1767.88	0/0 | 5,0	0/0 | 14,0	0/0 | 3,0	0/0 | 3,0	0/0 | 5,0	0/1 | 6,4	0/1 | 3,6	1/1 | 0,9	0/1 | 4,7	0/1 | 6,6	1/1 | 0,6	1/1 | 0,5	intergenic	gene:ENSOARG00020001640,gene:ENSOARG00020001649	dist=365447;dist=198079	.	.
1	199814449	C	T	798.75	0/0 | 2,0	0/0 | 2,0	0/0 | 3,0	0/0 | 10,0	0/0 | 4,0	0/0 | 2,0	0/0 | 5,0	1/1 | 0,5	1/1 | 0,5	1/1 | 0,6	1/1 | 0,3	0/0 | 5,0	intergenic	gene:ENSOARG00020001649,gene:ENSOARG00020001660	dist=156293;dist=1317484	.	.
1	200497301	C	A	1051.12	0/0 | 7,0	0/0 | 10,0	0/0 | 6,0	0/0 | 8,0	0/0 | 3,0	0/0 | 7,0	0/1 | 4,7	0/1 | 4,2	1/1 | 0,7	0/1 | 4,5	1/1 | 0,10	0/1 | 3,1	intergenic	gene:ENSOARG00020001649,gene:ENSOARG00020001660	dist=839145;dist=634632	.	.
1	200498269	T	C	1589.57	0/0 | 6,0	0/0 | 8,0	0/0 | 9,0	0/0 | 13,0	0/0 | 9,0	0/0 | 13,0	0/1 | 2,5	0/1 | 4,6	1/1 | 0,12	0/1 | 7,4	1/1 | 0,9	0/1 | 2,2	intergenic	gene:ENSOARG00020001649,gene:ENSOARG00020001660	dist=840113;dist=633664	.	.
1	204221547	T	G	3416.47	0/0 | 10,0	0/0 | 11,0	0/1 | 5,3	0/1 | 6,5	1/1 | 0,6	0/0 | 11,0	1/1 | 0,16	1/1 | 0,9	1/1 | 0,11	1/1 | 1,7	1/1 | 0,17	1/1 | 0,7	intronic	gene:ENSOARG00020003906	.	.	.
1	204221902	A	G	3631.99	0/1 | 7,5	0/0 | 9,0	0/1 | 1,2	0/1 | 3,2	0/1 | 6,8	0/0 | 10,0	1/1 | 0,16	1/1 | 0,14	1/1 | 0,8	1/1 | 0,10	1/1 | 0,17	1/1 | 0,13	intronic	gene:ENSOARG00020003906	.	.	.
1	204240424	G	C	1273.79	1/1 | 0,3	0/1 | 5,7	0/1 | 6,3	0/1 | 8,5	0/1 | 7,3	1/1 | 0,11	0/0 | 4,0	0/0 | 11,0	0/0 | 8,0	0/0 | 5,0	0/0 | 14,0	0/0 | 7,0	intronic	gene:ENSOARG00020004009	.	.	.
1	204632382	C	T	2979.95	1/1 | 0,9	1/1 | 0,3	1/1 | 0,4	1/1 | 0,12	1/1 | 0,11	1/1 | 0,6	0/0 | 8,0	0/1 | 7,3	0/1 | 4,10	0/0 | 11,0	0/0 | 6,0	1/1 | 0,11	intergenic	gene:ENSOARG00020008051,gene:ENSOARG00020008439	dist=51922;dist=12464	.	.
1	205578509	G	T	2071.9	0/0 | 10,0	0/0 | 16,0	0/0 | 12,0	0/0 | 9,0	0/1 | 2,3	0/0 | 12,0	0/1 | 6,8	1/1 | 0,9	0/1 | 3,4	1/1 | 0,7	1/1 | 0,13	1/1 | 0,11	intronic	gene:ENSOARG00020009784	.	.	.
1	205580260	G	A	1998.99	0/0 | 15,0	0/0 | 7,0	0/0 | 4,0	0/0 | 10,0	0/1 | 7,3	0/0 | 7,0	0/1 | 1,8	1/1 | 0,10	0/1 | 1,8	0/1 | 3,4	1/1 | 0,9	1/1 | 0,11	intronic	gene:ENSOARG00020009784	.	.	.
1	205580304	C	T	1862.71	0/0 | 9,0	0/0 | 9,0	0/0 | 4,0	0/0 | 7,0	0/1 | 8,4	0/0 | 9,0	0/1 | 1,4	1/1 | 0,11	0/1 | 3,5	0/1 | 3,5	1/1 | 0,7	1/1 | 0,13	intronic	gene:ENSOARG00020009784	.	.	.
1	205587834	C	G	1818.23	0/0 | 12,0	0/0 | 16,0	0/0 | 6,0	0/0 | 7,0	0/1 | 2,6	0/0 | 21,0	0/1 | 1,3	1/1 | 0,16	0/1 | 16,8	0/1 | 6,3	1/1 | 0,8	1/1 | 0,10	intronic	gene:ENSOARG00020009784	.	.	.
1	205589882	G	T	1589.22	0/0 | 7,0	0/0 | 8,0	0/0 | 9,0	0/0 | 6,0	0/1 | 3,5	0/0 | 10,0	0/1 | 6,8	1/1 | 0,9	0/1 | 8,7	0/1 | 7,4	1/1 | 0,6	1/1 | 0,7	intronic	gene:ENSOARG00020009784	.	.	.
1	205598717	A	G	2670.22	0/0 | 7,0	0/0 | 12,0	0/0 | 13,0	0/0 | 10,0	0/1 | 1,6	0/0 | 9,0	0/1 | 6,6	1/1 | 0,14	0/1 | 3,4	0/1 | 5,8	1/1 | 0,17	1/1 | 0,17	intergenic	gene:ENSOARG00020009784,gene:ENSOARG00020009891	dist=2140;dist=65120	.	.
1	207849799	A	T	586.7	1/1 | 0,5	1/1 | 0,3	0/1 | 2,4	1/1 | 0,4	0/0 | 8,0	0/1 | 2,4	0/0 | 2,0	0/0 | 11,0	0/0 | 4,0	0/0 | 5,0	0/0 | 6,0	0/0 | 6,0	upstream	gene:ENSOARG00020001132	.	.	.
1	209938354	C	A	1573.65	1/1 | 0,8	1/1 | 0,11	0/1 | 6,3	1/1 | 0,9	0/1 | 6,3	0/1 | 3,6	0/0 | 16,0	0/0 | 6,0	0/0 | 11,0	0/0 | 11,0	0/1 | 3,5	0/0 | 10,0	intergenic	gene:ENSOARG00020002726,gene:ENSOARG00020008942	dist=112867;dist=76284	.	.
1	210109483	G	T	2896.51	1/1 | 0,5	1/1 | 0,7	1/1 | 0,10	1/1 | 0,13	1/1 | 0,8	1/1 | 0,13	1/1 | 0,11	0/1 | 5,4	0/0 | 20,0	0/1 | 4,4	0/0 | 18,0	0/0 | 16,0	intergenic	gene:ENSOARG00020008942,gene:ENSOARG00020008990	dist=57380;dist=6531	.	.
1	210109684	A	G	2768.69	1/1 | 0,8	1/1 | 0,7	1/1 | 0,8	1/1 | 0,6	1/1 | 0,14	1/1 | 0,14	1/1 | 0,7	0/1 | 9,3	0/0 | 9,0	0/1 | 1,4	0/0 | 13,0	0/0 | 11,0	intergenic	gene:ENSOARG00020008942,gene:ENSOARG00020008990	dist=57581;dist=6330	.	.
1	210110017	T	C	2249.89	1/1 | 0,7	1/1 | 0,10	1/1 | 0,3	1/1 | 0,11	1/1 | 0,6	1/1 | 0,5	1/1 | 0,9	0/0 | 5,0	0/0 | 7,0	0/1 | 4,5	0/0 | 7,0	0/0 | 11,0	intergenic	gene:ENSOARG00020008942,gene:ENSOARG00020008990	dist=57914;dist=5997	.	.
1	210111011	C	T	2781.72	1/1 | 0,9	1/1 | 0,10	1/1 | 0,9	1/1 | 0,12	1/1 | 0,11	1/1 | 0,10	1/1 | 0,9	0/0 | 8,0	0/0 | 14,0	0/1 | 1,4	0/0 | 9,0	0/0 | 10,0	intergenic	gene:ENSOARG00020008942,gene:ENSOARG00020008990	dist=58908;dist=5003	.	.
1	210111029	T	G	2773.08	1/1 | 0,9	1/1 | 0,12	1/1 | 0,7	1/1 | 0,10	1/1 | 0,9	1/1 | 0,10	1/1 | 0,9	0/0 | 8,0	0/0 | 16,0	0/1 | 1,4	0/0 | 6,0	0/0 | 12,0	intergenic	gene:ENSOARG00020008942,gene:ENSOARG00020008990	dist=58926;dist=4985	.	.
1	210111469	T	C	2689.03	1/1 | 0,10	1/1 | 0,10	1/1 | 0,6	1/1 | 0,10	1/1 | 0,9	1/1 | 0,7	1/1 | 0,8	0/1 | 6,3	0/0 | 17,0	0/1 | 6,6	0/0 | 12,0	0/0 | 12,0	intergenic	gene:ENSOARG00020008942,gene:ENSOARG00020008990	dist=59366;dist=4545	.	.
1	210111514	G	A	2522.52	1/1 | 0,9	1/1 | 0,12	1/1 | 0,7	1/1 | 0,9	0/1 | 2,4	1/1 | 0,11	1/1 | 0,10	0/0 | 6,0	0/0 | 18,0	0/1 | 6,7	0/0 | 17,0	0/0 | 14,0	intergenic	gene:ENSOARG00020008942,gene:ENSOARG00020008990	dist=59411;dist=4500	.	.
1	210113083	T	A	2886.16	1/1 | 0,5	1/1 | 0,11	1/1 | 0,5	1/1 | 0,11	0/1 | 3,6	1/1 | 0,10	1/1 | 0,21	0/0 | 6,0	0/0 | 11,0	0/1 | 5,9	0/0 | 15,0	0/0 | 12,0	intergenic	gene:ENSOARG00020008942,gene:ENSOARG00020008990	dist=60980;dist=2931	.	.
1	210113919	G	A	1799.03	0/0 | 15,0	1/1 | 0,7	1/1 | 0,9	1/1 | 0,11	0/1 | 4,1	1/1 | 0,10	0/0 | 8,0	0/0 | 14,0	0/0 | 9,0	0/1 | 13,8	0/0 | 16,0	0/0 | 8,0	intergenic	gene:ENSOARG00020008942,gene:ENSOARG00020008990	dist=61816;dist=2095	.	.
1	210114637	T	G	3840.23	1/1 | 0,10	1/1 | 0,17	1/1 | 0,13	1/1 | 0,9	1/1 | 0,11	1/1 | 0,16	1/1 | 0,9	0/1 | 8,8	0/0 | 6,0	0/1 | 7,6	0/0 | 11,0	0/0 | 9,0	upstream	gene:ENSOARG00020008990	.	.	.
1	210115178	G	A	2922.74	1/1 | 0,11	1/1 | 0,9	1/1 | 0,10	1/1 | 0,8	1/1 | 0,8	1/1 | 0,11	1/1 | 0,7	0/1 | 8,6	0/0 | 11,0	0/1 | 4,6	0/0 | 10,0	0/0 | 16,0	upstream	gene:ENSOARG00020008990	.	.	.
1	210115448	G	T	2366.4	0/0 | 16,0	0/0 | 8,0	0/0 | 10,0	0/0 | 8,0	0/0 | 8,0	0/0 | 6,0	0/0 | 11,0	0/1 | 2,9	1/1 | 0,8	0/1 | 5,2	1/1 | 0,19	1/1 | 0,22	upstream	gene:ENSOARG00020008990	.	.	.
1	210115741	A	T	2156.22	0/0 | 14,0	0/0 | 8,0	0/0 | 7,0	0/0 | 4,0	0/1 | 3,7	0/0 | 4,0	0/0 | 17,0	1/1 | 0,6	1/1 | 0,15	0/1 | 8,4	1/1 | 0,15	1/1 | 0,9	upstream	gene:ENSOARG00020008990	.	.	.
1	210116428	T	C	1798.38	0/0 | 10,0	0/0 | 10,0	0/0 | 7,0	0/0 | 8,0	0/0 | 5,0	0/0 | 10,0	0/0 | 8,0	1/1 | 0,15	1/1 | 0,6	0/1 | 8,4	1/1 | 0,12	1/1 | 0,12	intronic	gene:ENSOARG00020008990	.	.	.
1	210116536	T	C	1709.49	0/0 | 16,0	0/0 | 12,0	0/0 | 5,0	0/0 | 6,0	0/0 | 7,0	0/0 | 11,0	0/0 | 10,0	1/1 | 0,11	1/1 | 0,9	0/1 | 4,4	1/1 | 0,10	1/1 | 0,10	intronic	gene:ENSOARG00020008990	.	.	.
1	210117114	G	C	1978.53	0/0 | 9,0	0/0 | 12,0	0/0 | 11,0	0/0 | 4,0	0/1 | 6,7	0/0 | 13,0	0/0 | 11,0	1/1 | 0,9	1/1 | 0,16	0/1 | 7,2	1/1 | 0,7	1/1 | 0,12	intronic	gene:ENSOARG00020008990	.	.	.
1	210117371	T	C	2323.94	0/0 | 8,0	0/0 | 10,0	0/0 | 4,0	0/0 | 6,0	0/1 | 4,7	0/0 | 13,0	0/0 | 5,0	1/1 | 0,8	1/1 | 0,14	0/1 | 3,5	1/1 | 0,13	1/1 | 0,7	intronic	gene:ENSOARG00020008990	.	.	.
1	210117373	C	T	2323.94	0/0 | 8,0	0/0 | 10,0	0/0 | 4,0	0/0 | 6,0	0/1 | 4,7	0/0 | 13,0	0/0 | 5,0	1/1 | 0,8	1/1 | 0,14	0/1 | 3,5	1/1 | 0,13	1/1 | 0,7	intronic	gene:ENSOARG00020008990	.	.	.
1	210117436	T	C	1975.46	0/0 | 9,0	0/0 | 9,0	0/0 | 4,0	0/0 | 13,0	0/1 | 4,6	0/0 | 8,0	0/0 | 13,0	1/1 | 0,6	1/1 | 0,11	0/1 | 3,5	1/1 | 0,16	1/1 | 0,7	intronic	gene:ENSOARG00020008990	.	.	.
1	210117449	C	A	2068.57	0/0 | 9,0	0/0 | 11,0	0/0 | 4,0	0/0 | 10,0	0/1 | 4,6	0/0 | 8,0	0/0 | 14,0	1/1 | 0,7	1/1 | 0,12	0/1 | 3,5	1/1 | 1,15	1/1 | 0,10	intronic	gene:ENSOARG00020008990	.	.	.
1	210117704	C	A	2579.89	1/1 | 0,9	1/1 | 0,8	1/1 | 0,7	1/1 | 0,8	0/1 | 4,5	1/1 | 0,7	1/1 | 0,11	0/0 | 2,0	0/0 | 7,0	0/1 | 8,4	0/0 | 12,0	0/0 | 6,0	intronic	gene:ENSOARG00020008990	.	.	.
1	210117712	A	G	2708.91	1/1 | 0,10	1/1 | 0,9	1/1 | 0,7	1/1 | 0,8	0/1 | 3,5	1/1 | 0,7	1/1 | 0,11	0/0 | 2,0	0/0 | 7,0	0/1 | 7,5	0/0 | 14,0	0/0 | 6,0	intronic	gene:ENSOARG00020008990	.	.	.
1	210117825	G	A	1335.93	0/0 | 8,0	0/0 | 2,0	0/0 | 2,0	0/0 | 3,0	0/1 | 2,1	0/0 | 3,0	0/0 | 12,0	1/1 | 0,2	1/1 | 0,8	0/1 | 3,2	1/1 | 0,16	1/1 | 0,8	intronic	gene:ENSOARG00020008990	.	.	.
1	210118239	G	A	2492.05	1/1 | 0,12	1/1 | 0,9	1/1 | 0,12	1/1 | 0,8	1/1 | 0,3	1/1 | 0,7	1/1 | 0,10	0/0 | 13,0	0/0 | 5,0	0/1 | 3,6	0/0 | 8,0	0/0 | 16,0	intronic	gene:ENSOARG00020008990	.	.	.
1	210118383	G	T	1016.13	0/0 | 8,0	0/0 | 5,0	0/0 | 10,0	0/0 | 8,0	0/0 | 7,0	0/0 | 7,0	0/0 | 11,0	0/1 | 4,6	1/1 | 0,2	0/1 | 5,2	1/1 | 0,8	1/1 | 0,12	intronic	gene:ENSOARG00020008990	.	.	.
1	210118720	A	G	1799.9	0/0 | 8,0	0/0 | 9,0	0/0 | 15,0	0/0 | 7,0	0/1 | 2,2	0/0 | 7,0	0/0 | 11,0	1/1 | 0,4	1/1 | 0,8	0/1 | 4,7	1/1 | 0,15	1/1 | 0,13	intronic	gene:ENSOARG00020008990	.	.	.
1	210118758	C	T	1686.04	0/0 | 9,0	0/0 | 7,0	0/0 | 9,0	0/0 | 8,0	0/1 | 2,3	0/0 | 10,0	0/0 | 13,0	1/1 | 0,6	1/1 | 0,6	0/1 | 7,4	1/1 | 0,13	1/1 | 0,13	intronic	gene:ENSOARG00020008990	.	.	.
1	210119201	G	T	1385.22	0/0 | 10,0	0/0 | 14,0	0/0 | 11,0	0/0 | 8,0	0/0 | 9,0	0/0 | 11,0	0/0 | 6,0	0/1 | 9,6	1/1 | 0,10	0/1 | 2,3	1/1 | 0,9	1/1 | 0,9	intronic	gene:ENSOARG00020008990	.	.	.
1	210119249	G	A	2029.46	0/0 | 12,0	0/0 | 11,0	0/0 | 9,0	0/0 | 6,0	0/0 | 10,0	0/0 | 7,0	0/0 | 7,0	1/1 | 0,12	1/1 | 0,9	0/1 | 3,5	1/1 | 0,9	1/1 | 0,12	intronic	gene:ENSOARG00020008990	.	.	.
1	210119255	T	C	1922.49	0/0 | 12,0	0/0 | 10,0	0/0 | 9,0	0/0 | 6,0	0/0 | 10,0	0/0 | 5,0	0/0 | 7,0	1/1 | 0,12	1/1 | 0,8	0/1 | 2,5	1/1 | 0,8	1/1 | 0,11	intronic	gene:ENSOARG00020008990	.	.	.
1	210119266	C	T	2002.54	0/0 | 10,0	0/0 | 10,0	0/0 | 9,0	0/0 | 6,0	0/0 | 9,0	0/0 | 5,0	0/0 | 8,0	1/1 | 0,13	1/1 | 0,7	0/1 | 3,5	1/1 | 0,7	1/1 | 0,14	intronic	gene:ENSOARG00020008990	.	.	.
1	210119267	A	G	2002.54	0/0 | 10,0	0/0 | 10,0	0/0 | 9,0	0/0 | 6,0	0/0 | 9,0	0/0 | 5,0	0/0 | 8,0	1/1 | 0,13	1/1 | 0,7	0/1 | 3,5	1/1 | 0,7	1/1 | 0,14	intronic	gene:ENSOARG00020008990	.	.	.
1	210119319	G	A	1565.2	0/0 | 9,0	0/0 | 3,0	0/0 | 6,0	0/0 | 5,0	0/0 | 9,0	0/0 | 5,0	0/0 | 10,0	0/1 | 3,9	1/1 | 0,7	0/1 | 5,5	1/1 | 0,6	1/1 | 0,10	intronic	gene:ENSOARG00020008990	.	.	.
1	210119320	A	G	1649.15	0/0 | 9,0	0/0 | 3,0	0/0 | 6,0	0/0 | 5,0	0/0 | 9,0	0/0 | 6,0	0/0 | 10,0	0/1 | 3,9	1/1 | 0,9	0/1 | 5,5	1/1 | 0,6	1/1 | 0,10	intronic	gene:ENSOARG00020008990	.	.	.
1	210119552	C	T	2431.93	0/0 | 8,0	0/0 | 8,0	0/0 | 7,0	0/0 | 11,0	0/0 | 8,0	0/0 | 2,0	0/0 | 13,0	1/1 | 0,12	1/1 | 0,11	0/1 | 6,6	1/1 | 0,14	1/1 | 0,15	exonic	gene:ENSOARG00020008990	.	synonymous SNV	gene:ENSOARG00020008990:transcript:ENSOART00020013820:exon2:c.C123T:p.N41N
1	210119566	A	T	2319.18	0/0 | 8,0	0/0 | 9,0	0/0 | 6,0	0/0 | 12,0	0/0 | 9,0	0/0 | 3,0	0/0 | 11,0	1/1 | 0,10	1/1 | 0,11	0/1 | 7,5	1/1 | 0,13	1/1 | 0,15	intronic	gene:ENSOARG00020008990	.	.	.
1	210119742	C	T	2215.66	0/1 | 6,6	0/0 | 4,0	0/0 | 14,0	0/0 | 10,0	0/0 | 7,0	0/0 | 3,0	0/1 | 5,7	1/1 | 0,7	1/1 | 0,17	0/1 | 4,4	1/1 | 0,8	1/1 | 0,10	intronic	gene:ENSOARG00020008990	.	.	.
1	210120028	G	A	1789.64	0/0 | 10,0	0/0 | 6,0	0/0 | 8,0	0/0 | 7,0	0/0 | 8,0	0/0 | 7,0	0/0 | 11,0	0/1 | 7,9	1/1 | 0,13	0/1 | 7,6	1/1 | 0,8	1/1 | 0,13	intronic	gene:ENSOARG00020008990	.	.	.
1	210120070	G	T	1655.74	0/0 | 13,0	0/0 | 6,0	0/0 | 12,0	0/0 | 5,0	0/0 | 7,0	0/0 | 6,0	0/0 | 6,0	0/1 | 6,10	1/1 | 0,11	0/1 | 6,4	1/1 | 0,10	1/1 | 0,13	intronic	gene:ENSOARG00020008990	.	.	.
1	210120920	T	C	1690.6	0/0 | 13,0	0/0 | 12,0	0/0 | 7,0	0/0 | 9,0	0/0 | 7,0	0/0 | 13,0	0/0 | 13,0	0/1 | 4,2	1/1 | 0,10	0/1 | 9,4	1/1 | 0,11	1/1 | 0,20	intronic	gene:ENSOARG00020008990	.	.	.
1	210121017	G	A	1464.34	0/0 | 17,0	0/0 | 10,0	0/0 | 5,0	0/0 | 10,0	0/0 | 5,0	0/0 | 6,0	0/0 | 15,0	0/1 | 8,3	1/1 | 0,11	0/1 | 4,5	1/1 | 0,9	1/1 | 0,12	intronic	gene:ENSOARG00020008990	.	.	.
1	210121301	A	G	2069.58	0/1 | 8,6	0/0 | 14,0	0/0 | 10,0	0/0 | 10,0	0/0 | 7,0	0/0 | 10,0	0/1 | 3,6	1/1 | 0,12	1/1 | 0,5	0/1 | 6,10	1/1 | 0,5	1/1 | 0,12	intronic	gene:ENSOARG00020008990	.	.	.
1	210121606	A	G	1245.18	0/0 | 14,0	0/0 | 8,0	0/0 | 8,0	0/0 | 8,0	0/0 | 12,0	0/0 | 11,0	0/0 | 9,0	0/1 | 6,7	1/1 | 0,12	0/1 | 6,5	1/1 | 0,8	1/1 | 0,5	intronic	gene:ENSOARG00020008990	.	.	.
1	210121888	T	C	1761.25	0/0 | 11,0	0/0 | 9,0	0/0 | 9,0	0/0 | 6,0	0/0 | 10,0	0/0 | 10,0	0/0 | 16,0	0/1 | 4,6	1/1 | 0,17	0/1 | 4,1	1/1 | 0,10	1/1 | 0,12	intronic	gene:ENSOARG00020008990	.	.	.
1	210122258	G	C	2204.3	0/1 | 5,5	0/0 | 7,0	0/0 | 10,0	0/0 | 6,0	0/0 | 8,0	0/0 | 13,0	0/1 | 2,5	0/1 | 5,6	1/1 | 0,11	0/1 | 11,6	1/1 | 0,11	1/1 | 0,10	intronic	gene:ENSOARG00020008990	.	.	.
1	210122264	T	C	1854.37	0/0 | 9,0	0/0 | 7,0	0/0 | 8,0	0/0 | 6,0	0/0 | 8,0	0/0 | 12,0	0/0 | 8,0	0/1 | 5,5	1/1 | 0,11	0/1 | 11,6	1/1 | 0,11	1/1 | 0,11	intronic	gene:ENSOARG00020008990	.	.	.
1	210122334	G	A	1533.23	0/0 | 14,0	0/0 | 8,0	0/0 | 8,0	0/0 | 9,0	0/0 | 11,0	0/0 | 9,0	0/0 | 7,0	0/1 | 4,4	1/1 | 0,12	0/1 | 4,6	1/1 | 0,12	1/1 | 0,9	intronic	gene:ENSOARG00020008990	.	.	.
1	210122482	C	T	1955.38	0/0 | 12,0	0/0 | 7,0	0/0 | 9,0	0/0 | 11,0	0/0 | 6,0	0/0 | 10,0	0/0 | 6,0	0/1 | 5,5	1/1 | 0,16	0/1 | 5,5	1/1 | 0,14	1/1 | 0,11	intronic	gene:ENSOARG00020008990	.	.	.
1	210122635	A	G	2181.17	0/1 | 7,2	0/0 | 9,0	0/0 | 12,0	0/0 | 12,0	0/0 | 9,0	0/0 | 9,0	0/1 | 3,2	0/1 | 9,10	1/1 | 0,14	0/1 | 7,5	1/1 | 0,19	1/1 | 0,11	intronic	gene:ENSOARG00020008990	.	.	.
1	210123128	G	T	2052.37	0/1 | 2,7	0/0 | 10,0	0/0 | 13,0	0/0 | 6,0	0/0 | 7,0	0/0 | 6,0	0/1 | 5,9	0/1 | 6,3	1/1 | 0,7	0/1 | 6,6	1/1 | 0,11	1/1 | 0,15	intronic	gene:ENSOARG00020008990	.	.	.
1	210123450	C	T	1832.37	0/0 | 8,0	0/0 | 13,0	0/0 | 10,0	0/0 | 12,0	0/0 | 16,0	0/0 | 10,0	0/0 | 7,0	0/1 | 6,4	1/1 | 0,15	0/1 | 8,2	1/1 | 0,11	1/1 | 0,18	intronic	gene:ENSOARG00020008990	.	.	.
1	210123670	C	T	1421.13	0/0 | 7,0	0/0 | 13,0	0/0 | 9,0	0/0 | 11,0	0/0 | 14,0	0/0 | 12,0	0/0 | 10,0	0/1 | 6,2	1/1 | 0,13	0/1 | 5,6	1/1 | 0,10	1/1 | 0,7	intronic	gene:ENSOARG00020008990	.	.	.
1	210123714	T	C	2125.85	0/1 | 4,7	0/0 | 14,0	0/0 | 9,0	0/0 | 10,0	0/0 | 13,0	0/0 | 13,0	0/1 | 5,4	1/1 | 0,11	1/1 | 0,10	0/1 | 2,5	1/1 | 0,8	1/1 | 0,10	intronic	gene:ENSOARG00020008990	.	.	.
1	210124432	G	A	3072.02	1/1 | 0,7	1/1 | 0,8	1/1 | 0,9	1/1 | 0,7	1/1 | 0,10	1/1 | 0,9	1/1 | 0,10	0/1 | 4,2	0/0 | 12,0	0/1 | 11,10	0/0 | 10,0	0/0 | 5,0	intronic	gene:ENSOARG00020008990	.	.	.
1	210124637	G	A	3009.74	1/1 | 0,9	1/1 | 0,11	1/1 | 0,9	1/1 | 0,14	1/1 | 0,7	1/1 | 0,7	1/1 | 0,12	0/1 | 5,3	0/0 | 16,0	0/1 | 7,6	0/0 | 17,0	0/0 | 10,0	intronic	gene:ENSOARG00020008990	.	.	.
1	210124659	G	C	2745.39	1/1 | 0,9	1/1 | 0,12	1/1 | 0,10	1/1 | 0,9	1/1 | 0,4	1/1 | 0,7	1/1 | 0,9	0/1 | 5,4	0/0 | 13,0	0/1 | 7,8	0/0 | 18,0	0/0 | 8,0	intronic	gene:ENSOARG00020008990	.	.	.
1	210175264	G	A	2573.57	1/1 | 0,8	1/1 | 0,9	1/1 | 0,15	1/1 | 0,8	0/1 | 8,7	1/1 | 0,10	0/0 | 12,0	0/0 | 10,0	0/0 | 16,0	0/1 | 6,5	0/0 | 11,0	0/1 | 4,4	intergenic	gene:ENSOARG00020009032,gene:ENSOARG00020009104	dist=2366;dist=28736	.	.
1	210175320	G	A	2278.25	1/1 | 0,7	1/1 | 0,6	1/1 | 0,14	1/1 | 0,9	0/1 | 5,8	1/1 | 0,10	0/1 | 8,2	0/0 | 15,0	0/0 | 20,0	0/1 | 8,3	0/0 | 9,0	0/1 | 10,6	intergenic	gene:ENSOARG00020009032,gene:ENSOARG00020009104	dist=2422;dist=28680	.	.
1	210259085	T	C	2214.33	0/0 | 15,0	0/0 | 7,0	0/0 | 12,0	0/0 | 9,0	0/0 | 6,0	0/0 | 8,0	0/1 | 5,3	1/1 | 0,8	1/1 | 0,20	0/1 | 4,6	1/1 | 0,17	0/1 | 7,5	intronic	gene:ENSOARG00020009104	.	.	.
1	210259473	A	G	2112	0/0 | 13,0	0/0 | 10,0	0/0 | 4,0	0/0 | 8,0	0/0 | 9,0	0/0 | 5,0	0/1 | 7,6	1/1 | 0,13	1/1 | 0,13	0/1 | 6,6	1/1 | 0,12	0/1 | 4,5	intronic	gene:ENSOARG00020009104	.	.	.
1	210259693	A	C	2278.69	0/0 | 6,0	0/0 | 8,0	0/0 | 10,0	0/0 | 9,0	0/0 | 5,0	0/0 | 7,0	0/1 | 7,6	1/1 | 0,15	1/1 | 0,16	0/1 | 4,6	1/1 | 0,11	0/1 | 6,8	intronic	gene:ENSOARG00020009104	.	.	.
1	210259934	A	G	2338.79	0/0 | 4,0	0/0 | 6,0	0/0 | 10,0	0/0 | 10,0	0/0 | 7,0	0/0 | 14,0	0/1 | 5,6	1/1 | 0,15	1/1 | 0,13	0/1 | 5,6	1/1 | 0,14	0/1 | 3,9	intronic	gene:ENSOARG00020009104	.	.	.
1	210260003	A	G	2414.64	0/0 | 10,0	0/0 | 7,0	0/0 | 8,0	0/0 | 12,0	0/0 | 5,0	0/0 | 11,0	0/1 | 7,12	1/1 | 0,11	1/1 | 0,12	0/1 | 3,9	1/1 | 0,11	0/1 | 5,9	intronic	gene:ENSOARG00020009104	.	.	.
1	210260243	T	C	1488.32	0/0 | 6,0	0/0 | 6,0	0/0 | 8,0	0/0 | 7,0	0/0 | 11,0	0/0 | 8,0	0/1 | 5,5	1/1 | 0,10	1/1 | 0,6	0/1 | 5,8	1/1 | 0,9	0/1 | 5,6	intronic	gene:ENSOARG00020009104	.	.	.
1	210260440	A	G	1787.07	0/0 | 6,0	0/0 | 5,0	0/0 | 4,0	0/0 | 2,0	0/0 | 12,0	0/0 | 14,0	0/1 | 4,7	1/1 | 0,8	1/1 | 0,11	0/1 | 2,6	1/1 | 0,12	0/1 | 2,4	intronic	gene:ENSOARG00020009104	.	.	.
1	210260484	G	A	1696.35	0/0 | 6,0	0/0 | 4,0	0/0 | 2,0	0/0 | 2,0	0/0 | 7,0	0/0 | 11,0	0/1 | 5,6	1/1 | 0,10	1/1 | 0,8	0/1 | 5,7	1/1 | 0,12	0/1 | 4,4	intronic	gene:ENSOARG00020009104	.	.	.
1	210260527	C	T	1987.18	1/1 | 0,7	1/1 | 0,7	1/1 | 0,2	1/1 | 0,4	1/1 | 0,8	1/1 | 0,11	0/1 | 7,5	0/0 | 10,0	0/0 | 9,0	0/1 | 5,7	0/0 | 15,0	0/1 | 4,3	intronic	gene:ENSOARG00020009104	.	.	.
1	210260712	C	T	2457.59	0/0 | 7,0	0/0 | 4,0	0/0 | 3,0	0/0 | 4,0	0/0 | 6,0	0/0 | 4,0	0/1 | 4,4	1/1 | 0,9	1/1 | 0,15	0/1 | 7,10	1/1 | 0,18	0/1 | 4,10	intronic	gene:ENSOARG00020009104	.	.	.
1	210260766	A	C	2735.93	0/0 | 3,0	0/0 | 4,0	0/0 | 3,0	0/0 | 5,0	0/0 | 6,0	0/0 | 5,0	0/1 | 5,3	1/1 | 0,4	1/1 | 0,17	0/1 | 6,15	1/1 | 0,25	0/1 | 3,11	intronic	gene:ENSOARG00020009104	.	.	.
1	210260840	C	T	2761	0/0 | 5,0	0/0 | 6,0	0/0 | 8,0	0/0 | 8,0	0/0 | 4,0	0/0 | 6,0	0/1 | 3,2	1/1 | 0,6	1/1 | 0,14	0/1 | 4,15	1/1 | 0,25	0/1 | 2,12	intronic	gene:ENSOARG00020009104	.	.	.
1	210260882	G	A	2648.12	0/0 | 7,0	0/0 | 4,0	0/0 | 7,0	0/0 | 9,0	0/0 | 3,0	0/0 | 7,0	0/1 | 4,2	1/1 | 0,8	1/1 | 0,15	0/1 | 6,12	1/1 | 0,21	0/1 | 1,10	intronic	gene:ENSOARG00020009104	.	.	.
1	210260899	T	C	2151.11	0/0 | 7,0	0/0 | 2,0	0/0 | 7,0	0/0 | 7,0	0/0 | 3,0	0/0 | 6,0	0/0 | 5,0	1/1 | 0,6	1/1 | 0,12	0/1 | 7,13	1/1 | 0,19	0/1 | 1,8	intronic	gene:ENSOARG00020009104	.	.	.
1	210260926	A	G	1956.18	1/1 | 0,8	1/1 | 0,2	1/1 | 0,11	1/1 | 0,5	1/1 | 0,3	1/1 | 0,3	0/1 | 1,5	0/0 | 6,0	0/0 | 10,0	0/1 | 11,8	0/0 | 16,0	0/1 | 9,1	intronic	gene:ENSOARG00020009104	.	.	.
1	210260927	G	C	1956.17	1/1 | 0,8	1/1 | 0,2	1/1 | 0,11	1/1 | 0,5	1/1 | 0,3	1/1 | 0,3	0/1 | 1,5	0/0 | 6,0	0/0 | 11,0	0/1 | 11,8	0/0 | 16,0	0/1 | 9,1	intronic	gene:ENSOARG00020009104	.	.	.
1	210260990	G	A	1478.28	1/1 | 0,6	1/1 | 0,2	1/1 | 0,8	1/1 | 0,4	1/1 | 0,3	1/1 | 0,6	0/1 | 3,6	0/0 | 10,0	0/0 | 13,0	0/1 | 6,4	0/0 | 9,0	0/1 | 7,1	intronic	gene:ENSOARG00020009104	.	.	.
1	210261126	C	T	1630.21	0/0 | 12,0	0/0 | 3,0	0/0 | 7,0	0/0 | 7,0	0/0 | 3,0	0/0 | 7,0	0/0 | 9,0	1/1 | 0,10	1/1 | 0,8	0/1 | 6,6	1/1 | 0,7	0/1 | 2,8	intronic	gene:ENSOARG00020009104	.	.	.
1	210261133	G	A	1543.71	0/0 | 12,0	0/0 | 3,0	0/0 | 7,0	0/0 | 7,0	0/0 | 4,0	0/0 | 7,0	0/0 | 9,0	1/1 | 0,10	1/1 | 0,6	0/1 | 7,6	1/1 | 0,7	0/1 | 2,8	intronic	gene:ENSOARG00020009104	.	.	.
1	210261160	T	G	1855.5	1/1 | 0,9	1/1 | 0,5	1/1 | 0,6	1/1 | 0,9	1/1 | 0,4	1/1 | 0,6	0/1 | 3,3	0/0 | 11,0	0/0 | 7,0	0/1 | 7,7	0/0 | 11,0	0/1 | 7,2	intronic	gene:ENSOARG00020009104	.	.	.
1	210261552	G	A	1788.46	0/0 | 11,0	0/0 | 5,0	0/0 | 7,0	0/0 | 9,0	0/0 | 9,0	0/0 | 8,0	0/1 | 6,5	1/1 | 0,12	1/1 | 0,8	0/1 | 6,4	1/1 | 0,13	0/1 | 5,2	intronic	gene:ENSOARG00020009104	.	.	.
1	210261608	G	A	2634.37	1/1 | 0,8	1/1 | 0,5	1/1 | 0,9	1/1 | 0,9	1/1 | 0,10	1/1 | 0,9	0/1 | 8,6	0/0 | 15,0	0/0 | 10,0	0/1 | 3,9	0/0 | 12,0	0/1 | 2,5	intronic	gene:ENSOARG00020009104	.	.	.
1	210261627	A	G	1512.95	0/0 | 7,0	0/0 | 6,0	0/0 | 9,0	0/0 | 7,0	0/0 | 11,0	0/0 | 9,0	0/1 | 7,8	1/1 | 0,12	1/1 | 0,10	0/1 | 8,2	1/1 | 0,10	0/0 | 7,0	intronic	gene:ENSOARG00020009104	.	.	.
1	210261693	A	G	1669.68	0/0 | 8,0	0/0 | 6,0	0/0 | 8,0	0/0 | 5,0	0/0 | 11,0	0/0 | 9,0	0/1 | 4,6	1/1 | 0,12	0/1 | 6,4	0/1 | 9,2	1/1 | 0,13	0/1 | 3,5	intronic	gene:ENSOARG00020009104	.	.	.
1	210261710	A	G	2589.4	0/0 | 9,0	0/0 | 6,0	0/0 | 10,0	0/0 | 6,0	0/0 | 11,0	0/0 | 12,0	0/1 | 3,10	1/1 | 0,12	1/1 | 0,12	0/1 | 9,5	1/1 | 0,17	0/1 | 7,9	intronic	gene:ENSOARG00020009104	.	.	.
1	210261796	A	G	2593.21	0/0 | 9,0	0/0 | 3,0	0/0 | 9,0	0/0 | 8,0	0/0 | 9,0	0/0 | 12,0	0/1 | 4,10	1/1 | 0,8	1/1 | 0,11	0/1 | 6,7	1/1 | 0,19	0/1 | 7,11	intronic	gene:ENSOARG00020009104	.	.	.
1	210261975	T	C	2967.65	0/0 | 14,0	0/0 | 5,0	0/0 | 8,0	0/0 | 12,0	0/0 | 7,0	0/0 | 17,0	0/1 | 6,9	1/1 | 0,13	1/1 | 0,18	0/1 | 7,8	1/1 | 0,16	0/1 | 6,8	intronic	gene:ENSOARG00020009104	.	.	.
1	210262009	T	C	2717.8	0/0 | 13,0	0/0 | 4,0	0/0 | 7,0	0/0 | 8,0	0/0 | 6,0	0/0 | 13,0	0/1 | 5,8	1/1 | 0,15	1/1 | 0,17	0/1 | 5,7	1/1 | 0,15	0/1 | 6,10	intronic	gene:ENSOARG00020009104	.	.	.
1	210262022	C	T	2977.74	0/0 | 13,0	0/0 | 5,0	0/0 | 5,0	0/0 | 9,0	0/0 | 7,0	0/0 | 14,0	0/1 | 5,9	1/1 | 0,17	1/1 | 0,19	0/1 | 5,7	1/1 | 0,15	0/1 | 4,9	intronic	gene:ENSOARG00020009104	.	.	.
1	210262055	G	A	2632.2	1/1 | 0,14	1/1 | 0,5	1/1 | 0,6	1/1 | 0,7	1/1 | 0,8	1/1 | 0,15	0/1 | 9,9	0/0 | 17,0	0/0 | 17,0	0/1 | 8,5	0/0 | 14,0	0/1 | 10,3	intronic	gene:ENSOARG00020009104	.	.	.
1	210262130	A	G	2353.92	1/1 | 0,6	1/1 | 0,7	1/1 | 0,4	1/1 | 0,6	1/1 | 0,9	1/1 | 0,11	0/1 | 9,7	0/0 | 13,0	0/0 | 16,0	0/1 | 4,4	0/0 | 11,0	0/1 | 6,6	intronic	gene:ENSOARG00020009104	.	.	.
1	210262493	A	G	1101.05	0/0 | 7,0	0/0 | 11,0	0/0 | 8,0	0/0 | 6,0	0/0 | 5,0	0/0 | 8,0	0/1 | 3,7	1/1 | 0,4	1/1 | 0,4	0/1 | 7,4	1/1 | 0,9	0/1 | 5,3	intronic	gene:ENSOARG00020009104	.	.	.
1	210262551	A	C	1651.56	0/0 | 8,0	0/0 | 11,0	0/0 | 9,0	0/0 | 6,0	0/0 | 6,0	0/0 | 11,0	0/1 | 1,6	1/1 | 0,6	1/1 | 0,6	0/1 | 2,5	1/1 | 0,14	0/1 | 7,3	intronic	gene:ENSOARG00020009104	.	.	.
1	210262649	C	T	2703.21	1/1 | 0,10	1/1 | 0,7	1/1 | 0,10	1/1 | 0,10	1/1 | 0,13	1/1 | 0,8	0/1 | 7,2	0/0 | 7,0	0/0 | 8,0	0/1 | 6,6	0/0 | 16,0	0/1 | 5,6	intronic	gene:ENSOARG00020009104	.	.	.
1	210263039	C	T	2878.55	1/1 | 0,7	1/1 | 0,9	1/1 | 0,8	1/1 | 0,9	1/1 | 0,9	1/1 | 0,12	0/1 | 4,7	0/0 | 10,0	0/0 | 11,0	0/1 | 5,8	0/0 | 17,0	0/1 | 5,10	intronic	gene:ENSOARG00020009104	.	.	.
1	210263077	C	G	1863.36	0/0 | 7,0	0/0 | 9,0	0/0 | 8,0	0/0 | 6,0	0/0 | 11,0	0/0 | 9,0	0/1 | 5,5	1/1 | 0,12	1/1 | 0,8	0/1 | 8,4	1/1 | 0,13	0/1 | 10,3	intronic	gene:ENSOARG00020009104	.	.	.
1	210263082	C	T	1906.35	0/0 | 7,0	0/0 | 10,0	0/0 | 7,0	0/0 | 7,0	0/0 | 11,0	0/0 | 9,0	0/1 | 6,6	1/1 | 0,12	1/1 | 0,8	0/1 | 7,4	1/1 | 0,13	0/1 | 9,3	intronic	gene:ENSOARG00020009104	.	.	.
1	210263176	G	C	1272.24	0/0 | 7,0	0/0 | 10,0	0/0 | 8,0	0/0 | 12,0	0/0 | 13,0	0/0 | 9,0	0/1 | 7,6	1/1 | 0,8	1/1 | 0,7	0/1 | 8,4	1/1 | 0,9	0/0 | 5,0	intronic	gene:ENSOARG00020009104	.	.	.
1	210263226	G	C	1643.37	0/0 | 6,0	0/0 | 9,0	0/0 | 7,0	0/0 | 16,0	0/0 | 7,0	0/0 | 9,0	0/1 | 7,4	1/1 | 0,8	1/1 | 0,13	0/1 | 9,5	1/1 | 0,12	0/1 | 3,2	intronic	gene:ENSOARG00020009104	.	.	.
1	210263359	G	A	1813.61	0/0 | 12,0	0/0 | 9,0	0/0 | 8,0	0/0 | 14,0	0/0 | 10,0	0/0 | 8,0	0/1 | 5,8	0/1 | 2,14	1/1 | 0,11	0/1 | 7,2	1/1 | 0,13	0/1 | 6,4	intronic	gene:ENSOARG00020009104	.	.	.
1	210263478	T	A	1666.72	0/0 | 7,0	0/0 | 7,0	0/0 | 6,0	0/0 | 14,0	0/0 | 12,0	0/0 | 8,0	0/1 | 6,9	0/1 | 1,13	1/1 | 0,6	0/1 | 11,6	1/1 | 0,11	0/1 | 8,3	intronic	gene:ENSOARG00020009104	.	.	.
1	210263729	A	G	2855.82	1/1 | 0,10	1/1 | 0,12	1/1 | 0,9	1/1 | 0,15	1/1 | 0,8	1/1 | 0,11	0/1 | 5,5	0/0 | 5,0	0/0 | 9,0	0/1 | 9,6	0/0 | 6,0	0/1 | 5,4	intronic	gene:ENSOARG00020009104	.	.	.
1	210263826	T	C	1494.18	0/0 | 16,0	0/0 | 15,0	0/0 | 7,0	0/0 | 15,0	0/0 | 7,0	0/0 | 9,0	0/1 | 2,6	1/1 | 0,8	1/1 | 0,7	0/1 | 6,8	1/1 | 0,9	0/1 | 2,2	intronic	gene:ENSOARG00020009104	.	.	.
1	210263840	C	G	1723.28	0/0 | 16,0	0/0 | 16,0	0/0 | 7,0	0/0 | 15,0	0/0 | 7,0	0/0 | 7,0	0/1 | 2,7	1/1 | 0,9	1/1 | 0,9	0/1 | 5,7	1/1 | 0,10	0/1 | 2,2	intronic	gene:ENSOARG00020009104	.	.	.
1	210264125	T	C	1778.18	0/0 | 15,0	0/0 | 11,0	0/0 | 9,0	0/0 | 13,0	0/0 | 8,0	0/0 | 7,0	0/1 | 2,9	1/1 | 0,9	1/1 | 0,10	0/1 | 12,10	1/1 | 0,7	0/1 | 5,4	intronic	gene:ENSOARG00020009104	.	.	.
1	210264236	A	G	2718.76	1/1 | 0,14	0/1 | 1,10	1/1 | 0,6	1/1 | 0,9	1/1 | 0,13	1/1 | 0,7	0/1 | 12,5	0/0 | 11,0	0/0 | 8,0	0/1 | 12,7	0/0 | 15,0	0/1 | 3,6	intronic	gene:ENSOARG00020009104	.	.	.
1	210264293	G	T	2160.69	0/0 | 17,0	0/0 | 7,0	0/0 | 5,0	0/0 | 8,0	0/0 | 11,0	0/0 | 7,0	0/1 | 9,11	1/1 | 0,8	1/1 | 0,8	0/1 | 9,9	1/1 | 0,14	0/1 | 6,2	intronic	gene:ENSOARG00020009104	.	.	.
1	210264294	A	C	2160.69	0/0 | 17,0	0/0 | 7,0	0/0 | 5,0	0/0 | 8,0	0/0 | 11,0	0/0 | 7,0	0/1 | 9,11	1/1 | 0,8	1/1 | 0,8	0/1 | 9,9	1/1 | 0,14	0/1 | 6,2	intronic	gene:ENSOARG00020009104	.	.	.
1	210264338	G	T	1756.2	0/0 | 15,0	0/0 | 9,0	0/0 | 6,0	0/0 | 7,0	0/0 | 8,0	0/0 | 3,0	0/1 | 11,7	1/1 | 0,8	1/1 | 0,8	0/1 | 9,9	1/1 | 0,12	0/1 | 6,6	intronic	gene:ENSOARG00020009104	.	.	.
1	210264432	T	C	2211.06	0/0 | 12,0	0/0 | 12,0	0/0 | 8,0	0/0 | 8,0	0/0 | 7,0	0/0 | 6,0	0/1 | 8,2	1/1 | 0,11	1/1 | 0,10	0/1 | 1,8	1/1 | 0,11	0/1 | 4,10	intronic	gene:ENSOARG00020009104	.	.	.
1	210264433	G	A	2209.4	0/0 | 12,0	0/0 | 12,0	0/0 | 8,0	0/0 | 8,0	0/0 | 7,0	0/0 | 6,0	0/1 | 8,2	1/1 | 0,11	1/1 | 0,10	0/1 | 1,8	1/1 | 0,11	0/1 | 4,10	intronic	gene:ENSOARG00020009104	.	.	.
1	210264460	G	A	1830.14	0/0 | 9,0	0/0 | 12,0	0/0 | 14,0	0/0 | 9,0	0/0 | 9,0	0/0 | 7,0	0/1 | 11,2	1/1 | 0,12	1/1 | 0,11	0/1 | 2,5	1/1 | 0,12	0/1 | 6,10	intronic	gene:ENSOARG00020009104	.	.	.
1	210264899	A	T	3940.62	1/1 | 0,17	1/1 | 0,13	1/1 | 0,17	1/1 | 0,8	0/1 | 6,7	1/1 | 0,17	0/1 | 10,12	0/0 | 6,0	0/0 | 16,0	0/1 | 8,9	0/0 | 13,0	0/1 | 6,5	intronic	gene:ENSOARG00020009104	.	.	.
1	210264906	G	A	2116.11	0/0 | 17,0	0/0 | 13,0	0/0 | 18,0	0/0 | 8,0	0/0 | 13,0	0/0 | 17,0	0/1 | 12,9	1/1 | 0,7	1/1 | 0,16	0/1 | 9,7	1/1 | 0,13	0/1 | 6,6	intronic	gene:ENSOARG00020009104	.	.	.
1	210265104	T	C	1695.03	0/0 | 14,0	0/0 | 7,0	0/0 | 9,0	0/0 | 2,0	0/0 | 11,0	0/0 | 9,0	0/1 | 4,3	1/1 | 0,9	1/1 | 0,15	0/1 | 8,4	1/1 | 0,12	0/1 | 2,3	intronic	gene:ENSOARG00020009104	.	.	.
1	210265119	T	G	1826.17	0/0 | 18,0	0/0 | 7,0	0/0 | 11,0	0/0 | 3,0	0/0 | 12,0	0/0 | 9,0	0/1 | 4,3	1/1 | 0,9	1/1 | 0,16	0/1 | 5,5	1/1 | 0,13	0/1 | 2,4	intronic	gene:ENSOARG00020009104	.	.	.
1	210265176	T	C	2925.45	1/1 | 0,14	1/1 | 0,7	1/1 | 0,9	1/1 | 0,5	1/1 | 0,11	1/1 | 0,16	0/1 | 3,4	0/0 | 9,0	0/0 | 15,0	0/1 | 5,10	0/0 | 15,0	0/0 | 10,0	intronic	gene:ENSOARG00020009104	.	.	.
1	210265258	T	G	2025.55	0/0 | 10,0	0/0 | 5,0	0/0 | 11,0	0/0 | 7,0	0/0 | 12,0	0/0 | 17,0	0/1 | 3,4	1/1 | 0,6	1/1 | 0,11	0/1 | 13,7	1/1 | 0,14	0/1 | 1,8	intronic	gene:ENSOARG00020009104	.	.	.
1	210265272	A	G	1853.92	0/0 | 8,0	0/0 | 7,0	0/0 | 13,0	0/0 | 6,0	0/0 | 11,0	0/0 | 17,0	0/1 | 3,4	1/1 | 0,7	1/1 | 0,10	0/1 | 14,7	1/1 | 0,14	0/1 | 1,10	intronic	gene:ENSOARG00020009104	.	.	.
1	210265540	T	G	2827.61	1/1 | 0,14	1/1 | 0,10	1/1 | 0,13	1/1 | 0,5	1/1 | 0,10	1/1 | 0,12	0/1 | 7,8	0/0 | 9,0	0/0 | 11,0	0/1 | 9,3	0/0 | 7,0	0/1 | 3,4	intronic	gene:ENSOARG00020009104	.	.	.
1	210266060	T	C	2248.34	1/1 | 0,4	1/1 | 0,10	1/1 | 0,14	1/1 | 0,13	1/1 | 0,5	1/1 | 0,5	0/1 | 8,5	0/0 | 5,0	0/0 | 7,0	0/1 | 9,4	0/0 | 2,0	0/1 | 6,2	intronic	gene:ENSOARG00020009104	.	.	.
1	210271555	G	C	2330.24	0/1 | 3,7	1/1 | 0,12	1/1 | 0,13	1/1 | 0,12	0/1 | 5,4	1/1 | 0,11	0/1 | 5,7	0/0 | 7,0	0/0 | 15,0	0/0 | 11,0	0/0 | 12,0	0/0 | 5,0	intronic	gene:ENSOARG00020009104	.	.	.
1	210271596	A	G	2021.24	0/1 | 4,5	1/1 | 0,10	1/1 | 0,10	1/1 | 0,12	0/1 | 4,5	1/1 | 0,7	0/1 | 3,6	0/0 | 6,0	0/0 | 15,0	0/0 | 8,0	0/0 | 7,0	0/0 | 3,0	intronic	gene:ENSOARG00020009104	.	.	.
1	210276843	G	T	1911.93	0/1 | 6,6	1/1 | 0,6	1/1 | 0,9	1/1 | 0,8	0/1 | 6,8	1/1 | 0,12	0/1 | 2,5	0/0 | 12,0	0/0 | 11,0	0/0 | 7,0	0/0 | 14,0	0/0 | 7,0	intronic	gene:ENSOARG00020009104	.	.	.
1	210278961	G	A	1178.37	0/1 | 3,4	1/1 | 0,8	1/1 | 0,5	1/1 | 0,2	0/1 | 2,6	1/1 | 0,2	0/1 | 6,4	0/0 | 6,0	0/0 | 12,0	0/0 | 11,0	0/0 | 14,0	0/0 | 2,0	intronic	gene:ENSOARG00020009104	.	.	.
1	210283574	C	T	1551.35	0/1 | 2,5	1/1 | 0,3	1/1 | 0,6	1/1 | 0,8	0/1 | 2,3	1/1 | 0,10	0/1 | 4,6	0/0 | 10,0	0/0 | 16,0	0/0 | 9,0	0/0 | 16,0	0/0 | 17,0	intronic	gene:ENSOARG00020009104	.	.	.
1	210287940	G	A	1956.72	0/1 | 4,5	1/1 | 0,7	1/1 | 0,5	1/1 | 0,14	0/1 | 5,7	1/1 | 0,13	0/1 | 4,5	0/0 | 8,0	0/0 | 11,0	0/0 | 9,0	0/0 | 17,0	0/0 | 8,0	intronic	gene:ENSOARG00020009104	.	.	.
1	210288042	T	A	1712.63	0/0 | 10,0	0/0 | 9,0	0/0 | 4,0	0/0 | 8,0	0/0 | 13,0	0/0 | 10,0	0/1 | 8,6	1/1 | 0,13	1/1 | 0,11	0/1 | 3,4	0/1 | 10,4	0/1 | 3,4	intronic	gene:ENSOARG00020009104	.	.	.
1	210288045	C	G	1712.65	0/0 | 10,0	0/0 | 9,0	0/0 | 4,0	0/0 | 8,0	0/0 | 13,0	0/0 | 10,0	0/1 | 8,6	1/1 | 0,13	1/1 | 0,11	0/1 | 3,4	0/1 | 10,4	0/1 | 3,4	intronic	gene:ENSOARG00020009104	.	.	.
1	210295126	C	T	1796.82	0/1 | 3,5	1/1 | 0,8	1/1 | 0,3	1/1 | 0,11	0/1 | 1,8	1/1 | 0,10	0/1 | 6,5	0/0 | 8,0	0/0 | 14,0	0/0 | 8,0	0/0 | 14,0	0/0 | 13,0	intronic	gene:ENSOARG00020009104	.	.	.
1	210296799	T	A	2099.79	0/1 | 5,10	1/1 | 0,10	1/1 | 0,6	1/1 | 0,11	0/1 | 3,5	1/1 | 0,8	0/1 | 5,4	0/0 | 11,0	0/0 | 12,0	0/0 | 5,0	0/0 | 7,0	0/0 | 7,0	intronic	gene:ENSOARG00020009104	.	.	.
1	210297294	G	A	2293.89	0/1 | 6,8	1/1 | 0,11	1/1 | 0,12	1/1 | 0,9	0/1 | 9,4	1/1 | 0,14	0/1 | 2,4	0/0 | 8,0	0/0 | 4,0	0/0 | 15,0	0/0 | 5,0	0/0 | 9,0	intronic	gene:ENSOARG00020009104	.	.	.
1	210298574	A	G	2188.95	0/1 | 4,5	1/1 | 0,11	1/1 | 0,10	1/1 | 0,11	0/1 | 4,2	1/1 | 0,14	0/1 | 7,9	0/0 | 15,0	0/0 | 14,0	0/0 | 7,0	0/0 | 8,0	0/0 | 12,0	intronic	gene:ENSOARG00020009104	.	.	.
1	210298957	C	T	1640.82	0/1 | 4,3	1/1 | 0,6	1/1 | 0,9	1/1 | 0,9	0/1 | 3,3	1/1 | 0,7	0/1 | 10,7	0/0 | 10,0	0/0 | 7,0	0/0 | 8,0	0/0 | 9,0	0/0 | 11,0	intronic	gene:ENSOARG00020009104	.	.	.
1	210307810	G	A	1592.76	0/1 | 8,3	1/1 | 0,7	1/1 | 0,5	1/1 | 0,6	0/1 | 1,4	1/1 | 0,12	0/1 | 3,7	0/0 | 18,0	0/0 | 11,0	0/0 | 5,0	0/0 | 12,0	0/0 | 11,0	intronic	gene:ENSOARG00020009104	.	.	.
1	210309342	A	G	1833.45	0/1 | 8,7	1/1 | 0,10	1/1 | 0,3	1/1 | 0,13	0/1 | 8,6	1/1 | 0,7	0/1 | 5,5	0/0 | 12,0	0/0 | 12,0	0/0 | 11,0	0/0 | 16,0	0/0 | 7,0	intronic	gene:ENSOARG00020009104	.	.	.
1	210310972	G	A	2275.54	0/1 | 8,9	1/1 | 0,7	1/1 | 0,10	1/1 | 0,15	1/1 | 0,5	1/1 | 0,5	0/1 | 6,4	0/0 | 10,0	0/1 | 4,5	0/0 | 10,0	0/0 | 16,0	0/0 | 13,0	intronic	gene:ENSOARG00020009104	.	.	.
1	210313882	T	C	1737.95	0/0 | 11,0	0/0 | 9,0	0/0 | 10,0	0/0 | 4,0	0/0 | 3,0	0/0 | 7,0	0/1 | 5,4	1/1 | 0,7	0/1 | 8,17	0/1 | 6,7	1/1 | 0,13	0/1 | 2,1	intronic	gene:ENSOARG00020009104	.	.	.
1	210313920	A	G	1795.29	0/0 | 9,0	0/0 | 9,0	0/0 | 13,0	0/0 | 8,0	0/0 | 5,0	0/0 | 8,0	0/1 | 4,6	1/1 | 0,6	0/1 | 7,15	0/1 | 3,7	1/1 | 0,13	0/1 | 3,2	intronic	gene:ENSOARG00020009104	.	.	.
1	210313986	A	G	1973.38	0/0 | 9,0	0/0 | 10,0	0/0 | 11,0	0/0 | 9,0	0/0 | 5,0	0/0 | 9,0	0/1 | 6,5	1/1 | 0,10	0/1 | 5,9	0/1 | 4,8	1/1 | 0,17	0/1 | 4,4	intronic	gene:ENSOARG00020009104	.	.	.
1	210924134	G	A	2067.49	1/1 | 0,10	1/1 | 0,15	1/1 | 0,9	1/1 | 0,9	0/0 | 9,0	0/1 | 1,5	0/0 | 13,0	0/0 | 10,0	0/0 | 13,0	0/0 | 17,0	0/1 | 6,8	0/0 | 9,0	intergenic	gene:ENSOARG00020009298,gene:ENSOARG00020009338	dist=374315;dist=34114	.	.
1	211278336	A	T	1575.44	0/0 | 15,0	0/0 | 5,0	0/0 | 8,0	0/0 | 13,0	0/0 | 12,0	0/0 | 11,0	1/1 | 0,15	0/1 | 5,2	0/1 | 5,4	1/1 | 0,17	0/0 | 17,0	1/1 | 0,5	intergenic	gene:ENSOARG00020010881,gene:ENSOARG00020010899	dist=9679;dist=2997	.	.
1	211278337	G	A	3244.03	1/1 | 0,15	1/1 | 0,4	1/1 | 0,7	1/1 | 0,12	1/1 | 0,12	1/1 | 0,11	0/0 | 15,0	0/1 | 2,5	0/1 | 4,5	0/0 | 17,0	1/1 | 0,16	0/0 | 5,0	intergenic	gene:ENSOARG00020010881,gene:ENSOARG00020010899	dist=9680;dist=2996	.	.
1	211278512	G	T	3228.39	1/1 | 0,10	1/1 | 0,8	1/1 | 0,9	1/1 | 0,4	1/1 | 0,10	1/1 | 0,10	0/0 | 10,0	0/0 | 4,0	0/1 | 3,6	0/0 | 13,0	1/1 | 0,12	0/1 | 4,4	intergenic	gene:ENSOARG00020010881,gene:ENSOARG00020010899	dist=9855;dist=2821	.	.
1	211278771	C	G	2669.51	1/1 | 0,6	1/1 | 0,7	1/1 | 0,9	1/1 | 0,10	1/1 | 0,4	1/1 | 0,10	0/0 | 10,0	0/0 | 4,0	0/1 | 4,8	0/0 | 19,0	1/1 | 0,12	0/1 | 5,3	intergenic	gene:ENSOARG00020010881,gene:ENSOARG00020010899	dist=10114;dist=2562	.	.
1	211278803	T	C	2552.9	1/1 | 0,4	1/1 | 0,8	1/1 | 0,8	1/1 | 0,9	1/1 | 0,6	1/1 | 0,10	0/0 | 9,0	0/0 | 5,0	0/1 | 6,9	0/0 | 18,0	1/1 | 0,9	0/1 | 7,3	intergenic	gene:ENSOARG00020010881,gene:ENSOARG00020010899	dist=10146;dist=2530	.	.
1	211278833	G	A	2741.35	1/1 | 0,3	1/1 | 0,8	1/1 | 0,9	1/1 | 0,15	1/1 | 0,7	1/1 | 0,14	0/0 | 11,0	0/0 | 3,0	0/1 | 7,7	0/0 | 15,0	1/1 | 0,7	0/1 | 8,3	intergenic	gene:ENSOARG00020010881,gene:ENSOARG00020010899	dist=10176;dist=2500	.	.
1	211278864	A	G	2793.31	1/1 | 0,4	1/1 | 0,5	1/1 | 0,13	1/1 | 0,14	1/1 | 0,8	1/1 | 0,12	0/0 | 10,0	0/0 | 4,0	0/1 | 7,5	0/0 | 17,0	1/1 | 0,6	0/1 | 8,3	intergenic	gene:ENSOARG00020010881,gene:ENSOARG00020010899	dist=10207;dist=2469	.	.
1	211278900	A	G	2811.53	1/1 | 0,4	1/1 | 0,5	1/1 | 0,12	1/1 | 0,14	1/1 | 0,12	1/1 | 0,11	0/0 | 14,0	0/0 | 3,0	0/1 | 5,5	0/0 | 16,0	1/1 | 0,8	0/1 | 7,3	intergenic	gene:ENSOARG00020010881,gene:ENSOARG00020010899	dist=10243;dist=2433	.	.
1	211280080	A	G	4335.88	1/1 | 0,9	1/1 | 0,14	1/1 | 0,12	1/1 | 0,15	1/1 | 0,11	1/1 | 0,18	0/0 | 13,0	0/0 | 8,0	0/1 | 5,3	0/0 | 18,0	1/1 | 0,9	0/1 | 9,7	upstream	gene:ENSOARG00020010899	.	.	.
1	211280082	A	G	4335.88	1/1 | 0,9	1/1 | 0,14	1/1 | 0,12	1/1 | 0,15	1/1 | 0,11	1/1 | 0,18	0/0 | 13,0	0/0 | 8,0	0/1 | 5,3	0/0 | 18,0	1/1 | 0,9	0/1 | 9,7	upstream	gene:ENSOARG00020010899	.	.	.
1	211284665	G	T	2956.75	1/1 | 0,11	1/1 | 0,9	1/1 | 0,9	1/1 | 0,8	1/1 | 0,6	1/1 | 0,7	0/0 | 14,0	0/1 | 2,8	0/0 | 6,0	0/0 | 11,0	1/1 | 0,13	0/1 | 1,7	downstream	gene:ENSOARG00020010899	.	.	.
1	213934415	A	C	504.42	1/1 | 0,3	1/1 | 0,2	0/1 | 6,2	1/1 | 0,1	0/0 | 8,0	1/1 | 0,5	0/1 | 9,1	0/0 | 12,0	0/0 | 11,0	0/0 | 11,0	0/0 | 8,0	0/0 | 12,0	intergenic	gene:ENSOARG00020023771,gene:ENSOARG00020023938	dist=2351;dist=595329	.	.
1	219830372	T	C	1840.49	0/0 | 5,0	0/0 | 7,0	0/0 | 4,0	0/0 | 7,0	0/0 | 9,0	0/0 | 14,0	0/1 | 7,5	0/1 | 3,6	1/1 | 0,12	0/1 | 5,7	1/1 | 0,14	0/1 | 7,7	intergenic	gene:ENSOARG00020001061,gene:ENSOARG00020001135	dist=12946;dist=85712	.	.
1	229760899	G	A	1917.07	0/0 | 7,0	0/0 | 4,0	0/0 | 7,0	0/1 | 2,5	0/0 | 5,0	0/0 | 9,0	1/1 | 0,15	0/1 | 4,7	1/1 | 0,13	1/1 | 0,2	0/1 | 4,4	0/1 | 3,6	intergenic	gene:ENSOARG00020000331,gene:ENSOARG00020000356	dist=676105;dist=217474	.	.
1	230228213	T	C	653.1	0/1 | 1,2	0/1 | 1,2	1/1 | 0,3	1/1 | 0,2	1/1 | 0,2	1/1 | 0,7	0/0 | 3,0	./. | 1,0	0/0 | 2,0	0/0 | 3,0	0/0 | 3,0	./. | 0,0	intronic	gene:ENSOARG00020000356	.	.	.
1	230229493	T	C	1320.87	0/1 | 2,6	1/1 | 0,6	1/1 | 0,2	1/1 | 0,6	1/1 | 0,4	1/1 | 0,12	0/0 | 4,0	0/1 | 3,2	0/0 | 1,0	0/0 | 2,0	0/0 | 3,0	1/1 | 0,3	intronic	gene:ENSOARG00020000356	.	.	.
1	231263671	T	C	812.63	1/1 | 0,3	1/1 | 0,7	1/1 | 0,9	0/0 | 1,0	0/0 | 2,0	1/1 | 0,6	0/0 | 1,0	0/0 | 4,0	0/0 | 9,0	0/0 | 5,0	0/0 | 8,0	0/0 | 2,0	intronic	gene:ENSOARG00020000356	.	.	.
1	231279433	G	A	510.36	0/1 | 5,2	1/1 | 0,4	1/1 | 0,7	./. | 0,0	0/0 | 3,0	1/1 | 0,2	0/0 | 6,0	0/0 | 3,0	0/0 | 4,0	0/0 | 2,0	0/0 | 4,0	0/0 | 4,0	intronic	gene:ENSOARG00020000356	.	.	.
1	231293546	A	G	681.69	1/1 | 0,7	1/1 | 0,8	1/1 | 0,2	0/0 | 7,0	./. | 0,0	0/1 | 2,5	0/0 | 8,0	0/0 | 5,0	0/0 | 9,0	0/0 | 1,0	0/0 | 3,0	0/0 | 6,0	intronic	gene:ENSOARG00020000356	.	.	.
1	231414490	C	A	1573.27	1/1 | 0,9	1/1 | 0,8	1/1 | 0,3	0/1 | 2,3	0/1 | 7,6	0/1 | 7,5	0/0 | 11,0	0/0 | 6,0	0/0 | 10,0	0/0 | 12,0	0/0 | 11,0	0/1 | 1,4	intronic	gene:ENSOARG00020000356	.	.	.
1	231414499	C	T	1528.02	1/1 | 0,9	1/1 | 0,8	1/1 | 0,3	0/1 | 2,3	0/1 | 7,5	0/1 | 8,5	0/0 | 11,0	0/0 | 5,0	0/0 | 11,0	0/0 | 13,0	0/0 | 10,0	0/1 | 2,4	intronic	gene:ENSOARG00020000356	.	.	.
1	231485132	T	G	430.06	0/0 | 11,0	0/0 | 12,0	0/0 | 7,0	0/0 | 7,0	0/0 | 4,0	0/0 | 8,0	1/1 | 0,4	0/1 | 2,3	1/1 | 0,1	0/1 | 1,1	1/1 | 0,4	0/0 | 11,0	intronic	gene:ENSOARG00020000356	.	.	.
1	231485180	C	T	433.84	0/0 | 14,0	0/0 | 9,0	0/0 | 8,0	0/0 | 11,0	0/0 | 6,0	0/0 | 6,0	1/1 | 0,2	0/1 | 1,1	1/1 | 0,3	0/1 | 5,1	1/1 | 0,4	0/0 | 12,0	intronic	gene:ENSOARG00020000356	.	.	.
1	231485196	C	T	370.06	0/0 | 16,0	0/0 | 9,0	0/0 | 9,0	0/0 | 11,0	0/0 | 6,0	0/0 | 7,0	1/1 | 0,2	0/1 | 1,1	1/1 | 0,3	0/1 | 6,1	1/1 | 0,3	0/0 | 13,0	intronic	gene:ENSOARG00020000356	.	.	.
1	231556370	T	C	993.03	0/0 | 5,0	0/0 | 9,0	0/0 | 9,0	0/0 | 6,0	./. | 1,0	0/1 | 1,4	1/1 | 0,5	1/1 | 0,5	1/1 | 0,6	0/1 | 5,2	1/1 | 0,2	./. | 0,0	intronic	gene:ENSOARG00020000356	.	.	.
1	231566086	A	G	1796.49	0/0 | 10,0	0/0 | 9,0	0/0 | 9,0	0/0 | 7,0	0/1 | 7,2	0/0 | 5,0	0/1 | 5,4	0/1 | 5,6	1/1 | 0,11	1/1 | 0,12	1/1 | 0,12	0/1 | 5,4	intronic	gene:ENSOARG00020000356	.	.	.
1	231567341	T	C	2039.21	0/0 | 6,0	0/0 | 8,0	0/0 | 10,0	0/0 | 10,0	0/1 | 6,4	0/0 | 14,0	0/1 | 1,5	0/1 | 5,10	1/1 | 0,12	1/1 | 0,7	1/1 | 0,9	0/1 | 4,7	intronic	gene:ENSOARG00020000356	.	.	.
1	231567546	A	G	2514.39	0/0 | 5,0	0/0 | 15,0	0/0 | 10,0	0/0 | 9,0	0/1 | 2,3	0/0 | 9,0	0/1 | 6,5	0/1 | 8,8	1/1 | 0,12	1/1 | 0,18	1/1 | 0,15	0/1 | 5,8	intronic	gene:ENSOARG00020000356	.	.	.
1	231567619	T	G	2089.39	0/0 | 5,0	0/0 | 12,0	0/0 | 11,0	0/0 | 5,0	0/1 | 4,4	0/0 | 11,0	0/1 | 4,7	0/1 | 10,7	1/1 | 0,8	1/1 | 0,12	1/1 | 0,16	0/1 | 5,8	intronic	gene:ENSOARG00020000356	.	.	.
1	231567927	T	G	1985.09	0/0 | 8,0	0/0 | 6,0	0/0 | 8,0	0/0 | 5,0	0/1 | 1,10	0/0 | 5,0	0/1 | 5,5	0/1 | 6,3	1/1 | 0,11	1/1 | 0,6	1/1 | 0,12	0/1 | 6,4	intronic	gene:ENSOARG00020000356	.	.	.
1	231568712	T	C	2074.07	0/0 | 12,0	0/0 | 8,0	0/0 | 13,0	0/0 | 12,0	0/1 | 7,8	0/0 | 16,0	0/1 | 3,4	0/1 | 3,5	1/1 | 0,13	1/1 | 0,8	1/1 | 0,13	0/1 | 10,6	intronic	gene:ENSOARG00020000356	.	.	.
1	232380339	T	C	1589.84	0/0 | 1,0	0/1 | 3,2	0/0 | 5,0	0/0 | 3,0	0/1 | 3,7	0/1 | 1,4	1/1 | 0,1	0/1 | 1,5	1/1 | 0,9	1/1 | 0,5	1/1 | 0,7	1/1 | 0,3	intronic	gene:ENSOARG00020000438	.	.	.
1	232380362	C	T	1627.06	0/0 | 3,0	0/1 | 3,2	0/0 | 5,0	0/0 | 2,0	0/1 | 2,8	0/1 | 1,5	1/1 | 0,2	0/1 | 1,4	1/1 | 0,7	1/1 | 0,5	1/1 | 0,6	1/1 | 0,3	intronic	gene:ENSOARG00020000438	.	.	.
1	234226130	C	T	510.11	0/0 | 5,0	./. | 1,0	0/0 | 7,0	0/0 | 10,0	0/0 | 3,0	./. | 1,0	1/1 | 0,4	0/1 | 8,2	1/1 | 0,3	1/1 | 0,2	0/0 | 6,0	1/1 | 0,5	intronic	gene:ENSOARG00020000887	.	.	.
1	234383198	C	T	904.72	1/1 | 0,5	0/0 | 7,0	0/1 | 4,3	1/1 | 0,4	1/1 | 0,5	1/1 | 0,4	0/0 | 6,0	./. | 1,0	./. | 1,0	0/0 | 13,0	0/0 | 8,0	0/0 | 8,0	intronic	gene:ENSOARG00020000887	.	.	.
1	234898986	T	C	1242.27	0/0 | 14,0	0/0 | 3,0	0/0 | 4,0	0/0 | 12,0	0/0 | 6,0	0/0 | 8,0	0/1 | 5,5	0/1 | 7,3	0/1 | 7,5	1/1 | 0,12	1/1 | 0,6	0/1 | 3,5	intronic	gene:ENSOARG00020001072	.	.	.
1	234903553	G	A	1216.56	0/0 | 6,0	0/0 | 6,0	0/0 | 5,0	0/0 | 11,0	0/1 | 2,4	0/0 | 15,0	0/1 | 5,4	0/1 | 2,1	0/1 | 6,6	1/1 | 0,8	1/1 | 0,5	1/1 | 0,3	intronic	gene:ENSOARG00020001072	.	.	.
1	235973319	A	G	375.78	1/1 | 0,1	1/1 | 0,2	./. | 0,0	1/1 | 0,5	0/0 | 9,0	1/1 | 0,6	0/0 | 5,0	0/0 | 7,0	0/0 | 9,0	0/0 | 4,0	0/0 | 5,0	0/0 | 4,0	intergenic	gene:ENSOARG00020001599,gene:ENSOARG00020001626	dist=249668;dist=20131	.	.
1	235975045	A	G	632.8	1/1 | 0,5	./. | 1,0	./. | 0,0	1/1 | 0,5	0/0 | 11,0	1/1 | 0,8	0/0 | 5,0	0/0 | 11,0	0/0 | 8,0	0/0 | 5,0	0/0 | 8,0	0/0 | 6,0	intergenic	gene:ENSOARG00020001599,gene:ENSOARG00020001626	dist=251394;dist=18405	.	.
1	235975075	G	A	639.68	1/1 | 0,5	./. | 1,0	./. | 0,0	1/1 | 0,4	0/0 | 11,0	1/1 | 0,7	0/0 | 6,0	0/0 | 10,0	0/0 | 8,0	0/0 | 6,0	0/0 | 8,0	0/0 | 4,0	intergenic	gene:ENSOARG00020001599,gene:ENSOARG00020001626	dist=251424;dist=18375	.	.
1	235975878	T	C	275.57	0/0 | 1,0	0/0 | 2,0	0/0 | 3,0	0/0 | 1,0	1/1 | 0,2	0/0 | 7,0	1/1 | 0,2	1/1 | 0,2	1/1 | 0,2	./. | 2,0	./. | 0,0	1/1 | 0,3	intergenic	gene:ENSOARG00020001599,gene:ENSOARG00020001626	dist=252227;dist=17572	.	.
1	237425832	T	C	2441.85	0/1 | 1,13	0/0 | 11,0	0/0 | 7,0	0/0 | 11,0	1/1 | 0,6	0/0 | 7,0	1/1 | 0,4	1/1 | 0,9	1/1 | 0,11	1/1 | 0,12	1/1 | 0,7	0/1 | 2,3	intronic	gene:ENSOARG00020002184	.	.	.
1	237501769	A	T	1197.25	1/1 | 0,3	0/1 | 4,8	1/1 | 0,8	0/1 | 4,3	0/0 | 6,0	1/1 | 0,7	0/0 | 11,0	0/0 | 17,0	0/0 | 9,0	0/0 | 11,0	0/0 | 13,0	0/0 | 10,0	intergenic	gene:ENSOARG00020002184,gene:ENSOARG00020002481	dist=63384;dist=226556	.	.
1	237502475	T	C	3871.14	0/1 | 5,7	0/1 | 5,5	0/0 | 9,0	0/0 | 8,0	1/1 | 0,12	0/0 | 7,0	1/1 | 0,13	1/1 | 0,15	1/1 | 0,11	1/1 | 0,10	1/1 | 0,13	1/1 | 0,14	intergenic	gene:ENSOARG00020002184,gene:ENSOARG00020002481	dist=64090;dist=225850	.	.
1	237754317	T	C	1711	0/1 | 1,8	0/0 | 8,0	0/0 | 5,0	0/0 | 6,0	0/0 | 4,0	0/0 | 15,0	0/1 | 5,4	0/1 | 4,3	1/1 | 0,10	1/1 | 0,9	1/1 | 0,10	0/1 | 4,2	intronic	gene:ENSOARG00020002481	.	.	.
1	237774688	A	C	1056.57	0/0 | 5,0	0/0 | 10,0	0/0 | 5,0	0/0 | 6,0	0/1 | 5,4	0/0 | 15,0	0/1 | 4,3	0/1 | 5,2	1/1 | 0,2	1/1 | 0,9	1/1 | 0,4	0/1 | 6,2	intronic	gene:ENSOARG00020002481	.	.	.
1	239939054	A	G	2848.61	1/1 | 0,4	1/1 | 0,16	1/1 | 0,8	1/1 | 0,15	0/1 | 3,4	1/1 | 0,11	0/0 | 6,0	0/1 | 7,4	0/1 | 12,2	0/0 | 6,0	0/1 | 3,5	0/0 | 3,0	intergenic	gene:ENSOARG00020002638,gene:ENSOARG00020002687	dist=766298;dist=743930	.	.
1	239940291	C	G	2957.7	1/1 | 0,7	1/1 | 0,3	1/1 | 0,8	1/1 | 0,9	1/1 | 0,13	1/1 | 0,7	0/0 | 8,0	1/1 | 0,9	0/0 | 8,0	0/1 | 6,8	0/0 | 7,0	0/1 | 4,3	intergenic	gene:ENSOARG00020002638,gene:ENSOARG00020002687	dist=767535;dist=742693	.	.
1	239940352	C	T	2324.71	1/1 | 0,6	1/1 | 0,8	1/1 | 0,9	1/1 | 0,3	1/1 | 0,12	1/1 | 0,4	0/0 | 10,0	1/1 | 0,8	0/1 | 7,1	0/0 | 17,0	0/1 | 6,2	0/0 | 1,0	intergenic	gene:ENSOARG00020002638,gene:ENSOARG00020002687	dist=767596;dist=742632	.	.
1	240735054	G	T	1407.91	0/0 | 4,0	0/0 | 11,0	0/0 | 10,0	0/0 | 12,0	0/0 | 10,0	0/0 | 12,0	0/0 | 7,0	0/1 | 3,3	1/1 | 0,14	0/1 | 2,7	1/1 | 0,6	1/1 | 0,9	intronic	gene:ENSOARG00020002687	.	.	.
1	240736311	T	C	1425.56	0/0 | 12,0	0/0 | 17,0	0/0 | 9,0	0/0 | 8,0	0/0 | 2,0	0/0 | 7,0	0/0 | 11,0	0/1 | 3,6	1/1 | 0,10	0/1 | 7,5	1/1 | 0,12	1/1 | 0,8	intronic	gene:ENSOARG00020002687	.	.	.
1	240748915	A	C	654.95	0/1 | 4,1	0/0 | 6,0	0/0 | 5,0	0/0 | 5,0	./. | 1,0	0/0 | 1,0	0/1 | 2,1	1/1 | 0,3	1/1 | 0,6	./. | 1,0	1/1 | 0,4	1/1 | 0,5	intronic	gene:ENSOARG00020002687	.	.	.
1	241935286	G	C	289.47	1/1 | 0,3	1/1 | 0,5	1/1 | 0,3	./. | 0,0	0/0 | 4,0	./. | 0,0	0/0 | 2,0	0/0 | 1,0	0/0 | 1,0	0/0 | 5,0	0/0 | 4,0	0/0 | 4,0	intronic	gene:ENSOARG00020002809	.	.	.
1	244096211	A	G	1113.68	1/1 | 0,4	1/1 | 0,3	1/1 | 0,4	1/1 | 0,5	1/1 | 0,3	1/1 | 0,3	0/0 | 10,0	./. | 1,0	0/1 | 8,5	0/0 | 15,0	0/1 | 6,3	0/0 | 7,0	intergenic	gene:ENSOARG00020004733,NONE	dist=140424;dist=NONE	.	.
1	244097490	A	G	2116.91	1/1 | 0,8	1/1 | 0,3	1/1 | 0,4	1/1 | 0,10	1/1 | 0,5	1/1 | 0,6	0/1 | 3,1	1/1 | 0,8	0/1 | 2,4	0/0 | 13,0	0/0 | 3,0	0/0 | 6,0	intergenic	gene:ENSOARG00020004733,NONE	dist=141703;dist=NONE	.	.
1	244121450	A	C	1456.65	1/1 | 0,6	1/1 | 0,2	1/1 | 0,6	1/1 | 0,3	1/1 | 0,4	1/1 | 0,3	0/0 | 6,0	1/1 | 0,7	0/0 | 6,0	0/1 | 7,4	0/0 | 7,0	0/0 | 7,0	intergenic	gene:ENSOARG00020004733,NONE	dist=165663;dist=NONE	.	.
1	244169224	T	A	1441.15	./. | 0,0	0/0 | 10,0	0/0 | 7,0	0/0 | 10,0	0/0 | 7,0	0/0 | 13,0	1/1 | 0,8	0/0 | 12,0	0/1 | 10,3	1/1 | 0,7	1/1 | 0,6	1/1 | 0,10	intergenic	gene:ENSOARG00020004733,NONE	dist=213437;dist=NONE	.	.
1	244170157	C	T	662.72	./. | 0,0	0/0 | 10,0	0/0 | 11,0	0/0 | 4,0	0/0 | 8,0	0/0 | 9,0	1/1 | 0,2	0/0 | 13,0	0/1 | 9,4	1/1 | 0,5	1/1 | 0,5	1/1 | 0,4	intergenic	gene:ENSOARG00020004733,NONE	dist=214370;dist=NONE	.	.
1	244171042	A	C	1056.19	./. | 0,0	0/0 | 8,0	0/0 | 12,0	0/0 | 4,0	0/0 | 4,0	0/0 | 10,0	1/1 | 0,2	0/0 | 7,0	0/1 | 4,8	1/1 | 0,5	1/1 | 0,3	1/1 | 0,9	intergenic	gene:ENSOARG00020004733,NONE	dist=215255;dist=NONE	.	.
1	244171715	C	A	960.83	./. | 0,0	0/0 | 15,0	0/0 | 6,0	0/0 | 5,0	0/0 | 8,0	0/0 | 4,0	1/1 | 0,10	0/0 | 14,0	0/1 | 7,3	1/1 | 0,3	1/1 | 0,4	1/1 | 0,3	intergenic	gene:ENSOARG00020004733,NONE	dist=215928;dist=NONE	.	.
1	244171757	T	G	753.21	./. | 0,0	0/0 | 13,0	0/0 | 7,0	0/0 | 8,0	0/0 | 10,0	0/0 | 7,0	1/1 | 0,7	0/0 | 12,0	0/1 | 7,4	1/1 | 0,3	1/1 | 0,5	1/1 | 0,3	intergenic	gene:ENSOARG00020004733,NONE	dist=215970;dist=NONE	.	.
1	244171865	G	A	929.23	./. | 0,0	0/0 | 9,0	0/0 | 9,0	0/0 | 4,0	0/0 | 10,0	0/0 | 6,0	1/1 | 0,6	0/0 | 15,0	0/1 | 7,3	1/1 | 0,2	1/1 | 0,7	1/1 | 0,4	intergenic	gene:ENSOARG00020004733,NONE	dist=216078;dist=NONE	.	.
1	244171877	T	A	1020.76	./. | 0,0	0/0 | 8,0	0/0 | 10,0	0/0 | 5,0	0/0 | 10,0	0/0 | 5,0	1/1 | 0,8	0/0 | 15,0	0/1 | 7,3	1/1 | 0,2	1/1 | 0,8	1/1 | 0,4	intergenic	gene:ENSOARG00020004733,NONE	dist=216090;dist=NONE	.	.
1	244172491	G	A	922.89	0/0 | 1,0	0/0 | 7,0	0/0 | 10,0	0/0 | 3,0	0/0 | 4,0	0/0 | 4,0	0/1 | 1,6	0/0 | 14,0	0/1 | 6,5	1/1 | 0,7	1/1 | 0,6	1/1 | 0,2	intergenic	gene:ENSOARG00020004733,NONE	dist=216704;dist=NONE	.	.
1	244172927	C	A	1643	./. | 0,0	0/0 | 17,0	0/0 | 13,0	0/0 | 3,0	0/0 | 11,0	0/0 | 9,0	1/1 | 0,6	0/0 | 15,0	0/1 | 7,9	1/1 | 0,8	1/1 | 0,7	1/1 | 0,9	intergenic	gene:ENSOARG00020004733,NONE	dist=217140;dist=NONE	.	.
1	244172941	T	G	1807.16	./. | 0,0	0/0 | 16,0	0/0 | 13,0	0/0 | 3,0	0/0 | 13,0	0/0 | 10,0	1/1 | 0,8	0/0 | 15,0	0/1 | 7,9	1/1 | 0,9	1/1 | 0,8	1/1 | 0,9	intergenic	gene:ENSOARG00020004733,NONE	dist=217154;dist=NONE	.	.
1	244173000	G	A	1572.72	./. | 0,0	0/0 | 15,0	0/0 | 13,0	0/0 | 2,0	0/0 | 14,0	0/0 | 11,0	1/1 | 0,5	0/0 | 16,0	0/1 | 3,6	1/1 | 0,6	1/1 | 0,10	1/1 | 0,10	intergenic	gene:ENSOARG00020004733,NONE	dist=217213;dist=NONE	.	.
1	244173024	G	A	1466.03	./. | 0,0	0/0 | 11,0	0/0 | 13,0	0/0 | 1,0	0/0 | 14,0	0/0 | 11,0	1/1 | 0,6	0/0 | 17,0	0/1 | 3,6	1/1 | 0,4	1/1 | 0,10	1/1 | 0,8	intergenic	gene:ENSOARG00020004733,NONE	dist=217237;dist=NONE	.	.
1	244173315	A	G	1522.27	./. | 0,0	1/1 | 0,5	1/1 | 0,8	1/1 | 0,2	1/1 | 0,5	1/1 | 0,9	0/0 | 5,0	1/1 | 0,5	./. | 2,0	0/0 | 6,0	0/0 | 9,0	0/0 | 6,0	intergenic	gene:ENSOARG00020004733,NONE	dist=217528;dist=NONE	.	.
1	244173474	A	T	1268.83	./. | 0,0	1/1 | 0,5	1/1 | 0,9	1/1 | 0,8	1/1 | 0,2	1/1 | 0,5	0/0 | 4,0	./. | 0,0	0/1 | 2,5	0/0 | 4,0	0/0 | 9,0	0/0 | 2,0	intergenic	gene:ENSOARG00020004733,NONE	dist=217687;dist=NONE	.	.
1	244173527	A	T	2007.18	./. | 0,0	1/1 | 0,7	1/1 | 0,11	1/1 | 0,11	1/1 | 0,5	1/1 | 0,5	0/0 | 4,0	1/1 | 0,6	0/1 | 2,6	0/0 | 6,0	0/0 | 8,0	0/0 | 5,0	intergenic	gene:ENSOARG00020004733,NONE	dist=217740;dist=NONE	.	.
1	244173799	G	T	1487.9	./. | 0,0	0/0 | 10,0	0/0 | 16,0	0/0 | 3,0	0/0 | 5,0	0/0 | 4,0	1/1 | 0,8	0/0 | 12,0	0/1 | 9,7	1/1 | 0,6	1/1 | 0,8	1/1 | 0,10	intergenic	gene:ENSOARG00020004733,NONE	dist=218012;dist=NONE	.	.
1	244173814	C	T	1380.12	./. | 0,0	0/0 | 8,0	0/0 | 16,0	0/0 | 3,0	0/0 | 8,0	0/0 | 6,0	1/1 | 0,8	0/0 | 11,0	0/1 | 8,7	1/1 | 0,6	1/1 | 0,6	1/1 | 0,9	intergenic	gene:ENSOARG00020004733,NONE	dist=218027;dist=NONE	.	.
1	244173833	C	A	1534.69	./. | 0,0	0/0 | 8,0	0/0 | 13,0	0/0 | 2,0	0/0 | 9,0	0/0 | 8,0	1/1 | 0,8	0/0 | 12,0	0/1 | 7,8	1/1 | 0,5	1/1 | 0,5	1/1 | 0,11	intergenic	gene:ENSOARG00020004733,NONE	dist=218046;dist=NONE	.	.
1	244173873	T	A	1367.9	./. | 0,0	0/0 | 11,0	0/0 | 12,0	0/0 | 3,0	0/0 | 6,0	0/0 | 10,0	1/1 | 0,6	0/0 | 9,0	0/1 | 7,8	1/1 | 0,5	1/1 | 0,6	1/1 | 0,12	intergenic	gene:ENSOARG00020004733,NONE	dist=218086;dist=NONE	.	.
1	244174058	C	T	1546.2	./. | 0,0	0/0 | 15,0	0/0 | 12,0	0/0 | 6,0	0/0 | 6,0	0/0 | 10,0	1/1 | 0,10	0/0 | 22,0	0/1 | 6,4	1/1 | 0,10	1/1 | 0,5	1/1 | 0,7	intergenic	gene:ENSOARG00020004733,NONE	dist=218271;dist=NONE	.	.
1	244174256	C	T	778.7	./. | 0,0	0/0 | 10,0	0/0 | 12,0	0/0 | 6,0	0/0 | 11,0	0/0 | 7,0	1/1 | 0,3	0/0 | 18,0	0/1 | 6,5	1/1 | 0,4	1/1 | 0,4	1/1 | 0,4	intergenic	gene:ENSOARG00020004733,NONE	dist=218469;dist=NONE	.	.
1	244174367	T	C	1218.32	./. | 0,0	0/0 | 12,0	0/0 | 7,0	0/0 | 6,0	0/0 | 13,0	0/0 | 10,0	1/1 | 0,8	0/0 | 12,0	0/1 | 6,7	1/1 | 0,8	1/1 | 0,2	1/1 | 0,7	intergenic	gene:ENSOARG00020004733,NONE	dist=218580;dist=NONE	.	.
1	244175032	A	T	1066.75	./. | 0,0	0/0 | 7,0	0/0 | 7,0	0/0 | 11,0	0/0 | 6,0	0/0 | 5,0	1/1 | 0,4	0/0 | 9,0	0/1 | 4,7	1/1 | 0,7	1/1 | 0,5	1/1 | 0,5	intergenic	gene:ENSOARG00020004733,NONE	dist=219245;dist=NONE	.	.
1	244175435	T	G	1027.78	./. | 0,0	0/0 | 6,0	0/0 | 4,0	0/0 | 3,0	0/0 | 5,0	0/0 | 7,0	1/1 | 0,2	0/0 | 13,0	0/1 | 2,5	1/1 | 0,6	1/1 | 0,7	1/1 | 0,8	intergenic	gene:ENSOARG00020004733,NONE	dist=219648;dist=NONE	.	.
1	244175857	T	C	1219.71	./. | 0,0	0/0 | 9,0	0/0 | 15,0	0/0 | 8,0	0/0 | 8,0	0/0 | 13,0	1/1 | 0,6	0/0 | 27,0	0/1 | 4,8	1/1 | 0,6	1/1 | 0,10	1/1 | 0,3	intergenic	gene:ENSOARG00020004733,NONE	dist=220070;dist=NONE	.	.
1	244176458	G	T	1103.84	./. | 0,0	0/0 | 11,0	0/0 | 7,0	0/0 | 2,0	0/0 | 10,0	0/0 | 17,0	1/1 | 0,7	0/0 | 11,0	0/1 | 5,7	1/1 | 0,4	1/1 | 0,4	1/1 | 0,4	intergenic	gene:ENSOARG00020004733,NONE	dist=220671;dist=NONE	.	.
1	244177793	G	T	1246.78	./. | 0,0	0/0 | 11,0	0/0 | 9,0	./. | 1,0	0/0 | 11,0	0/0 | 8,0	1/1 | 0,6	0/0 | 11,0	1/1 | 0,11	1/1 | 0,6	1/1 | 0,6	1/1 | 0,3	intergenic	gene:ENSOARG00020004733,NONE	dist=222006;dist=NONE	.	.
1	244182302	A	G	875.45	1/1 | 0,3	1/1 | 0,3	1/1 | 0,2	0/1 | 2,3	1/1 | 0,4	1/1 | 0,5	0/0 | 3,0	1/1 | 0,3	0/0 | 7,0	0/0 | 5,0	0/0 | 2,0	./. | 2,0	intergenic	gene:ENSOARG00020004733,NONE	dist=226515;dist=NONE	.	.
1	244397227	A	C	1567.31	./. | 0,0	1/1 | 0,11	1/1 | 0,6	./. | 1,0	1/1 | 0,5	1/1 | 0,2	0/0 | 2,0	1/1 | 0,11	0/1 | 12,2	0/0 | 5,0	0/0 | 8,0	0/0 | 3,0	intergenic	gene:ENSOARG00020004733,NONE	dist=441440;dist=NONE	.	.
1	244397599	T	C	1095.35	./. | 0,0	1/1 | 0,4	1/1 | 0,6	./. | 0,0	1/1 | 0,3	1/1 | 0,5	0/0 | 7,0	1/1 | 0,7	0/0 | 9,0	0/0 | 5,0	0/0 | 3,0	0/0 | 2,0	intergenic	gene:ENSOARG00020004733,NONE	dist=441812;dist=NONE	.	.
1	244397600	G	A	1095.35	./. | 0,0	1/1 | 0,4	1/1 | 0,6	./. | 0,0	1/1 | 0,3	1/1 | 0,5	0/0 | 7,0	1/1 | 0,7	0/0 | 9,0	0/0 | 5,0	0/0 | 3,0	0/0 | 2,0	intergenic	gene:ENSOARG00020004733,NONE	dist=441813;dist=NONE	.	.
1	244400080	T	C	1864.83	./. | 0,0	1/1 | 0,6	1/1 | 0,8	1/1 | 0,2	1/1 | 0,10	1/1 | 0,2	0/0 | 10,0	1/1 | 0,9	0/1 | 5,6	0/0 | 5,0	0/0 | 5,0	0/0 | 3,0	intergenic	gene:ENSOARG00020004733,NONE	dist=444293;dist=NONE	.	.
1	244400099	G	T	1679.24	./. | 0,0	1/1 | 0,5	1/1 | 0,8	1/1 | 0,2	1/1 | 0,9	1/1 | 0,2	0/0 | 7,0	1/1 | 0,8	0/1 | 5,4	0/0 | 3,0	0/0 | 6,0	0/0 | 3,0	intergenic	gene:ENSOARG00020004733,NONE	dist=444312;dist=NONE	.	.
1	244401406	T	C	2164.93	1/1 | 0,4	1/1 | 0,8	1/1 | 0,5	1/1 | 0,4	1/1 | 0,5	1/1 | 0,4	0/1 | 3,6	1/1 | 0,8	0/1 | 6,6	0/0 | 5,0	0/0 | 13,0	0/0 | 6,0	intergenic	gene:ENSOARG00020004733,NONE	dist=445619;dist=NONE	.	.
1	244402988	G	A	2222.94	./. | 0,0	1/1 | 0,5	1/1 | 0,7	1/1 | 0,3	1/1 | 0,22	1/1 | 0,5	0/0 | 6,0	1/1 | 0,13	0/1 | 9,6	0/0 | 4,0	0/0 | 4,0	0/0 | 4,0	intergenic	gene:ENSOARG00020004733,NONE	dist=447201;dist=NONE	.	.
1	244403112	G	T	2388.9	./. | 0,0	1/1 | 0,9	1/1 | 0,10	1/1 | 0,8	1/1 | 0,14	1/1 | 0,4	0/0 | 4,0	1/1 | 0,14	0/1 | 9,6	0/0 | 3,0	0/0 | 5,0	0/0 | 1,0	intergenic	gene:ENSOARG00020004733,NONE	dist=447325;dist=NONE	.	.
1	244403208	A	G	1721.09	./. | 0,0	1/1 | 0,12	1/1 | 0,8	1/1 | 0,4	1/1 | 0,6	1/1 | 0,6	0/0 | 6,0	1/1 | 0,13	0/0 | 10,0	0/0 | 5,0	0/0 | 5,0	0/0 | 5,0	intergenic	gene:ENSOARG00020004733,NONE	dist=447421;dist=NONE	.	.
1	244405875	C	T	1259.8	./. | 0,0	1/1 | 0,5	1/1 | 0,5	1/1 | 0,3	1/1 | 0,5	./. | 1,0	0/0 | 5,0	1/1 | 0,6	0/1 | 3,7	0/0 | 2,0	0/0 | 5,0	0/0 | 1,0	intergenic	gene:ENSOARG00020004733,NONE	dist=450088;dist=NONE	.	.
1	244407000	T	C	722.12	./. | 0,0	1/1 | 0,4	1/1 | 0,1	./. | 0,0	1/1 | 0,8	1/1 | 0,2	0/0 | 8,0	1/1 | 0,7	0/0 | 4,0	0/0 | 7,0	0/0 | 5,0	0/0 | 6,0	intergenic	gene:ENSOARG00020004733,NONE	dist=451213;dist=NONE	.	.
1	244407024	A	C	651.25	./. | 0,0	1/1 | 0,3	1/1 | 0,2	./. | 0,0	1/1 | 0,5	1/1 | 0,4	0/0 | 6,0	1/1 | 0,5	0/0 | 7,0	0/0 | 7,0	0/0 | 5,0	0/0 | 3,0	intergenic	gene:ENSOARG00020004733,NONE	dist=451237;dist=NONE	.	.
1	244407062	T	C	631.24	./. | 0,0	1/1 | 0,3	1/1 | 0,3	./. | 0,0	1/1 | 0,5	1/1 | 0,4	0/0 | 7,0	1/1 | 0,4	0/0 | 8,0	0/0 | 7,0	0/0 | 5,0	0/0 | 3,0	intergenic	gene:ENSOARG00020004733,NONE	dist=451275;dist=NONE	.	.
1	244407122	C	T	897.41	./. | 0,0	1/1 | 0,5	1/1 | 0,4	./. | 0,0	1/1 | 0,7	1/1 | 0,5	0/0 | 8,0	1/1 | 0,7	0/0 | 9,0	0/0 | 7,0	0/0 | 1,0	0/0 | 5,0	intergenic	gene:ENSOARG00020004733,NONE	dist=451335;dist=NONE	.	.
1	244410311	T	G	633.78	./. | 0,0	1/1 | 0,2	1/1 | 0,4	./. | 1,0	1/1 | 0,2	1/1 | 0,2	0/0 | 5,0	1/1 | 0,6	0/1 | 4,2	0/0 | 6,0	0/0 | 1,0	0/0 | 7,0	intergenic	gene:ENSOARG00020004733,NONE	dist=454524;dist=NONE	.	.
1	244410445	T	C	1212.54	./. | 0,0	1/1 | 0,7	1/1 | 0,8	./. | 0,0	1/1 | 0,5	1/1 | 0,4	0/0 | 6,0	1/1 | 0,6	0/1 | 3,2	0/0 | 5,0	0/0 | 6,0	0/0 | 12,0	intergenic	gene:ENSOARG00020004733,NONE	dist=454658;dist=NONE	.	.
1	244410522	C	T	1785.55	./. | 0,0	1/1 | 0,4	1/1 | 0,10	1/1 | 0,1	1/1 | 0,10	1/1 | 0,8	0/0 | 7,0	1/1 | 0,11	0/1 | 3,4	0/0 | 6,0	0/0 | 6,0	0/0 | 10,0	intergenic	gene:ENSOARG00020004733,NONE	dist=454735;dist=NONE	.	.
1	244410541	C	T	1777.82	./. | 0,0	1/1 | 0,5	1/1 | 0,10	1/1 | 0,1	1/1 | 0,9	1/1 | 0,8	0/0 | 8,0	1/1 | 0,10	0/1 | 4,3	0/0 | 6,0	0/0 | 6,0	0/0 | 9,0	intergenic	gene:ENSOARG00020004733,NONE	dist=454754;dist=NONE	.	.
1	244410651	C	T	2227.23	./. | 0,0	1/1 | 0,10	1/1 | 0,12	1/1 | 0,5	1/1 | 0,11	1/1 | 0,9	0/0 | 2,0	1/1 | 0,9	0/0 | 6,0	0/0 | 1,0	0/0 | 6,0	0/0 | 4,0	intergenic	gene:ENSOARG00020004733,NONE	dist=454864;dist=NONE	.	.
1	244410824	T	A	1388.22	./. | 0,0	1/1 | 0,7	1/1 | 0,5	1/1 | 0,4	1/1 | 0,9	1/1 | 0,4	0/0 | 7,0	1/1 | 0,6	0/1 | 5,2	0/0 | 4,0	0/0 | 5,0	0/0 | 3,0	intergenic	gene:ENSOARG00020004733,NONE	dist=455037;dist=NONE	.	.
1	244414079	A	C	933.92	./. | 0,0	1/1 | 0,4	1/1 | 0,9	1/1 | 0,2	1/1 | 0,5	1/1 | 0,2	0/0 | 4,0	1/1 | 0,2	0/1 | 6,2	0/0 | 8,0	0/0 | 2,0	0/0 | 2,0	intergenic	gene:ENSOARG00020004733,NONE	dist=458292;dist=NONE	.	.
1	247453978	G	A	505.88	1/1 | 0,3	1/1 | 0,3	1/1 | 0,2	1/1 | 0,3	./. | 0,0	1/1 | 0,1	0/0 | 5,0	./. | 0,0	0/1 | 2,1	0/0 | 9,0	0/1 | 5,2	0/0 | 4,0	intergenic	gene:ENSOARG00020005069,gene:ENSOARG00020005166	dist=61201;dist=25301	.	.
1	247454009	T	C	1499.09	1/1 | 0,8	1/1 | 0,4	1/1 | 0,4	1/1 | 0,4	1/1 | 0,3	1/1 | 0,2	0/0 | 5,0	1/1 | 0,5	0/1 | 2,2	0/0 | 11,0	0/1 | 4,5	0/0 | 3,0	intergenic	gene:ENSOARG00020005069,gene:ENSOARG00020005166	dist=61232;dist=25270	.	.
1	252267999	T	C	3082.54	1/1 | 0,12	0/1 | 1,7	1/1 | 0,10	1/1 | 0,8	1/1 | 0,10	1/1 | 0,15	0/1 | 5,9	1/1 | 0,13	0/0 | 4,0	0/0 | 8,0	0/0 | 13,0	0/0 | 7,0	intronic	gene:ENSOARG00020001172	.	.	.
1	253140978	C	T	940.78	1/1 | 0,4	1/1 | 0,3	1/1 | 0,4	./. | 6,0	1/1 | 0,4	./. | 0,0	0/0 | 3,0	1/1 | 0,6	0/0 | 5,0	0/0 | 6,0	0/0 | 7,0	0/0 | 5,0	intergenic	gene:ENSOARG00020002177,gene:ENSOARG00020002364	dist=50088;dist=55760	.	.
1	253461696	G	A	2042.94	1/1 | 0,7	1/1 | 0,8	1/1 | 0,8	1/1 | 0,2	0/1 | 1,5	1/1 | 0,11	0/0 | 7,0	0/1 | 6,7	0/0 | 7,0	0/1 | 9,3	0/1 | 1,4	0/0 | 8,0	intergenic	gene:ENSOARG00020002391,gene:ENSOARG00020002480	dist=39003;dist=809900	.	.
1	253462306	G	A	2223.21	0/0 | 12,0	0/0 | 8,0	0/0 | 7,0	0/0 | 14,0	0/1 | 5,7	0/0 | 9,0	1/1 | 0,16	0/1 | 4,2	1/1 | 0,16	0/1 | 3,5	0/1 | 4,7	1/1 | 0,7	intergenic	gene:ENSOARG00020002391,gene:ENSOARG00020002480	dist=39613;dist=809290	.	.
1	253462670	C	G	2503.15	0/0 | 10,0	0/0 | 14,0	0/0 | 10,0	0/0 | 21,0	0/1 | 5,4	0/0 | 9,0	1/1 | 0,14	0/1 | 9,8	1/1 | 0,15	0/1 | 11,6	0/1 | 3,9	1/1 | 0,11	intergenic	gene:ENSOARG00020002391,gene:ENSOARG00020002480	dist=39977;dist=808926	.	.
1	253476313	G	A	1642.48	1/1 | 0,7	1/1 | 0,4	1/1 | 0,7	1/1 | 0,7	0/1 | 3,3	1/1 | 0,10	0/0 | 12,0	0/0 | 9,0	0/0 | 10,0	0/1 | 5,4	0/1 | 3,3	0/0 | 9,0	intergenic	gene:ENSOARG00020002391,gene:ENSOARG00020002480	dist=53620;dist=795283	.	.
1	253989588	A	G	2954.05	1/1 | 0,10	1/1 | 0,7	1/1 | 0,6	1/1 | 0,6	1/1 | 0,5	1/1 | 0,10	0/0 | 2,0	1/1 | 0,11	0/1 | 2,14	0/1 | 3,8	0/0 | 9,0	0/0 | 1,0	intergenic	gene:ENSOARG00020002391,gene:ENSOARG00020002480	dist=566895;dist=282008	.	.
1	254006751	C	T	2582.74	1/1 | 0,9	1/1 | 0,9	1/1 | 0,8	1/1 | 0,7	1/1 | 0,4	1/1 | 0,5	0/1 | 6,3	1/1 | 0,9	0/1 | 2,4	0/0 | 10,0	0/0 | 13,0	0/0 | 7,0	intergenic	gene:ENSOARG00020002391,gene:ENSOARG00020002480	dist=584058;dist=264845	.	.
1	254006755	T	G	2669.88	1/1 | 0,9	1/1 | 0,9	1/1 | 0,8	1/1 | 0,7	1/1 | 0,4	1/1 | 0,6	0/1 | 6,3	1/1 | 0,9	0/1 | 2,5	0/0 | 8,0	0/0 | 13,0	0/0 | 8,0	intergenic	gene:ENSOARG00020002391,gene:ENSOARG00020002480	dist=584062;dist=264841	.	.
1	254006780	C	T	2926.38	1/1 | 0,10	1/1 | 0,11	1/1 | 0,9	1/1 | 0,7	1/1 | 0,5	1/1 | 0,5	0/1 | 5,3	1/1 | 0,9	0/1 | 2,7	0/0 | 8,0	0/0 | 12,0	0/0 | 7,0	intergenic	gene:ENSOARG00020002391,gene:ENSOARG00020002480	dist=584087;dist=264816	.	.
1	254006792	T	C	3104.1	1/1 | 0,8	1/1 | 0,10	1/1 | 0,11	1/1 | 0,8	1/1 | 0,7	1/1 | 0,7	0/1 | 5,3	1/1 | 0,9	0/1 | 3,7	0/0 | 8,0	0/0 | 12,0	0/0 | 8,0	intergenic	gene:ENSOARG00020002391,gene:ENSOARG00020002480	dist=584099;dist=264804	.	.
1	254006800	A	C	3151.8	1/1 | 0,8	1/1 | 0,10	1/1 | 0,11	1/1 | 0,9	1/1 | 0,7	1/1 | 0,7	0/1 | 4,3	1/1 | 0,9	0/1 | 3,7	0/0 | 8,0	0/0 | 12,0	0/0 | 9,0	intergenic	gene:ENSOARG00020002391,gene:ENSOARG00020002480	dist=584107;dist=264796	.	.
1	254006806	A	G	3212.85	1/1 | 0,8	1/1 | 0,11	1/1 | 0,11	1/1 | 0,9	1/1 | 0,8	1/1 | 0,7	0/1 | 4,3	1/1 | 0,9	0/1 | 3,7	0/0 | 8,0	0/0 | 12,0	0/0 | 9,0	intergenic	gene:ENSOARG00020002391,gene:ENSOARG00020002480	dist=584113;dist=264790	.	.
1	254006837	C	T	3037.34	1/1 | 0,6	1/1 | 0,10	1/1 | 0,12	1/1 | 0,10	1/1 | 0,8	1/1 | 0,6	0/1 | 6,4	1/1 | 0,8	0/1 | 3,5	0/0 | 10,0	0/0 | 9,0	0/0 | 5,0	intergenic	gene:ENSOARG00020002391,gene:ENSOARG00020002480	dist=584144;dist=264759	.	.
1	254006841	T	A	3131.11	1/1 | 0,6	1/1 | 0,10	1/1 | 0,12	1/1 | 0,10	1/1 | 0,8	1/1 | 0,6	0/1 | 6,4	1/1 | 0,9	0/1 | 3,6	0/0 | 8,0	0/0 | 9,0	0/0 | 4,0	intergenic	gene:ENSOARG00020002391,gene:ENSOARG00020002480	dist=584148;dist=264755	.	.
1	254006851	G	C	3085.1	1/1 | 0,7	1/1 | 0,10	1/1 | 0,13	1/1 | 0,8	1/1 | 0,9	1/1 | 0,6	0/1 | 6,3	1/1 | 0,8	0/1 | 3,6	0/0 | 8,0	0/0 | 11,0	0/0 | 3,0	intergenic	gene:ENSOARG00020002391,gene:ENSOARG00020002480	dist=584158;dist=264745	.	.
1	254006854	T	C	3126.1	1/1 | 0,7	1/1 | 0,10	1/1 | 0,14	1/1 | 0,8	1/1 | 0,9	1/1 | 0,6	0/1 | 5,3	1/1 | 0,8	0/1 | 3,6	0/0 | 8,0	0/0 | 11,0	0/0 | 3,0	intergenic	gene:ENSOARG00020002391,gene:ENSOARG00020002480	dist=584161;dist=264742	.	.
1	254007062	C	T	2205.19	1/1 | 0,4	1/1 | 0,8	1/1 | 0,9	1/1 | 0,2	1/1 | 0,7	1/1 | 0,8	0/1 | 9,4	1/1 | 0,5	0/1 | 1,3	0/0 | 6,0	0/0 | 11,0	0/0 | 4,0	intergenic	gene:ENSOARG00020002391,gene:ENSOARG00020002480	dist=584369;dist=264534	.	.
1	254007067	C	T	2202.18	1/1 | 0,4	1/1 | 0,8	1/1 | 0,9	1/1 | 0,2	1/1 | 0,7	1/1 | 0,8	0/1 | 10,4	1/1 | 0,5	0/1 | 1,3	0/0 | 6,0	0/0 | 11,0	0/0 | 5,0	intergenic	gene:ENSOARG00020002391,gene:ENSOARG00020002480	dist=584374;dist=264529	.	.
1	254007074	C	T	1840.79	1/1 | 0,2	1/1 | 0,5	1/1 | 0,8	1/1 | 0,2	1/1 | 0,6	1/1 | 0,7	0/1 | 10,4	1/1 | 0,5	0/1 | 1,3	0/0 | 8,0	0/0 | 13,0	0/0 | 6,0	intergenic	gene:ENSOARG00020002391,gene:ENSOARG00020002480	dist=584381;dist=264522	.	.
1	254007113	A	C	994.02	1/1 | 0,1	1/1 | 0,4	1/1 | 0,5	1/1 | 0,1	1/1 | 0,5	1/1 | 0,5	0/1 | 9,1	1/1 | 0,3	0/1 | 2,1	0/0 | 8,0	0/0 | 12,0	0/0 | 5,0	intergenic	gene:ENSOARG00020002391,gene:ENSOARG00020002480	dist=584420;dist=264483	.	.
1	254022820	G	A	1889.09	1/1 | 0,7	1/1 | 0,3	1/1 | 0,12	1/1 | 0,4	1/1 | 0,5	1/1 | 0,7	./. | 1,0	0/1 | 2,4	0/1 | 1,3	0/1 | 1,4	0/0 | 1,0	0/0 | 4,0	intergenic	gene:ENSOARG00020002391,gene:ENSOARG00020002480	dist=600127;dist=248776	.	.
1	262996507	C	A	937.65	./. | 0,0	0/0 | 8,0	0/0 | 8,0	0/0 | 4,0	0/0 | 7,0	0/0 | 5,0	1/1 | 0,6	1/1 | 0,2	0/1 | 1,7	1/1 | 0,6	0/0 | 10,0	1/1 | 0,4	intergenic	gene:ENSOARG00020005847,gene:ENSOARG00020006026	dist=457185;dist=127924	.	.
1	262997436	T	G	1409.4	./. | 0,0	0/0 | 12,0	0/0 | 5,0	0/0 | 2,0	0/0 | 4,0	0/1 | 9,2	1/1 | 0,7	1/1 | 0,7	1/1 | 0,6	1/1 | 0,9	0/0 | 4,0	1/1 | 0,6	intergenic	gene:ENSOARG00020005847,gene:ENSOARG00020006026	dist=458114;dist=126995	.	.
1	262998253	G	A	1172.8	./. | 0,0	0/0 | 7,0	0/0 | 10,0	0/0 | 7,0	0/0 | 5,0	0/1 | 3,3	1/1 | 0,7	1/1 | 0,1	./. | 1,0	1/1 | 0,14	0/1 | 6,4	1/1 | 0,4	intergenic	gene:ENSOARG00020005847,gene:ENSOARG00020006026	dist=458931;dist=126178	.	.
1	262998588	G	T	1406.87	./. | 0,0	0/0 | 13,0	0/0 | 11,0	0/0 | 12,0	0/0 | 8,0	0/0 | 7,0	1/1 | 0,5	1/1 | 0,6	1/1 | 0,7	1/1 | 0,9	0/0 | 12,0	1/1 | 0,10	intergenic	gene:ENSOARG00020005847,gene:ENSOARG00020006026	dist=459266;dist=125843	.	.
1	263003862	G	A	1041.97	./. | 0,0	0/0 | 11,0	0/0 | 10,0	0/0 | 6,0	0/0 | 3,0	0/1 | 7,3	1/1 | 0,6	1/1 | 0,3	1/1 | 0,7	1/1 | 0,6	0/0 | 5,0	1/1 | 0,3	intergenic	gene:ENSOARG00020005847,gene:ENSOARG00020006026	dist=464540;dist=120569	.	.
1	263004361	T	C	1413.38	./. | 0,0	0/0 | 13,0	0/0 | 7,0	0/0 | 11,0	0/0 | 8,0	0/1 | 7,6	1/1 | 0,3	1/1 | 0,7	1/1 | 0,5	1/1 | 0,14	0/0 | 9,0	1/1 | 0,4	intergenic	gene:ENSOARG00020005847,gene:ENSOARG00020006026	dist=465039;dist=120070	.	.
1	263005426	G	A	1258.37	./. | 0,0	0/0 | 7,0	0/1 | 2,5	0/0 | 6,0	0/0 | 2,0	0/1 | 3,2	1/1 | 0,4	1/1 | 0,4	1/1 | 0,5	1/1 | 0,7	1/1 | 0,5	1/1 | 0,3	intergenic	gene:ENSOARG00020005847,gene:ENSOARG00020006026	dist=466104;dist=119005	.	.
1	263005600	A	G	1294.02	./. | 0,0	0/0 | 15,0	0/0 | 5,0	0/0 | 6,0	0/0 | 5,0	0/1 | 5,4	1/1 | 0,6	1/1 | 0,4	1/1 | 0,4	1/1 | 0,13	0/0 | 7,0	1/1 | 0,3	intergenic	gene:ENSOARG00020005847,gene:ENSOARG00020006026	dist=466278;dist=118831	.	.
1	263006420	G	A	558.79	./. | 0,0	0/0 | 15,0	0/0 | 7,0	0/0 | 5,0	0/0 | 6,0	0/0 | 6,0	1/1 | 0,2	1/1 | 0,5	1/1 | 0,3	1/1 | 0,3	0/0 | 6,0	1/1 | 0,3	intergenic	gene:ENSOARG00020005847,gene:ENSOARG00020006026	dist=467098;dist=118011	.	.
1	263007386	T	C	1170.11	./. | 0,0	0/0 | 9,0	0/0 | 4,0	0/0 | 7,0	0/0 | 2,0	0/1 | 2,9	1/1 | 0,5	1/1 | 0,2	1/1 | 0,6	1/1 | 0,6	0/0 | 8,0	1/1 | 0,3	intergenic	gene:ENSOARG00020005847,gene:ENSOARG00020006026	dist=468064;dist=117045	.	.
1	263007502	T	C	1651.12	./. | 0,0	0/0 | 9,0	0/1 | 2,3	0/0 | 8,0	./. | 0,0	0/1 | 3,7	1/1 | 0,6	1/1 | 0,4	1/1 | 0,5	1/1 | 0,4	1/1 | 0,6	1/1 | 0,3	intergenic	gene:ENSOARG00020005847,gene:ENSOARG00020006026	dist=468180;dist=116929	.	.
1	263013915	A	T	673.7	./. | 0,0	0/0 | 7,0	0/0 | 3,0	0/0 | 2,0	0/0 | 7,0	./. | 3,0	1/1 | 0,4	1/1 | 0,3	1/1 | 0,2	1/1 | 0,4	0/0 | 3,0	1/1 | 0,5	intergenic	gene:ENSOARG00020005847,gene:ENSOARG00020006026	dist=474593;dist=110516	.	.
1	263014627	C	T	905.44	./. | 0,0	0/0 | 4,0	0/0 | 3,0	0/0 | 2,0	0/0 | 1,0	0/1 | 2,3	1/1 | 0,4	1/1 | 0,2	1/1 | 0,5	1/1 | 0,9	0/0 | 8,0	1/1 | 0,2	intergenic	gene:ENSOARG00020005847,gene:ENSOARG00020006026	dist=475305;dist=109804	.	.
1	263016853	G	A	740.87	./. | 0,0	0/0 | 4,0	0/0 | 3,0	0/0 | 2,0	0/0 | 5,0	0/0 | 4,0	1/1 | 0,4	1/1 | 0,4	1/1 | 0,5	1/1 | 0,2	0/0 | 11,0	1/1 | 0,4	intergenic	gene:ENSOARG00020005847,gene:ENSOARG00020006026	dist=477531;dist=107578	.	.
1	263017068	A	G	1092.63	./. | 0,0	0/0 | 10,0	0/0 | 8,0	0/0 | 5,0	0/0 | 3,0	0/1 | 2,3	1/1 | 0,2	1/1 | 0,5	1/1 | 0,5	1/1 | 0,5	0/0 | 10,0	1/1 | 0,5	intergenic	gene:ENSOARG00020005847,gene:ENSOARG00020006026	dist=477746;dist=107363	.	.
1	263017070	G	A	1092.63	./. | 0,0	0/0 | 10,0	0/0 | 8,0	0/0 | 5,0	0/0 | 3,0	0/1 | 2,3	1/1 | 0,2	1/1 | 0,5	1/1 | 0,5	1/1 | 0,5	0/0 | 10,0	1/1 | 0,5	intergenic	gene:ENSOARG00020005847,gene:ENSOARG00020006026	dist=477748;dist=107361	.	.
1	263018416	C	T	1413.77	./. | 0,0	0/0 | 5,0	0/0 | 2,0	0/0 | 5,0	0/0 | 6,0	0/1 | 6,3	1/1 | 0,9	1/1 | 0,6	1/1 | 0,6	1/1 | 0,11	0/0 | 3,0	1/1 | 0,3	intergenic	gene:ENSOARG00020005847,gene:ENSOARG00020006026	dist=479094;dist=106015	.	.
1	263019040	G	A	1885.77	./. | 0,0	0/0 | 10,0	0/0 | 5,0	0/0 | 8,0	0/0 | 4,0	0/1 | 8,9	1/1 | 0,5	1/1 | 0,5	1/1 | 0,11	1/1 | 0,15	0/0 | 5,0	1/1 | 0,3	intergenic	gene:ENSOARG00020005847,gene:ENSOARG00020006026	dist=479718;dist=105391	.	.
1	263019812	G	A	1300.84	./. | 0,0	0/0 | 5,0	0/0 | 9,0	0/0 | 6,0	0/0 | 8,0	0/1 | 6,5	1/1 | 0,9	1/1 | 0,5	1/1 | 0,6	1/1 | 0,6	0/0 | 7,0	1/1 | 0,5	intergenic	gene:ENSOARG00020005847,gene:ENSOARG00020006026	dist=480490;dist=104619	.	.
1	263020665	T	C	1294.2	./. | 0,0	0/0 | 4,0	0/0 | 10,0	0/0 | 6,0	0/0 | 7,0	0/1 | 1,3	1/1 | 0,7	1/1 | 0,5	1/1 | 0,3	1/1 | 0,11	0/0 | 7,0	1/1 | 0,3	intergenic	gene:ENSOARG00020005847,gene:ENSOARG00020006026	dist=481343;dist=103766	.	.
1	263020702	C	G	1121.38	./. | 0,0	0/0 | 6,0	0/0 | 9,0	0/0 | 8,0	0/0 | 9,0	0/1 | 1,5	1/1 | 0,7	1/1 | 0,4	1/1 | 0,2	1/1 | 0,8	0/0 | 7,0	1/1 | 0,3	intergenic	gene:ENSOARG00020005847,gene:ENSOARG00020006026	dist=481380;dist=103729	.	.
1	263020857	C	T	1253.7	./. | 0,0	0/0 | 9,0	0/0 | 8,0	0/0 | 8,0	0/0 | 5,0	0/0 | 7,0	1/1 | 0,2	1/1 | 0,9	1/1 | 0,5	1/1 | 0,12	0/1 | 9,2	1/1 | 0,4	intergenic	gene:ENSOARG00020005847,gene:ENSOARG00020006026	dist=481535;dist=103574	.	.
1	263021253	A	C	1390.92	./. | 0,0	0/0 | 3,0	0/0 | 5,0	0/0 | 6,0	0/0 | 6,0	0/1 | 5,4	1/1 | 0,9	1/1 | 0,3	1/1 | 0,5	1/1 | 0,10	0/0 | 12,0	1/1 | 0,6	intergenic	gene:ENSOARG00020005847,gene:ENSOARG00020006026	dist=481931;dist=103178	.	.
1	263022451	C	G	1368.06	./. | 0,0	0/0 | 13,0	0/0 | 2,0	0/0 | 3,0	0/0 | 6,0	0/0 | 5,0	1/1 | 0,6	1/1 | 0,9	1/1 | 0,7	1/1 | 0,9	0/0 | 5,0	1/1 | 0,2	intergenic	gene:ENSOARG00020005847,gene:ENSOARG00020006026	dist=483129;dist=101980	.	.
1	263023112	G	A	1742.45	./. | 0,0	0/0 | 11,0	0/0 | 2,0	0/0 | 9,0	0/0 | 6,0	0/1 | 7,7	1/1 | 0,7	1/1 | 0,7	1/1 | 0,5	1/1 | 0,9	1/1 | 0,7	1/1 | 0,3	intergenic	gene:ENSOARG00020005847,gene:ENSOARG00020006026	dist=483790;dist=101319	.	.
1	263023189	C	T	1530.2	./. | 0,0	0/0 | 10,0	0/0 | 7,0	0/0 | 8,0	0/0 | 5,0	0/1 | 7,6	1/1 | 0,6	1/1 | 0,5	1/1 | 0,5	1/1 | 0,13	0/0 | 11,0	1/1 | 0,4	intergenic	gene:ENSOARG00020005847,gene:ENSOARG00020006026	dist=483867;dist=101242	.	.
1	263023403	A	G	1242.84	./. | 0,0	0/0 | 6,0	0/0 | 6,0	0/0 | 5,0	0/0 | 5,0	0/1 | 6,3	1/1 | 0,7	1/1 | 0,4	1/1 | 0,5	1/1 | 0,11	0/0 | 6,0	1/1 | 0,4	intergenic	gene:ENSOARG00020005847,gene:ENSOARG00020006026	dist=484081;dist=101028	.	.
1	263025177	T	C	1059.55	./. | 0,0	0/0 | 1,0	0/0 | 3,0	0/0 | 7,0	0/0 | 7,0	0/1 | 2,3	./. | 1,0	1/1 | 0,5	1/1 | 0,4	1/1 | 0,10	0/1 | 7,3	1/1 | 0,4	intergenic	gene:ENSOARG00020005847,gene:ENSOARG00020006026	dist=485855;dist=99254	.	.
1	263025467	T	C	1900.92	./. | 0,0	0/0 | 10,0	0/0 | 8,0	0/0 | 8,0	0/0 | 4,0	0/1 | 6,4	1/1 | 0,4	1/1 | 0,9	1/1 | 0,13	1/1 | 0,7	0/1 | 4,3	1/1 | 0,9	intergenic	gene:ENSOARG00020005847,gene:ENSOARG00020006026	dist=486145;dist=98964	.	.
1	263027591	C	T	1421.86	./. | 0,0	0/0 | 7,0	0/0 | 8,0	0/0 | 5,0	0/0 | 2,0	0/1 | 8,3	1/1 | 0,5	1/1 | 0,9	1/1 | 0,12	1/1 | 0,6	0/1 | 6,4	1/1 | 0,3	intergenic	gene:ENSOARG00020005847,gene:ENSOARG00020006026	dist=488269;dist=96840	.	.
1	263029980	T	C	1079.33	./. | 0,0	0/0 | 8,0	0/0 | 8,0	0/0 | 9,0	0/0 | 2,0	0/1 | 4,3	1/1 | 0,4	1/1 | 0,6	1/1 | 0,6	1/1 | 0,6	0/1 | 9,2	1/1 | 0,5	intergenic	gene:ENSOARG00020005847,gene:ENSOARG00020006026	dist=490658;dist=94451	.	.
1	265170474	C	A	664.17	1/1 | 0,4	1/1 | 0,5	0/1 | 10,3	1/1 | 0,4	1/1 | 0,2	0/1 | 3,3	0/0 | 4,0	./. | 0,0	0/0 | 1,0	0/0 | 5,0	0/1 | 5,2	0/0 | 9,0	intergenic	gene:ENSOARG00020005484,NONE	dist=778119;dist=NONE	.	.
1	265170730	A	C	695.59	1/1 | 0,6	1/1 | 0,4	0/1 | 6,2	1/1 | 0,2	1/1 | 0,2	0/1 | 5,4	0/0 | 4,0	./. | 0,0	0/1 | 3,2	0/0 | 5,0	0/0 | 3,0	0/0 | 2,0	intergenic	gene:ENSOARG00020005484,NONE	dist=778375;dist=NONE	.	.
1	265190349	T	C	2169.16	1/1 | 0,5	1/1 | 0,6	0/1 | 6,5	1/1 | 0,6	1/1 | 0,4	1/1 | 0,9	0/0 | 8,0	0/1 | 1,5	0/1 | 1,13	0/0 | 5,0	0/1 | 2,6	0/0 | 10,0	intergenic	gene:ENSOARG00020005484,NONE	dist=797994;dist=NONE	.	.
1	265202529	C	T	1215.56	1/1 | 0,4	1/1 | 0,3	0/1 | 8,2	1/1 | 0,5	1/1 | 0,4	1/1 | 0,4	0/0 | 4,0	1/1 | 0,8	0/1 | 1,2	0/0 | 5,0	0/0 | 6,0	0/0 | 22,0	intergenic	gene:ENSOARG00020005484,NONE	dist=810174;dist=NONE	.	.
1	265865459	T	G	1210.05	0/1 | 6,3	1/1 | 0,4	0/1 | 5,6	0/1 | 4,4	1/1 | 0,6	1/1 | 0,6	0/0 | 12,0	0/1 | 6,5	0/0 | 2,0	0/0 | 6,0	0/0 | 11,0	0/0 | 8,0	intergenic	gene:ENSOARG00020005484,gene:ENSOARG00020005642	dist=1473104;dist=1678634	.	.
1	265865471	A	C	1121.99	0/1 | 6,2	1/1 | 0,4	0/1 | 6,4	0/1 | 5,3	1/1 | 0,5	1/1 | 0,5	0/0 | 12,0	0/1 | 6,5	0/0 | 1,0	0/0 | 6,0	0/0 | 12,0	0/0 | 8,0	intergenic	gene:ENSOARG00020005484,gene:ENSOARG00020005642	dist=1473116;dist=1678622	.	.
1	265865477	T	C	1117.88	0/1 | 6,2	1/1 | 0,4	0/1 | 6,4	0/1 | 4,3	1/1 | 0,4	1/1 | 0,5	0/0 | 9,0	0/1 | 6,6	0/0 | 1,0	0/0 | 5,0	0/0 | 13,0	0/0 | 8,0	intergenic	gene:ENSOARG00020005484,gene:ENSOARG00020005642	dist=1473122;dist=1678616	.	.
1	265865535	T	C	899.42	0/1 | 6,2	1/1 | 0,3	0/1 | 3,3	0/1 | 4,4	1/1 | 0,3	1/1 | 0,6	0/0 | 16,0	0/1 | 9,7	0/0 | 1,0	0/0 | 7,0	0/0 | 14,0	0/0 | 5,0	intergenic	gene:ENSOARG00020005484,gene:ENSOARG00020005642	dist=1473180;dist=1678558	.	.
1	269604208	G	C	922.49	1/1 | 0,1	1/1 | 0,3	1/1 | 0,6	1/1 | 0,2	1/1 | 0,3	0/1 | 4,2	0/1 | 2,3	1/1 | 0,4	0/0 | 3,0	0/0 | 11,0	0/0 | 7,0	0/0 | 7,0	intronic	gene:ENSOARG00020007870	.	.	.
1	271843411	A	G	992.22	1/1 | 0,2	1/1 | 0,6	1/1 | 0,6	1/1 | 0,3	./. | 3,0	./. | 5,0	0/0 | 7,0	1/1 | 0,5	0/0 | 5,0	0/0 | 17,0	0/0 | 7,0	0/1 | 3,1	intergenic	gene:ENSOARG00020009535,gene:ENSOARG00020009718	dist=100027;dist=270297	.	.
1	273737157	C	T	2646.66	1/1 | 0,12	1/1 | 0,7	1/1 | 0,10	1/1 | 0,5	1/1 | 0,5	1/1 | 0,7	0/0 | 2,0	0/1 | 3,5	0/1 | 5,6	0/0 | 7,0	0/1 | 5,1	0/1 | 2,3	intergenic	gene:ENSOARG00020015112,gene:ENSOARG00020015263	dist=44921;dist=69056	.	.
1	273737174	A	C	2842.66	1/1 | 0,14	1/1 | 0,8	1/1 | 0,10	1/1 | 0,5	1/1 | 0,6	1/1 | 0,6	0/0 | 2,0	0/1 | 3,7	0/1 | 4,4	0/0 | 8,0	0/1 | 5,2	0/1 | 2,3	intergenic	gene:ENSOARG00020015112,gene:ENSOARG00020015263	dist=44938;dist=69039	.	.
1	278861269	G	T	1603.59	0/0 | 4,0	0/0 | 10,0	0/0 | 3,0	0/0 | 6,0	0/0 | 7,0	0/0 | 4,0	1/1 | 0,8	1/1 | 0,9	0/1 | 2,5	1/1 | 0,13	0/1 | 9,4	0/1 | 8,6	intronic	gene:ENSOARG00020000139	.	.	.
1	279815647	C	T	1731.14	1/1 | 0,11	./. | 0,0	1/1 | 0,10	./. | 0,0	1/1 | 0,5	1/1 | 0,8	0/0 | 5,0	0/1 | 4,3	0/0 | 9,0	0/1 | 8,5	0/1 | 2,7	0/0 | 1,0	intronic	gene:ENSOARG00020000253	.	.	.
1	283945963	A	G	314.44	0/0 | 7,0	0/0 | 8,0	./. | 0,0	./. | 1,0	0/0 | 14,0	0/0 | 8,0	1/1 | 0,2	0/0 | 3,0	0/1 | 10,2	1/1 | 0,2	1/1 | 0,2	1/1 | 0,2	intronic	gene:ENSOARG00020002425	.	.	.
1	284402316	A	G	287.61	1/1 | 0,3	./. | 0,0	1/1 | 0,2	./. | 0,0	0/0 | 4,0	1/1 | 0,3	0/0 | 1,0	0/0 | 3,0	0/0 | 2,0	0/0 | 2,0	0/0 | 4,0	0/0 | 4,0	intergenic	gene:ENSOARG00020002425,gene:ENSOARG00020002557	dist=323242;dist=23737	.	.
1	286996127	A	G	2198.18	0/0 | 10,0	0/0 | 19,0	0/1 | 3,5	0/0 | 7,0	1/1 | 0,9	0/0 | 9,0	1/1 | 0,9	1/1 | 0,5	0/1 | 4,2	1/1 | 0,6	1/1 | 0,14	1/1 | 0,7	intronic	gene:ENSOARG00020005745	.	.	.
1	288344926	C	T	2048.77	1/1 | 0,2	0/1 | 2,5	1/1 | 0,8	1/1 | 0,2	1/1 | 0,10	1/1 | 0,9	0/0 | 10,0	0/1 | 3,6	0/0 | 13,0	0/1 | 4,3	0/1 | 4,6	0/0 | 8,0	intronic	gene:ENSOARG00020007192	.	.	.
1	292713470	G	C	2165.2	0/0 | 6,0	0/0 | 7,0	0/1 | 3,2	0/0 | 8,0	0/1 | 2,3	0/1 | 1,8	1/1 | 0,5	0/1 | 2,4	1/1 | 0,9	1/1 | 0,4	1/1 | 0,4	1/1 | 0,11	UTR3	gene:ENSOARG00020016913	transcript:ENSOART00020026470:c.*340C>G,transcript:ENSOART00020026423:c.*340C>G,transcript:ENSOART00020026565:c.*340C>G,transcript:ENSOART00020026529:c.*340C>G	.	.
1	293048361	G	C	935.93	1/1 | 0,11	1/1 | 0,5	1/1 | 0,7	./. | 0,0	./. | 2,0	0/1 | 2,3	0/0 | 1,0	0/1 | 2,3	0/0 | 4,0	0/0 | 3,0	0/0 | 5,0	0/0 | 4,0	intergenic	gene:ENSOARG00020017328,gene:ENSOARG00020017811	dist=104807;dist=214519	.	.
1	295855220	C	G	723.45	0/0 | 2,0	0/0 | 9,0	./. | 0,0	0/0 | 1,0	0/0 | 3,0	0/0 | 1,0	1/1 | 1,6	1/1 | 2,3	1/1 | 0,4	0/0 | 2,0	./. | 4,0	1/1 | 0,4	intronic	gene:ENSOARG00020019235	.	.	.
1	295855225	C	T	730.91	0/0 | 3,0	0/0 | 8,0	./. | 0,0	0/0 | 1,0	0/0 | 3,0	0/0 | 1,0	1/1 | 0,6	1/1 | 0,3	1/1 | 0,4	0/0 | 2,0	./. | 2,0	1/1 | 0,4	intronic	gene:ENSOARG00020019235	.	.	.
1	296718894	T	C	1146.07	1/1 | 0,6	1/1 | 0,5	0/1 | 9,2	0/1 | 4,3	1/1 | 0,5	0/1 | 9,4	0/0 | 13,0	0/1 | 7,7	0/0 | 20,0	0/0 | 12,0	0/0 | 7,0	0/0 | 13,0	intergenic	gene:ENSOARG00020020797,gene:ENSOARG00020021433	dist=187686;dist=155769	.	.
1	300445702	A	G	786.06	0/0 | 3,0	0/0 | 9,0	0/0 | 6,0	0/0 | 3,0	0/0 | 1,0	0/0 | 12,0	0/1 | 1,2	0/0 | 5,0	1/1 | 0,5	1/1 | 0,5	0/1 | 7,6	1/1 | 0,3	intergenic	gene:ENSOARG00020022035,gene:ENSOARG00020000122	dist=1240406;dist=397206	.	.
2	8568718	T	A	349.23	0/1 | 4,1	1/1 | 0,4	1/1 | 0,1	0/1 | 3,2	0/0 | 4,0	1/1 | 0,1	0/0 | 8,0	0/0 | 8,0	0/0 | 5,0	0/0 | 9,0	0/0 | 9,0	0/0 | 7,0	intergenic	gene:ENSOARG00020005274,gene:ENSOARG00020005683	dist=266181;dist=426527	.	.
2	19351339	A	G	1971.89	1/1 | 0,8	0/1 | 7,4	1/1 | 0,3	1/1 | 0,6	1/1 | 0,5	1/1 | 0,9	0/1 | 3,3	0/0 | 6,0	0/0 | 12,0	0/1 | 5,4	0/1 | 1,4	0/0 | 6,0	intergenic	gene:ENSOARG00020002785,gene:ENSOARG00020002793	dist=86475;dist=139594	.	.
2	21124135	T	C	873.04	0/0 | 6,0	0/0 | 7,0	1/1 | 0,12	0/0 | 7,0	0/0 | 5,0	0/0 | 1,0	1/1 | 0,3	./. | 2,0	0/1 | 3,3	1/1 | 0,2	1/1 | 0,4	1/1 | 0,3	intergenic	gene:ENSOARG00020002855,gene:ENSOARG00020002876	dist=223232;dist=1172828	.	.
2	21124458	T	G	763.05	0/0 | 3,0	0/0 | 2,0	1/1 | 0,2	0/0 | 5,0	0/0 | 8,0	0/0 | 1,0	1/1 | 0,3	1/1 | 0,3	0/1 | 4,3	1/1 | 0,8	1/1 | 0,3	1/1 | 0,3	intergenic	gene:ENSOARG00020002855,gene:ENSOARG00020002876	dist=223555;dist=1172505	.	.
2	21246919	T	A	1565.85	0/0 | 2,0	0/0 | 4,0	0/0 | 7,0	0/0 | 7,0	0/0 | 6,0	0/1 | 4,4	1/1 | 0,5	0/0 | 4,0	1/1 | 0,8	1/1 | 0,6	1/1 | 0,8	0/1 | 1,6	intergenic	gene:ENSOARG00020002855,gene:ENSOARG00020002876	dist=346016;dist=1050044	.	.
2	21246926	T	A	1553.83	0/0 | 2,0	0/0 | 4,0	0/0 | 7,0	0/0 | 7,0	0/0 | 6,0	0/1 | 4,4	1/1 | 0,5	0/0 | 4,0	1/1 | 0,9	1/1 | 0,6	1/1 | 0,7	0/1 | 1,6	intergenic	gene:ENSOARG00020002855,gene:ENSOARG00020002876	dist=346023;dist=1050037	.	.
2	21298950	G	T	679.47	1/1 | 0,5	1/1 | 0,1	1/1 | 0,1	./. | 2,0	1/1 | 0,1	./. | 2,0	0/1 | 5,6	1/1 | 0,2	0/0 | 7,0	0/0 | 6,0	0/0 | 3,0	0/0 | 2,0	intergenic	gene:ENSOARG00020002855,gene:ENSOARG00020002876	dist=398047;dist=998013	.	.
2	21298954	A	G	634.1	1/1 | 0,4	1/1 | 0,1	1/1 | 0,1	./. | 2,0	1/1 | 0,1	./. | 2,0	0/1 | 5,6	1/1 | 0,2	0/0 | 7,0	0/0 | 6,0	0/0 | 3,0	0/0 | 2,0	intergenic	gene:ENSOARG00020002855,gene:ENSOARG00020002876	dist=398051;dist=998009	.	.
2	21507734	T	C	989.51	1/1 | 0,3	1/1 | 0,2	1/1 | 0,4	1/1 | 0,4	1/1 | 0,6	./. | 0,0	0/0 | 2,0	1/1 | 0,4	0/0 | 3,0	0/0 | 5,0	0/0 | 3,0	0/0 | 2,0	intergenic	gene:ENSOARG00020002855,gene:ENSOARG00020002876	dist=606831;dist=789229	.	.
2	21507794	C	T	873.49	1/1 | 0,3	1/1 | 0,5	1/1 | 0,4	0/1 | 1,4	1/1 | 0,6	./. | 2,0	0/0 | 5,0	1/1 | 0,8	0/0 | 4,0	0/0 | 8,0	0/0 | 2,0	0/0 | 7,0	intergenic	gene:ENSOARG00020002855,gene:ENSOARG00020002876	dist=606891;dist=789169	.	.
2	21507827	A	C	1232.19	1/1 | 0,4	1/1 | 0,5	1/1 | 0,4	1/1 | 0,5	1/1 | 0,6	./. | 2,0	0/0 | 4,0	1/1 | 0,10	0/0 | 3,0	0/1 | 5,5	0/0 | 4,0	0/0 | 10,0	intergenic	gene:ENSOARG00020002855,gene:ENSOARG00020002876	dist=606924;dist=789136	.	.
2	21570010	A	G	1154.15	1/1 | 0,9	1/1 | 0,5	0/0 | 3,0	1/1 | 0,6	1/1 | 0,2	0/1 | 5,2	0/0 | 5,0	0/0 | 4,0	0/1 | 1,11	0/0 | 5,0	0/0 | 3,0	0/0 | 15,0	intergenic	gene:ENSOARG00020002855,gene:ENSOARG00020002876	dist=669107;dist=726953	.	.
2	23945015	A	C	1239.26	1/1 | 0,10	1/1 | 0,4	0/1 | 6,4	0/1 | 3,6	0/1 | 4,5	0/1 | 4,6	0/0 | 5,0	0/0 | 13,0	0/0 | 9,0	0/0 | 19,0	0/0 | 6,0	0/0 | 10,0	intronic	gene:ENSOARG00020003065	.	.	.
2	26790197	C	G	941.6	0/1 | 4,3	1/1 | 0,4	1/1 | 0,8	1/1 | 0,10	0/0 | 6,0	1/1 | 0,5	0/0 | 2,0	0/0 | 3,0	0/0 | 8,0	0/0 | 15,0	0/0 | 6,0	0/0 | 6,0	intergenic	gene:ENSOARG00020004199,gene:ENSOARG00020004255	dist=250317;dist=318930	.	.
2	27784154	C	T	2280.75	1/1 | 0,11	0/1 | 7,6	1/1 | 0,6	1/1 | 0,7	1/1 | 0,9	1/1 | 0,3	0/0 | 10,0	0/1 | 6,8	0/0 | 5,0	0/1 | 4,7	0/1 | 3,3	0/0 | 6,0	intronic	gene:ENSOARG00020000459	.	.	.
2	30398895	G	A	1499.42	0/1 | 5,4	1/1 | 0,7	1/1 | 0,3	1/1 | 0,2	1/1 | 0,4	1/1 | 0,5	0/0 | 5,0	0/0 | 1,0	0/0 | 11,0	0/0 | 3,0	1/1 | 0,5	0/1 | 5,5	intronic	gene:ENSOARG00020001265	.	.	.
2	46601099	T	C	2787.08	1/1 | 0,14	1/1 | 0,8	0/1 | 6,6	1/1 | 0,3	1/1 | 0,12	1/1 | 0,7	0/0 | 10,0	1/1 | 0,14	0/0 | 5,0	0/1 | 3,3	0/0 | 4,0	0/0 | 5,0	intergenic	gene:ENSOARG00020023673,gene:ENSOARG00020023803	dist=464719;dist=571985	.	.
2	46601115	C	T	1352.6	0/0 | 15,0	0/0 | 7,0	0/1 | 6,5	0/0 | 4,0	0/0 | 12,0	0/0 | 7,0	1/1 | 0,10	0/0 | 12,0	1/1 | 0,5	0/1 | 3,3	1/1 | 0,5	1/1 | 0,5	intergenic	gene:ENSOARG00020023673,gene:ENSOARG00020023803	dist=464735;dist=571969	.	.
2	46601190	A	G	936.11	0/0 | 12,0	0/0 | 5,0	0/1 | 2,3	0/0 | 5,0	0/0 | 10,0	0/0 | 5,0	1/1 | 0,6	0/0 | 9,0	1/1 | 0,4	0/1 | 7,4	1/1 | 0,5	1/1 | 0,4	intergenic	gene:ENSOARG00020023673,gene:ENSOARG00020023803	dist=464810;dist=571894	.	.
2	46601223	A	C	989.94	0/0 | 7,0	0/0 | 3,0	0/1 | 1,2	0/0 | 4,0	0/0 | 10,0	0/0 | 3,0	1/1 | 0,6	0/0 | 7,0	1/1 | 0,5	0/1 | 7,4	1/1 | 0,6	1/1 | 0,4	intergenic	gene:ENSOARG00020023673,gene:ENSOARG00020023803	dist=464843;dist=571861	.	.
2	46699793	T	C	1384.47	1/1 | 0,4	1/1 | 0,2	1/1 | 0,4	1/1 | 0,5	1/1 | 0,9	0/1 | 7,2	0/0 | 9,0	1/1 | 0,13	0/0 | 6,0	./. | 0,0	0/0 | 12,0	0/0 | 8,0	intergenic	gene:ENSOARG00020023673,gene:ENSOARG00020023803	dist=563413;dist=473291	.	.
2	46716664	A	G	571.62	0/0 | 2,0	0/0 | 3,0	0/0 | 1,0	./. | 0,0	0/0 | 12,0	0/0 | 4,0	1/1 | 0,5	0/0 | 9,0	0/1 | 3,3	1/1 | 0,2	1/1 | 0,2	1/1 | 0,7	intergenic	gene:ENSOARG00020023673,gene:ENSOARG00020023803	dist=580284;dist=456420	.	.
2	46716691	A	G	655.15	0/0 | 2,0	0/0 | 3,0	0/0 | 1,0	./. | 0,0	0/0 | 13,0	0/0 | 4,0	1/1 | 0,5	0/0 | 11,0	0/1 | 2,3	1/1 | 0,3	1/1 | 0,4	1/1 | 0,8	intergenic	gene:ENSOARG00020023673,gene:ENSOARG00020023803	dist=580311;dist=456393	.	.
2	46796900	T	A	911.85	1/1 | 0,6	0/1 | 3,2	./. | 5,0	1/1 | 0,5	1/1 | 0,7	0/1 | 4,2	0/0 | 17,0	./. | 1,0	0/0 | 8,0	0/0 | 3,0	0/0 | 9,0	0/0 | 6,0	intergenic	gene:ENSOARG00020023673,gene:ENSOARG00020023803	dist=660520;dist=376184	.	.
2	46982741	G	T	1492.8	1/1 | 0,9	1/1 | 0,4	./. | 2,0	0/1 | 7,10	0/1 | 2,3	1/1 | 0,5	0/0 | 6,0	0/1 | 3,11	0/0 | 13,0	0/0 | 11,0	0/0 | 15,0	0/0 | 11,0	intergenic	gene:ENSOARG00020023673,gene:ENSOARG00020023803	dist=846361;dist=190343	.	.
2	46982785	T	C	1334.37	1/1 | 0,9	1/1 | 0,5	1/1 | 0,2	0/1 | 10,10	0/1 | 3,3	1/1 | 0,5	0/0 | 3,0	0/1 | 5,7	0/0 | 12,0	0/0 | 8,0	0/0 | 13,0	0/0 | 8,0	intergenic	gene:ENSOARG00020023673,gene:ENSOARG00020023803	dist=846405;dist=190299	.	.
2	46982810	C	A	1337.53	1/1 | 0,8	1/1 | 0,4	0/1 | 2,3	0/1 | 5,9	0/1 | 3,2	1/1 | 0,6	0/0 | 2,0	0/1 | 5,6	0/0 | 12,0	0/0 | 11,0	0/0 | 12,0	0/0 | 9,0	intergenic	gene:ENSOARG00020023673,gene:ENSOARG00020023803	dist=846430;dist=190274	.	.
2	47374187	T	G	1999.53	0/0 | 6,0	0/0 | 5,0	0/1 | 3,4	0/0 | 6,0	0/0 | 3,0	0/0 | 12,0	1/1 | 0,9	0/1 | 3,6	1/1 | 0,10	1/1 | 0,6	0/1 | 12,5	0/1 | 5,8	intergenic	gene:ENSOARG00020023808,gene:ENSOARG00020000094	dist=195916;dist=351451	.	.
2	47374203	G	A	1798.88	0/0 | 6,0	0/0 | 5,0	0/1 | 3,5	0/0 | 6,0	0/0 | 3,0	0/0 | 10,0	1/1 | 0,7	0/1 | 2,6	1/1 | 0,8	1/1 | 0,5	0/1 | 13,5	0/1 | 4,7	intergenic	gene:ENSOARG00020023808,gene:ENSOARG00020000094	dist=195932;dist=351435	.	.
2	47374213	T	C	1690.44	0/0 | 6,0	0/0 | 6,0	./. | 8,0	0/0 | 7,0	0/0 | 3,0	0/0 | 10,0	1/1 | 0,8	0/1 | 2,8	1/1 | 0,7	1/1 | 0,5	0/1 | 13,5	0/1 | 4,7	intergenic	gene:ENSOARG00020023808,gene:ENSOARG00020000094	dist=195942;dist=351425	.	.
2	47374754	A	G	1692.41	0/0 | 5,0	0/0 | 3,0	0/0 | 7,0	0/0 | 11,0	0/0 | 5,0	0/0 | 10,0	1/1 | 0,4	0/0 | 14,0	1/1 | 0,14	1/1 | 0,14	0/1 | 7,5	0/1 | 5,4	intergenic	gene:ENSOARG00020023808,gene:ENSOARG00020000094	dist=196483;dist=350884	.	.
2	47377585	A	C	1858.21	0/1 | 2,8	0/0 | 11,0	0/0 | 3,0	0/0 | 7,0	0/0 | 2,0	0/0 | 3,0	1/1 | 0,17	0/0 | 3,0	1/1 | 0,6	1/1 | 0,9	1/1 | 0,5	1/1 | 0,4	intergenic	gene:ENSOARG00020023808,gene:ENSOARG00020000094	dist=199314;dist=348053	.	.
2	47381014	G	T	1664.06	0/1 | 4,3	0/0 | 15,0	0/0 | 7,0	0/0 | 13,0	./. | 0,0	0/0 | 9,0	1/1 | 0,13	0/0 | 3,0	1/1 | 0,9	1/1 | 0,13	1/1 | 0,3	1/1 | 0,3	intergenic	gene:ENSOARG00020023808,gene:ENSOARG00020000094	dist=202743;dist=344624	.	.
2	47381126	G	A	1304.55	0/0 | 5,0	0/1 | 8,7	0/0 | 11,0	0/0 | 12,0	./. | 0,0	0/0 | 11,0	1/1 | 0,5	0/0 | 2,0	1/1 | 0,8	1/1 | 0,10	1/1 | 0,3	1/1 | 0,3	intergenic	gene:ENSOARG00020023808,gene:ENSOARG00020000094	dist=202855;dist=344512	.	.
2	47382468	A	T	3327.44	0/1 | 5,11	0/0 | 15,0	0/0 | 8,0	0/0 | 13,0	0/1 | 2,4	0/1 | 4,6	1/1 | 0,15	0/1 | 6,8	1/1 | 0,13	1/1 | 0,10	1/1 | 0,14	1/1 | 0,9	intergenic	gene:ENSOARG00020023808,gene:ENSOARG00020000094	dist=204197;dist=343170	.	.
2	47382772	C	A	3243.49	0/1 | 5,6	0/0 | 14,0	0/0 | 3,0	0/0 | 6,0	0/1 | 6,3	0/1 | 3,5	1/1 | 0,11	0/1 | 6,7	1/1 | 0,17	1/1 | 0,15	1/1 | 0,13	1/1 | 0,9	intergenic	gene:ENSOARG00020023808,gene:ENSOARG00020000094	dist=204501;dist=342866	.	.
2	47386226	C	T	2434.48	0/1 | 5,4	0/0 | 2,0	0/0 | 6,0	0/0 | 6,0	0/1 | 4,6	0/1 | 10,4	1/1 | 0,10	0/1 | 3,5	1/1 | 0,13	1/1 | 0,9	1/1 | 0,10	1/1 | 0,9	intergenic	gene:ENSOARG00020023808,gene:ENSOARG00020000094	dist=207955;dist=339412	.	.
2	47386365	G	A	3071.7	0/1 | 3,9	0/0 | 6,0	0/0 | 8,0	0/0 | 14,0	0/1 | 4,5	0/1 | 9,3	1/1 | 0,10	0/1 | 3,8	1/1 | 0,8	1/1 | 0,10	1/1 | 0,17	1/1 | 0,8	intergenic	gene:ENSOARG00020023808,gene:ENSOARG00020000094	dist=208094;dist=339273	.	.
2	47387779	G	A	3562.95	0/1 | 5,9	0/0 | 11,0	0/0 | 11,0	0/0 | 5,0	0/1 | 2,7	0/1 | 1,11	1/1 | 0,12	0/1 | 10,11	1/1 | 0,13	1/1 | 0,12	1/1 | 0,10	1/1 | 0,14	intergenic	gene:ENSOARG00020023808,gene:ENSOARG00020000094	dist=209508;dist=337859	.	.
2	47389395	T	C	1673.57	0/1 | 1,4	0/0 | 6,0	0/0 | 11,0	0/0 | 10,0	0/0 | 9,0	0/0 | 4,0	1/1 | 0,9	0/0 | 9,0	1/1 | 0,14	1/1 | 0,12	0/1 | 3,5	1/1 | 0,3	intergenic	gene:ENSOARG00020023808,gene:ENSOARG00020000094	dist=211124;dist=336243	.	.
2	47414300	T	C	746.33	0/1 | 3,3	0/0 | 5,0	0/0 | 4,0	./. | 0,0	0/0 | 9,0	0/0 | 8,0	1/1 | 0,4	0/0 | 6,0	1/1 | 0,2	1/1 | 0,3	1/1 | 0,5	1/1 | 0,3	intergenic	gene:ENSOARG00020023808,gene:ENSOARG00020000094	dist=236029;dist=311338	.	.
2	47438934	A	G	1930.21	0/1 | 6,3	1/1 | 0,10	1/1 | 0,4	1/1 | 0,5	1/1 | 0,9	1/1 | 0,6	0/0 | 15,0	1/1 | 0,13	0/0 | 13,0	0/0 | 5,0	0/0 | 10,0	0/0 | 3,0	intergenic	gene:ENSOARG00020023808,gene:ENSOARG00020000094	dist=260663;dist=286704	.	.
2	47543713	T	C	1456.54	0/0 | 6,0	0/1 | 6,3	0/0 | 6,0	0/0 | 6,0	0/0 | 5,0	0/0 | 4,0	1/1 | 0,4	0/0 | 11,0	0/1 | 1,5	1/1 | 0,5	1/1 | 0,16	1/1 | 0,6	intergenic	gene:ENSOARG00020023808,gene:ENSOARG00020000094	dist=365442;dist=181925	.	.
2	47544994	A	G	1443.2	0/0 | 9,0	0/1 | 4,4	0/0 | 4,0	0/0 | 10,0	0/0 | 7,0	0/0 | 8,0	1/1 | 0,11	0/0 | 17,0	0/1 | 6,4	1/1 | 0,4	1/1 | 0,7	1/1 | 0,13	intergenic	gene:ENSOARG00020023808,gene:ENSOARG00020000094	dist=366723;dist=180644	.	.
2	47547603	T	C	2053.54	0/0 | 5,0	0/1 | 5,4	0/0 | 6,0	0/0 | 6,0	0/0 | 6,0	0/0 | 7,0	1/1 | 0,5	0/0 | 7,0	1/1 | 0,11	1/1 | 0,8	1/1 | 0,19	1/1 | 0,6	intergenic	gene:ENSOARG00020023808,gene:ENSOARG00020000094	dist=369332;dist=178035	.	.
2	47547642	G	T	1447.53	0/0 | 9,0	0/1 | 6,2	0/0 | 7,0	0/0 | 8,0	0/0 | 6,0	0/0 | 7,0	1/1 | 0,2	0/0 | 8,0	0/1 | 7,5	1/1 | 0,7	1/1 | 0,17	1/1 | 0,7	intergenic	gene:ENSOARG00020023808,gene:ENSOARG00020000094	dist=369371;dist=177996	.	.
2	47547654	A	G	1258.93	0/0 | 6,0	0/1 | 4,2	0/0 | 7,0	0/0 | 8,0	0/0 | 4,0	0/0 | 6,0	1/1 | 0,4	0/0 | 10,0	0/1 | 7,3	1/1 | 0,6	1/1 | 0,16	1/1 | 0,5	intergenic	gene:ENSOARG00020023808,gene:ENSOARG00020000094	dist=369383;dist=177984	.	.
2	47547746	A	T	1319.92	0/0 | 11,0	0/1 | 8,2	0/0 | 9,0	0/0 | 7,0	0/0 | 5,0	0/0 | 3,0	1/1 | 0,6	0/0 | 8,0	1/1 | 0,7	1/1 | 0,2	1/1 | 0,11	1/1 | 0,8	intergenic	gene:ENSOARG00020023808,gene:ENSOARG00020000094	dist=369475;dist=177892	.	.
2	47547760	C	T	956.8	0/0 | 11,0	0/1 | 7,2	0/0 | 11,0	0/0 | 4,0	0/0 | 7,0	0/0 | 3,0	1/1 | 0,7	0/0 | 11,0	0/1 | 6,1	1/1 | 0,2	1/1 | 0,7	1/1 | 0,8	intergenic	gene:ENSOARG00020023808,gene:ENSOARG00020000094	dist=369489;dist=177878	.	.
2	47547772	A	G	944.86	0/0 | 12,0	0/1 | 6,3	0/0 | 12,0	0/0 | 4,0	0/0 | 7,0	0/0 | 2,0	1/1 | 0,8	0/0 | 11,0	1/1 | 0,5	1/1 | 0,1	1/1 | 0,6	1/1 | 0,6	intergenic	gene:ENSOARG00020023808,gene:ENSOARG00020000094	dist=369501;dist=177866	.	.
2	47558749	A	T	2256.61	0/0 | 8,0	0/0 | 10,0	0/0 | 7,0	0/0 | 14,0	0/0 | 15,0	0/1 | 5,5	1/1 | 0,13	0/0 | 11,0	0/1 | 6,6	1/1 | 0,10	1/1 | 0,6	1/1 | 0,15	intergenic	gene:ENSOARG00020023808,gene:ENSOARG00020000094	dist=380478;dist=166889	.	.
2	47563045	G	A	2186.93	0/0 | 8,0	0/0 | 5,0	0/0 | 5,0	0/0 | 8,0	0/0 | 13,0	0/1 | 3,7	1/1 | 0,12	0/0 | 13,0	0/1 | 8,7	1/1 | 0,8	1/1 | 0,7	1/1 | 0,11	intergenic	gene:ENSOARG00020023808,gene:ENSOARG00020000094	dist=384774;dist=162593	.	.
2	47563052	A	G	2165.01	0/0 | 8,0	0/0 | 6,0	0/0 | 5,0	0/0 | 8,0	0/0 | 12,0	0/1 | 3,7	1/1 | 0,12	0/0 | 13,0	0/1 | 9,7	1/1 | 0,8	1/1 | 0,7	1/1 | 0,10	intergenic	gene:ENSOARG00020023808,gene:ENSOARG00020000094	dist=384781;dist=162586	.	.
2	47566101	C	T	1662	0/0 | 13,0	0/1 | 2,6	0/0 | 4,0	0/0 | 5,0	0/0 | 11,0	0/0 | 5,0	1/1 | 0,7	0/0 | 4,0	0/1 | 6,7	1/1 | 0,8	1/1 | 0,11	1/1 | 0,6	intergenic	gene:ENSOARG00020023808,gene:ENSOARG00020000094	dist=387830;dist=159537	.	.
2	47566163	G	T	1678.8	0/0 | 11,0	0/0 | 4,0	0/0 | 5,0	0/0 | 6,0	0/0 | 13,0	0/1 | 6,3	1/1 | 0,11	0/0 | 7,0	0/1 | 5,5	1/1 | 0,7	1/1 | 0,15	1/1 | 0,5	intergenic	gene:ENSOARG00020023808,gene:ENSOARG00020000094	dist=387892;dist=159475	.	.
2	50062984	A	C	623.56	0/0 | 1,0	0/0 | 6,0	0/0 | 4,0	0/0 | 1,0	0/0 | 4,0	0/0 | 5,0	1/1 | 0,12	0/0 | 12,0	1/1 | 0,3	1/1 | 0,3	./. | 0,0	./. | 0,0	intergenic	gene:ENSOARG00020000635,gene:ENSOARG00020000666	dist=382996;dist=120911	.	.
2	52337023	G	T	2928.95	0/0 | 8,0	0/0 | 11,0	0/0 | 7,0	0/0 | 6,0	1/1 | 0,9	0/1 | 7,7	1/1 | 0,9	1/1 | 0,9	0/1 | 5,4	1/1 | 0,13	1/1 | 0,13	1/1 | 0,10	downstream	gene:ENSOARG00020001624	.	.	.
2	52470994	A	T	1988.79	1/1 | 0,14	1/1 | 0,7	1/1 | 0,7	0/1 | 6,8	0/1 | 8,5	0/1 | 10,5	0/1 | 2,2	0/0 | 3,0	0/0 | 6,0	0/0 | 14,0	0/0 | 11,0	0/0 | 7,0	intergenic	gene:ENSOARG00020001663,gene:ENSOARG00020001674	dist=15323;dist=15747	.	.
2	59741063	C	G	1634.4	0/0 | 7,0	0/0 | 3,0	0/1 | 2,4	0/1 | 5,6	0/0 | 9,0	0/0 | 12,0	1/1 | 0,8	0/1 | 4,3	1/1 | 0,1	1/1 | 0,12	1/1 | 0,5	1/1 | 0,6	intergenic	gene:ENSOARG00020002054,gene:ENSOARG00020002116	dist=593535;dist=902351	.	.
2	60503377	C	G	2167.36	1/1 | 0,11	1/1 | 0,14	0/1 | 3,2	1/1 | 0,8	0/0 | 10,0	1/1 | 0,13	0/0 | 14,0	0/0 | 8,0	0/1 | 2,9	0/0 | 11,0	0/0 | 8,0	0/0 | 5,0	intergenic	gene:ENSOARG00020002054,gene:ENSOARG00020002116	dist=1355849;dist=140037	.	.
2	60504574	A	G	2725.96	0/0 | 6,0	0/0 | 7,0	0/1 | 1,4	0/0 | 8,0	1/1 | 0,8	0/0 | 7,0	1/1 | 0,9	1/1 | 0,10	0/1 | 6,6	1/1 | 0,13	1/1 | 0,10	1/1 | 0,11	intergenic	gene:ENSOARG00020002054,gene:ENSOARG00020002116	dist=1357046;dist=138840	.	.
2	60509716	A	G	2024.24	0/0 | 16,0	0/0 | 6,0	0/1 | 1,5	0/0 | 8,0	1/1 | 0,3	0/0 | 5,0	1/1 | 0,12	1/1 | 0,8	0/1 | 5,6	1/1 | 0,4	1/1 | 0,8	1/1 | 0,8	intergenic	gene:ENSOARG00020002054,gene:ENSOARG00020002116	dist=1362188;dist=133698	.	.
2	60985532	A	G	3044.15	1/1 | 0,13	1/1 | 0,14	1/1 | 0,16	1/1 | 0,5	1/1 | 0,4	1/1 | 0,10	0/1 | 5,3	0/1 | 6,3	0/1 | 4,6	0/0 | 13,0	0/0 | 15,0	0/0 | 6,0	intergenic	gene:ENSOARG00020002116,gene:ENSOARG00020002356	dist=167549;dist=1204569	.	.
2	60985533	T	C	1834.52	1/1 | 0,13	0/1 | 7,7	0/1 | 10,5	1/1 | 0,5	1/1 | 0,4	1/1 | 0,10	0/0 | 8,0	0/1 | 6,3	0/0 | 10,0	0/0 | 13,0	0/0 | 15,0	0/0 | 6,0	intergenic	gene:ENSOARG00020002116,gene:ENSOARG00020002356	dist=167550;dist=1204568	.	.
2	60985783	T	C	2234.07	1/1 | 0,12	1/1 | 0,8	1/1 | 0,3	1/1 | 0,12	1/1 | 0,4	1/1 | 0,4	0/1 | 5,4	0/1 | 6,1	1/1 | 0,9	0/0 | 11,0	0/0 | 11,0	0/0 | 5,0	intergenic	gene:ENSOARG00020002116,gene:ENSOARG00020002356	dist=167800;dist=1204318	.	.
2	61299299	G	A	2382.27	1/1 | 0,11	1/1 | 0,10	1/1 | 0,12	1/1 | 0,7	0/1 | 4,7	1/1 | 0,8	0/0 | 15,0	0/1 | 4,1	0/0 | 10,0	0/0 | 10,0	1/1 | 0,8	0/0 | 10,0	intergenic	gene:ENSOARG00020002116,gene:ENSOARG00020002356	dist=481316;dist=890802	.	.
2	61303579	T	C	2838.9	1/1 | 0,7	1/1 | 0,19	1/1 | 0,4	1/1 | 0,13	0/1 | 6,7	1/1 | 0,8	0/0 | 12,0	0/1 | 2,4	0/0 | 16,0	0/0 | 16,0	1/1 | 0,13	0/0 | 9,0	intergenic	gene:ENSOARG00020002116,gene:ENSOARG00020002356	dist=485596;dist=886522	.	.
2	61303981	T	C	2434.75	1/1 | 0,10	1/1 | 0,13	1/1 | 0,7	1/1 | 0,11	0/1 | 4,4	1/1 | 0,11	0/0 | 11,0	0/0 | 6,0	0/0 | 11,0	0/0 | 9,0	1/1 | 0,6	0/0 | 8,0	intergenic	gene:ENSOARG00020002116,gene:ENSOARG00020002356	dist=485998;dist=886120	.	.
2	61304146	A	G	2558.12	1/1 | 0,7	1/1 | 0,9	1/1 | 0,9	1/1 | 0,13	0/1 | 6,4	1/1 | 0,9	0/0 | 11,0	0/0 | 4,0	0/0 | 13,0	0/0 | 6,0	1/1 | 0,17	0/0 | 8,0	intergenic	gene:ENSOARG00020002116,gene:ENSOARG00020002356	dist=486163;dist=885955	.	.
2	61304463	G	A	2332.31	1/1 | 0,11	1/1 | 0,10	1/1 | 0,9	1/1 | 0,6	0/1 | 4,6	1/1 | 0,11	0/0 | 17,0	0/1 | 4,6	0/0 | 8,0	0/0 | 9,0	1/1 | 0,8	0/0 | 11,0	intergenic	gene:ENSOARG00020002116,gene:ENSOARG00020002356	dist=486480;dist=885638	.	.
2	61304600	A	G	2406.3	1/1 | 0,11	1/1 | 0,14	1/1 | 0,7	1/1 | 0,5	0/1 | 2,5	1/1 | 0,2	0/0 | 13,0	0/1 | 5,10	0/0 | 13,0	0/0 | 10,0	1/1 | 0,8	0/0 | 10,0	intergenic	gene:ENSOARG00020002116,gene:ENSOARG00020002356	dist=486617;dist=885501	.	.
2	61305289	A	G	2189.95	1/1 | 0,10	1/1 | 0,4	1/1 | 0,10	1/1 | 0,2	1/1 | 0,4	1/1 | 0,9	0/1 | 5,4	0/1 | 5,2	0/0 | 10,0	0/0 | 10,0	1/1 | 0,12	0/0 | 21,0	intergenic	gene:ENSOARG00020002116,gene:ENSOARG00020002356	dist=487306;dist=884812	.	.
2	61311490	G	C	1657.31	1/1 | 0,8	0/1 | 5,3	1/1 | 0,8	1/1 | 0,6	0/0 | 5,0	1/1 | 0,8	0/0 | 7,0	0/0 | 14,0	0/0 | 8,0	0/0 | 12,0	0/1 | 2,10	0/0 | 18,0	intergenic	gene:ENSOARG00020002116,gene:ENSOARG00020002356	dist=493507;dist=878611	.	.
2	61311632	G	A	2189.92	1/1 | 0,11	1/1 | 0,12	1/1 | 0,10	1/1 | 0,4	0/1 | 5,5	1/1 | 0,7	0/0 | 16,0	0/1 | 3,5	0/0 | 18,0	0/0 | 7,0	1/1 | 0,5	0/0 | 10,0	intergenic	gene:ENSOARG00020002116,gene:ENSOARG00020002356	dist=493649;dist=878469	.	.
2	61332816	C	T	1479.93	1/1 | 0,7	1/1 | 0,3	1/1 | 0,5	1/1 | 0,10	1/1 | 0,2	1/1 | 0,3	0/0 | 4,0	1/1 | 0,3	0/0 | 9,0	0/0 | 6,0	1/1 | 0,6	0/0 | 7,0	intergenic	gene:ENSOARG00020002116,gene:ENSOARG00020002356	dist=514833;dist=857285	.	.
2	63109094	C	T	1865.65	0/0 | 7,0	0/1 | 7,4	0/0 | 11,0	0/0 | 18,0	0/0 | 4,0	0/0 | 9,0	1/1 | 0,11	0/1 | 8,5	0/1 | 15,3	1/1 | 0,6	1/1 | 0,19	0/1 | 9,4	intronic	gene:ENSOARG00020004832	.	.	.
2	66196858	A	G	758.55	0/0 | 4,0	./. | 1,0	0/0 | 2,0	0/0 | 6,0	1/1 | 0,4	0/0 | 1,0	1/1 | 0,2	1/1 | 0,4	./. | 1,0	1/1 | 0,1	1/1 | 0,5	1/1 | 0,2	intronic	gene:ENSOARG00020012525	.	.	.
2	66196960	C	T	2134.68	0/1 | 6,3	./. | 1,0	0/0 | 4,0	0/0 | 4,0	1/1 | 0,10	0/0 | 2,0	1/1 | 0,5	1/1 | 0,5	1/1 | 0,8	1/1 | 0,8	1/1 | 0,9	1/1 | 0,6	intronic	gene:ENSOARG00020012525	.	.	.
2	71283505	T	A	1741.9	0/1 | 10,8	1/1 | 0,13	1/1 | 0,18	0/1 | 2,3	0/0 | 12,0	1/1 | 0,7	0/0 | 11,0	0/0 | 10,0	0/0 | 11,0	0/0 | 9,0	0/0 | 12,0	0/0 | 5,0	upstream	gene:ENSOARG00020018792	.	.	.
2	74212141	G	C	2009.7	0/0 | 11,0	0/0 | 15,0	0/0 | 10,0	0/0 | 6,0	0/1 | 7,2	0/0 | 11,0	1/1 | 0,16	0/1 | 4,4	0/1 | 5,6	0/1 | 5,4	1/1 | 0,10	1/1 | 0,15	intronic	gene:ENSOARG00020024004	.	.	.
2	74305647	T	A	2810.3	0/0 | 10,0	0/0 | 11,0	0/0 | 8,0	0/1 | 4,7	1/1 | 0,8	0/0 | 14,0	1/1 | 0,11	1/1 | 0,11	0/1 | 3,8	1/1 | 0,12	1/1 | 0,13	1/1 | 0,6	intronic	gene:ENSOARG00020024004	.	.	.
2	74309434	A	C	1762.34	1/1 | 0,6	1/1 | 0,9	1/1 | 0,6	0/1 | 5,4	0/0 | 5,0	1/1 | 0,10	0/0 | 12,0	0/0 | 10,0	0/1 | 7,11	0/0 | 9,0	0/0 | 14,0	0/0 | 15,0	intronic	gene:ENSOARG00020024004	.	.	.
2	74309634	A	G	1480.35	1/1 | 0,6	1/1 | 0,5	1/1 | 0,9	0/1 | 4,1	0/0 | 8,0	1/1 | 0,13	0/0 | 10,0	0/0 | 12,0	0/1 | 4,6	0/0 | 19,0	0/0 | 15,0	0/0 | 15,0	intronic	gene:ENSOARG00020024004	.	.	.
2	74310800	C	T	1761.96	1/1 | 0,10	1/1 | 0,14	1/1 | 0,5	0/1 | 7,5	0/0 | 7,0	1/1 | 0,8	0/0 | 10,0	0/0 | 12,0	0/1 | 5,8	0/0 | 11,0	0/0 | 10,0	0/0 | 7,0	intronic	gene:ENSOARG00020024004	.	.	.
2	74313306	C	T	1183.53	1/1 | 0,9	1/1 | 0,5	1/1 | 0,7	0/1 | 3,2	0/0 | 5,0	1/1 | 0,7	0/0 | 8,0	0/0 | 16,0	0/1 | 9,4	0/0 | 11,0	0/0 | 12,0	0/0 | 4,0	intronic	gene:ENSOARG00020024004	.	.	.
2	74313965	G	A	2688.72	1/1 | 0,13	1/1 | 0,9	1/1 | 0,13	0/1 | 4,10	0/0 | 13,0	1/1 | 0,10	0/0 | 11,0	0/0 | 14,0	0/1 | 8,10	0/0 | 11,0	0/0 | 10,0	0/0 | 8,0	intronic	gene:ENSOARG00020024004	.	.	.
2	74321979	G	A	1166.52	0/0 | 17,0	0/0 | 6,0	0/0 | 8,0	0/0 | 8,0	0/0 | 11,0	0/0 | 8,0	1/1 | 0,9	0/0 | 16,0	0/1 | 8,3	0/1 | 8,3	1/1 | 0,8	1/1 | 0,10	intronic	gene:ENSOARG00020024004	.	.	.
2	74329217	C	A	2569.64	1/1 | 1,17	1/1 | 0,10	1/1 | 0,9	0/1 | 1,7	0/1 | 5,2	1/1 | 0,14	0/0 | 4,0	0/0 | 5,0	0/1 | 8,9	0/0 | 3,1	0/0 | 13,0	0/0 | 4,0	intergenic	gene:ENSOARG00020024004,gene:ENSOARG00020024107	dist=5256;dist=70732	.	.
2	75721168	A	T	1029.77	0/0 | 4,0	0/0 | 3,0	./. | 3,0	./. | 0,0	0/0 | 5,0	0/1 | 5,3	1/1 | 0,4	0/1 | 4,1	1/1 | 0,5	1/1 | 0,3	1/1 | 0,3	1/1 | 0,7	intergenic	gene:ENSOARG00020024243,gene:ENSOARG00020024482	dist=8970;dist=513687	.	.
2	76061975	G	A	1626.42	0/0 | 10,0	0/1 | 4,5	0/0 | 7,0	0/0 | 9,0	0/0 | 10,0	0/0 | 13,0	1/1 | 0,10	1/1 | 0,4	0/1 | 7,6	0/1 | 7,4	0/1 | 3,7	1/1 | 0,10	intergenic	gene:ENSOARG00020024243,gene:ENSOARG00020024482	dist=349777;dist=172880	.	.
2	76076328	T	C	1339.33	1/1 | 0,3	0/1 | 3,6	1/1 | 0,7	1/1 | 0,10	0/1 | 6,2	1/1 | 0,5	0/0 | 9,0	0/1 | 7,4	0/0 | 7,0	0/0 | 10,0	0/0 | 13,0	0/0 | 9,0	intergenic	gene:ENSOARG00020024243,gene:ENSOARG00020024482	dist=364130;dist=158527	.	.
2	76077198	A	G	1091.84	1/1 | 0,3	0/1 | 2,2	1/1 | 0,7	1/1 | 0,9	0/1 | 3,4	1/1 | 0,6	0/0 | 11,0	./. | 9,0	0/0 | 12,0	0/0 | 16,0	0/0 | 21,0	0/0 | 4,0	intergenic	gene:ENSOARG00020024243,gene:ENSOARG00020024482	dist=365000;dist=157657	.	.
2	76077237	A	G	1143.38	1/1 | 0,5	0/0 | 5,0	1/1 | 0,4	1/1 | 0,9	0/1 | 3,5	1/1 | 0,5	0/0 | 15,0	0/1 | 5,4	0/0 | 8,0	0/0 | 16,0	0/0 | 19,0	0/0 | 4,0	intergenic	gene:ENSOARG00020024243,gene:ENSOARG00020024482	dist=365039;dist=157618	.	.
2	76077840	A	G	2036.32	1/1 | 0,10	./. | 0,0	1/1 | 0,8	1/1 | 0,8	0/1 | 5,9	1/1 | 0,10	0/0 | 10,0	0/1 | 2,3	0/0 | 6,0	0/0 | 7,0	0/0 | 13,0	0/0 | 7,0	intergenic	gene:ENSOARG00020024243,gene:ENSOARG00020024482	dist=365642;dist=157015	.	.
2	76078330	T	C	2465.05	0/0 | 13,0	0/1 | 3,4	0/0 | 10,0	0/0 | 15,0	0/1 | 5,7	0/0 | 8,0	1/1 | 0,10	0/1 | 5,4	1/1 | 0,10	1/1 | 0,12	1/1 | 0,11	1/1 | 0,12	intergenic	gene:ENSOARG00020024243,gene:ENSOARG00020024482	dist=366132;dist=156525	.	.
2	76078480	G	A	2248.53	0/0 | 10,0	0/1 | 2,6	0/0 | 14,0	0/0 | 15,0	0/1 | 8,5	0/0 | 11,0	1/1 | 0,6	0/1 | 2,7	1/1 | 0,11	1/1 | 0,6	1/1 | 0,11	1/1 | 0,5	intergenic	gene:ENSOARG00020024243,gene:ENSOARG00020024482	dist=366282;dist=156375	.	.
2	76078711	C	T	1685.34	1/1 | 0,8	0/1 | 6,3	1/1 | 0,10	1/1 | 0,8	0/1 | 3,2	1/1 | 0,10	0/0 | 12,0	0/1 | 9,5	0/0 | 13,0	0/0 | 7,0	0/0 | 11,0	0/0 | 14,0	intergenic	gene:ENSOARG00020024243,gene:ENSOARG00020024482	dist=366513;dist=156144	.	.
2	76078753	G	A	1963.83	1/1 | 0,8	0/1 | 6,4	1/1 | 0,8	1/1 | 0,8	0/1 | 5,5	1/1 | 0,13	0/0 | 11,0	0/1 | 6,4	0/0 | 14,0	0/0 | 7,0	0/0 | 12,0	0/0 | 11,0	intergenic	gene:ENSOARG00020024243,gene:ENSOARG00020024482	dist=366555;dist=156102	.	.
2	76078875	G	A	2590.59	0/0 | 10,0	0/1 | 2,7	0/0 | 7,0	0/0 | 5,0	0/1 | 4,3	0/0 | 8,0	1/1 | 0,13	0/1 | 10,5	1/1 | 0,14	1/1 | 0,10	1/1 | 0,10	1/1 | 0,10	intergenic	gene:ENSOARG00020024243,gene:ENSOARG00020024482	dist=366677;dist=155980	.	.
2	76079048	A	G	1381.43	1/1 | 0,8	0/1 | 5,2	1/1 | 0,6	1/1 | 0,4	0/1 | 5,4	1/1 | 0,11	0/0 | 8,0	0/1 | 4,3	0/0 | 12,0	0/0 | 13,0	0/0 | 16,0	0/0 | 10,0	intergenic	gene:ENSOARG00020024243,gene:ENSOARG00020024482	dist=366850;dist=155807	.	.
2	76079424	C	T	2376.77	0/0 | 12,0	0/1 | 10,2	0/0 | 5,0	0/0 | 18,0	0/0 | 7,0	0/0 | 11,0	1/1 | 0,14	0/1 | 3,5	1/1 | 0,11	1/1 | 0,12	1/1 | 0,12	1/1 | 0,7	intergenic	gene:ENSOARG00020024243,gene:ENSOARG00020024482	dist=367226;dist=155431	.	.
2	76079665	C	G	821.32	0/0 | 12,0	0/1 | 4,3	0/0 | 5,0	0/0 | 10,0	0/0 | 5,0	0/0 | 8,0	1/1 | 0,7	./. | 3,0	1/1 | 0,2	1/1 | 0,2	1/1 | 0,4	1/1 | 0,4	intergenic	gene:ENSOARG00020024243,gene:ENSOARG00020024482	dist=367467;dist=155190	.	.
2	76079737	G	A	1689.77	0/0 | 10,0	0/1 | 5,6	0/0 | 7,0	0/0 | 10,0	0/1 | 5,2	0/0 | 8,0	1/1 | 0,10	0/1 | 3,1	1/1 | 0,5	1/1 | 0,6	1/1 | 0,8	1/1 | 0,8	intergenic	gene:ENSOARG00020024243,gene:ENSOARG00020024482	dist=367539;dist=155118	.	.
2	76079776	C	A	1450.39	0/0 | 12,0	0/1 | 5,4	0/0 | 8,0	0/0 | 9,0	0/1 | 4,3	0/0 | 6,0	1/1 | 0,9	0/1 | 3,1	1/1 | 0,5	1/1 | 0,5	1/1 | 0,7	1/1 | 0,5	intergenic	gene:ENSOARG00020024243,gene:ENSOARG00020024482	dist=367578;dist=155079	.	.
2	76080012	G	A	2020.02	0/0 | 9,0	0/0 | 4,0	0/0 | 13,0	0/0 | 12,0	1/1 | 0,3	0/0 | 12,0	1/1 | 0,8	0/1 | 9,4	1/1 | 0,6	1/1 | 0,7	1/1 | 0,11	1/1 | 0,14	intergenic	gene:ENSOARG00020024243,gene:ENSOARG00020024482	dist=367814;dist=154843	.	.
2	76080388	T	G	2618.81	0/0 | 13,0	0/1 | 4,6	0/0 | 9,0	0/0 | 19,0	0/1 | 2,1	0/0 | 6,0	1/1 | 0,6	0/1 | 3,6	1/1 | 0,17	1/1 | 0,6	1/1 | 1,19	1/1 | 0,7	intergenic	gene:ENSOARG00020024243,gene:ENSOARG00020024482	dist=368190;dist=154467	.	.
2	76080666	C	G	1902.53	0/0 | 11,0	0/1 | 4,2	0/0 | 3,0	0/0 | 12,0	0/1 | 7,5	0/0 | 9,0	1/1 | 0,12	0/1 | 7,3	1/1 | 0,8	1/1 | 0,7	1/1 | 0,10	1/1 | 0,10	intergenic	gene:ENSOARG00020024243,gene:ENSOARG00020024482	dist=368468;dist=154189	.	.
2	76080751	A	G	1729.27	0/0 | 8,0	0/1 | 2,4	0/0 | 4,0	0/0 | 14,0	0/1 | 4,3	0/0 | 15,0	1/1 | 0,9	0/1 | 4,3	1/1 | 0,7	1/1 | 0,4	1/1 | 0,12	1/1 | 0,6	intergenic	gene:ENSOARG00020024243,gene:ENSOARG00020024482	dist=368553;dist=154104	.	.
2	76080834	C	T	501.12	0/0 | 7,0	0/1 | 4,3	0/0 | 8,0	0/0 | 8,0	0/0 | 7,0	0/0 | 11,0	1/1 | 0,1	0/0 | 4,0	1/1 | 0,2	1/1 | 0,2	1/1 | 0,4	1/1 | 0,2	intergenic	gene:ENSOARG00020024243,gene:ENSOARG00020024482	dist=368636;dist=154021	.	.
2	76080850	T	C	159.87	0/0 | 9,0	0/0 | 5,0	0/0 | 7,0	0/0 | 5,0	0/0 | 5,0	0/0 | 12,0	./. | 0,0	0/0 | 4,0	./. | 0,0	1/1 | 0,1	1/1 | 0,3	1/1 | 0,2	intergenic	gene:ENSOARG00020024243,gene:ENSOARG00020024482	dist=368652;dist=154005	.	.
2	76080888	T	G	409.55	0/0 | 13,0	0/0 | 5,0	0/0 | 7,0	0/0 | 7,0	0/0 | 4,0	0/0 | 10,0	./. | 0,0	0/0 | 2,0	1/1 | 0,2	./. | 0,0	1/1 | 0,3	1/1 | 0,5	intergenic	gene:ENSOARG00020024243,gene:ENSOARG00020024482	dist=368690;dist=153967	.	.
2	76080910	A	C	477.85	0/0 | 10,0	0/0 | 5,0	0/0 | 7,0	0/0 | 8,0	0/0 | 5,0	0/0 | 8,0	1/1 | 0,2	0/1 | 2,2	0/0 | 3,0	1/1 | 0,1	0/1 | 2,2	1/1 | 0,5	intergenic	gene:ENSOARG00020024243,gene:ENSOARG00020024482	dist=368712;dist=153945	.	.
2	76081119	T	G	1905.89	0/0 | 10,0	0/1 | 6,3	0/0 | 10,0	0/0 | 8,0	0/1 | 1,3	0/0 | 11,0	1/1 | 0,6	0/1 | 5,3	1/1 | 0,7	1/1 | 0,8	1/1 | 0,12	1/1 | 0,14	intergenic	gene:ENSOARG00020024243,gene:ENSOARG00020024482	dist=368921;dist=153736	.	.
2	76081249	A	C	2874.02	0/0 | 12,0	0/1 | 2,6	0/0 | 12,0	0/0 | 8,0	0/1 | 7,6	0/0 | 10,0	1/1 | 0,9	0/1 | 4,6	1/1 | 0,9	1/1 | 0,9	1/1 | 0,12	1/1 | 0,12	intergenic	gene:ENSOARG00020024243,gene:ENSOARG00020024482	dist=369051;dist=153606	.	.
2	76081279	T	C	2658.89	0/0 | 13,0	0/1 | 1,6	0/0 | 8,0	0/0 | 7,0	0/1 | 7,7	0/0 | 10,0	1/1 | 0,10	0/1 | 4,6	1/1 | 0,9	1/1 | 0,10	1/1 | 0,13	1/1 | 0,9	intergenic	gene:ENSOARG00020024243,gene:ENSOARG00020024482	dist=369081;dist=153576	.	.
2	76081302	T	A	2602.77	0/0 | 12,0	0/1 | 1,4	0/0 | 7,0	0/0 | 7,0	0/1 | 6,6	0/0 | 11,0	1/1 | 0,7	0/1 | 4,6	1/1 | 0,12	1/1 | 0,7	1/1 | 0,14	1/1 | 0,11	intergenic	gene:ENSOARG00020024243,gene:ENSOARG00020024482	dist=369104;dist=153553	.	.
2	76081367	G	C	2885.31	0/0 | 14,0	0/1 | 2,6	0/0 | 6,0	0/0 | 7,0	0/1 | 6,5	0/0 | 14,0	1/1 | 0,9	0/1 | 8,7	1/1 | 0,12	1/1 | 0,14	1/1 | 0,13	1/1 | 0,13	intergenic	gene:ENSOARG00020024243,gene:ENSOARG00020024482	dist=369169;dist=153488	.	.
2	76081393	A	C	2886.12	0/0 | 10,0	0/1 | 2,5	0/0 | 8,0	0/0 | 7,0	0/1 | 7,4	0/0 | 15,0	1/1 | 0,7	0/1 | 6,5	1/1 | 0,14	1/1 | 0,16	1/1 | 0,15	1/1 | 0,13	intergenic	gene:ENSOARG00020024243,gene:ENSOARG00020024482	dist=369195;dist=153462	.	.
2	76081520	G	A	2849.2	0/0 | 6,0	0/1 | 5,3	0/0 | 6,0	0/0 | 5,0	0/1 | 9,2	0/0 | 9,0	1/1 | 0,12	0/1 | 6,6	1/1 | 0,18	1/1 | 0,6	1/1 | 0,15	1/1 | 0,14	intergenic	gene:ENSOARG00020024243,gene:ENSOARG00020024482	dist=369322;dist=153335	.	.
2	76081856	A	G	2070.09	1/1 | 0,14	0/1 | 4,3	1/1 | 0,8	1/1 | 0,10	0/1 | 5,8	1/1 | 0,11	0/0 | 11,0	0/1 | 5,3	0/0 | 10,0	0/0 | 10,0	0/0 | 13,0	0/0 | 13,0	intergenic	gene:ENSOARG00020024243,gene:ENSOARG00020024482	dist=369658;dist=152999	.	.
2	76081879	C	T	2580.06	0/0 | 10,0	0/1 | 2,4	0/0 | 8,0	0/0 | 10,0	0/1 | 8,5	0/0 | 12,0	1/1 | 0,9	0/1 | 2,5	1/1 | 0,11	1/1 | 0,8	1/1 | 0,13	1/1 | 0,13	intergenic	gene:ENSOARG00020024243,gene:ENSOARG00020024482	dist=369681;dist=152976	.	.
2	76081947	T	C	2714.99	0/0 | 13,0	0/1 | 2,4	0/0 | 12,0	0/0 | 11,0	0/1 | 8,5	0/0 | 18,0	1/1 | 0,11	0/1 | 2,4	1/1 | 0,11	1/1 | 0,8	1/1 | 0,15	1/1 | 0,15	intergenic	gene:ENSOARG00020024243,gene:ENSOARG00020024482	dist=369749;dist=152908	.	.
2	76082010	A	C	2688.03	0/0 | 14,0	0/1 | 8,7	0/0 | 12,0	0/0 | 9,0	0/1 | 6,6	0/0 | 22,0	1/1 | 0,9	0/1 | 4,3	1/1 | 0,11	1/1 | 0,8	1/1 | 0,11	1/1 | 0,16	intergenic	gene:ENSOARG00020024243,gene:ENSOARG00020024482	dist=369812;dist=152845	.	.
2	76082060	G	A	2495.01	0/0 | 15,0	0/1 | 10,5	0/0 | 13,0	0/0 | 8,0	0/1 | 5,8	0/0 | 18,0	1/1 | 0,9	0/1 | 6,4	1/1 | 0,9	1/1 | 0,12	1/1 | 0,10	1/1 | 0,13	intergenic	gene:ENSOARG00020024243,gene:ENSOARG00020024482	dist=369862;dist=152795	.	.
2	76082195	G	T	1259.7	0/0 | 13,0	0/1 | 7,1	0/0 | 8,0	0/0 | 11,0	0/1 | 5,2	0/0 | 8,0	1/1 | 0,8	0/1 | 5,2	1/1 | 0,7	1/1 | 0,3	1/1 | 0,4	1/1 | 1,5	intergenic	gene:ENSOARG00020024243,gene:ENSOARG00020024482	dist=369997;dist=152660	.	.
2	76082347	T	C	2565.52	0/0 | 10,0	0/1 | 4,5	0/0 | 10,0	0/0 | 10,0	0/1 | 3,6	0/0 | 11,0	1/1 | 0,12	0/1 | 3,6	1/1 | 0,8	1/1 | 0,8	1/1 | 0,9	1/1 | 0,5	intergenic	gene:ENSOARG00020024243,gene:ENSOARG00020024482	dist=370149;dist=152508	.	.
2	76082348	G	A	2557.33	0/0 | 10,0	0/1 | 4,5	0/0 | 10,0	0/0 | 11,0	0/1 | 3,6	0/0 | 11,0	1/1 | 0,12	0/1 | 3,6	1/1 | 0,8	1/1 | 0,8	1/1 | 0,9	1/1 | 0,5	intergenic	gene:ENSOARG00020024243,gene:ENSOARG00020024482	dist=370150;dist=152507	.	.
2	76082528	T	C	2993.06	0/0 | 5,0	0/1 | 5,4	0/0 | 7,0	0/0 | 15,0	0/1 | 9,8	0/0 | 5,0	1/1 | 0,12	0/1 | 4,8	1/1 | 0,15	1/1 | 0,12	1/1 | 0,8	1/1 | 0,14	intergenic	gene:ENSOARG00020024243,gene:ENSOARG00020024482	dist=370330;dist=152327	.	.
2	76082664	A	G	2630.17	0/0 | 6,0	0/1 | 6,5	0/0 | 8,0	0/0 | 9,0	0/1 | 9,5	0/0 | 12,0	1/1 | 0,7	0/1 | 3,10	1/1 | 0,8	1/1 | 0,16	1/1 | 0,8	1/1 | 0,11	intergenic	gene:ENSOARG00020024243,gene:ENSOARG00020024482	dist=370466;dist=152191	.	.
2	76082679	C	T	2650.37	0/0 | 6,0	0/1 | 8,5	0/0 | 6,0	0/0 | 9,0	0/1 | 8,5	0/0 | 13,0	1/1 | 0,10	0/1 | 4,9	1/1 | 0,9	1/1 | 0,15	1/1 | 0,7	1/1 | 0,10	intergenic	gene:ENSOARG00020024243,gene:ENSOARG00020024482	dist=370481;dist=152176	.	.
2	76082692	C	T	2583.03	0/0 | 6,0	0/1 | 9,5	0/0 | 7,0	0/0 | 7,0	0/1 | 7,7	0/0 | 13,0	1/1 | 0,10	0/1 | 5,8	1/1 | 0,7	1/1 | 0,14	1/1 | 0,7	1/1 | 0,9	intergenic	gene:ENSOARG00020024243,gene:ENSOARG00020024482	dist=370494;dist=152163	.	.
2	76082698	A	C	2450.08	0/0 | 5,0	0/1 | 9,5	0/0 | 6,0	0/0 | 7,0	0/1 | 7,7	0/0 | 13,0	1/1 | 0,10	0/1 | 5,8	1/1 | 0,6	1/1 | 0,14	1/1 | 0,7	1/1 | 0,9	intergenic	gene:ENSOARG00020024243,gene:ENSOARG00020024482	dist=370500;dist=152157	.	.
2	76083098	G	A	2027.51	1/1 | 0,11	0/1 | 1,3	1/1 | 0,4	1/1 | 0,10	0/1 | 5,7	1/1 | 0,14	0/0 | 18,0	0/1 | 2,6	0/0 | 19,0	0/0 | 11,0	0/0 | 22,0	0/0 | 12,0	intergenic	gene:ENSOARG00020024243,gene:ENSOARG00020024482	dist=370900;dist=151757	.	.
2	76083323	C	T	2007.76	1/1 | 0,9	0/1 | 3,3	1/1 | 0,2	1/1 | 0,12	0/1 | 5,5	1/1 | 0,17	0/0 | 13,0	0/1 | 4,4	0/0 | 11,0	0/0 | 7,0	0/0 | 14,0	0/0 | 10,0	intergenic	gene:ENSOARG00020024243,gene:ENSOARG00020024482	dist=371125;dist=151532	.	.
2	76084016	C	T	2963.96	0/0 | 10,0	0/1 | 8,8	0/0 | 10,0	0/0 | 12,0	0/1 | 3,3	0/0 | 13,0	1/1 | 0,7	0/1 | 2,1	1/1 | 0,17	1/1 | 0,16	1/1 | 0,12	1/1 | 0,19	intergenic	gene:ENSOARG00020024243,gene:ENSOARG00020024482	dist=371818;dist=150839	.	.
2	76085601	T	A	2197.84	1/1 | 0,8	0/1 | 4,4	1/1 | 0,9	1/1 | 0,14	0/1 | 10,10	1/1 | 0,7	0/0 | 10,0	0/1 | 2,7	0/0 | 11,0	0/0 | 13,0	0/0 | 9,0	0/0 | 13,0	intergenic	gene:ENSOARG00020024243,gene:ENSOARG00020024482	dist=373403;dist=149254	.	.
2	76085798	G	T	2624.97	0/0 | 6,0	0/1 | 4,6	0/0 | 4,0	0/0 | 14,0	0/1 | 1,8	0/0 | 3,0	1/1 | 0,14	0/1 | 6,3	1/1 | 0,10	1/1 | 0,10	1/1 | 0,9	1/1 | 0,8	intergenic	gene:ENSOARG00020024243,gene:ENSOARG00020024482	dist=373600;dist=149057	.	.
2	76087476	C	A	1859.59	0/0 | 4,0	0/1 | 2,4	0/0 | 8,0	0/0 | 11,0	0/1 | 5,4	0/0 | 11,0	1/1 | 0,10	0/1 | 1,3	1/1 | 0,8	1/1 | 0,8	1/1 | 0,6	1/1 | 0,6	intergenic	gene:ENSOARG00020024243,gene:ENSOARG00020024482	dist=375278;dist=147379	.	.
2	83379760	G	A	422.23	0/0 | 7,0	0/0 | 5,0	./. | 1,0	0/0 | 2,0	./. | 1,0	0/0 | 1,0	1/1 | 0,2	1/1 | 0,3	0/1 | 1,2	0/0 | 11,0	1/1 | 0,3	1/1 | 0,2	intergenic	gene:ENSOARG00020010720,gene:ENSOARG00020012496	dist=860806;dist=583873	.	.
2	88849952	T	C	2684.51	0/0 | 13,0	0/0 | 3,0	0/0 | 10,0	0/1 | 5,5	1/1 | 0,5	0/0 | 17,0	1/1 | 0,5	1/1 | 0,14	0/1 | 2,10	1/1 | 0,6	1/1 | 0,10	1/1 | 0,7	intergenic	gene:ENSOARG00020012892,gene:ENSOARG00020013331	dist=689036;dist=33925	.	.
2	88865438	T	C	1430.36	0/0 | 11,0	0/0 | 11,0	0/0 | 8,0	0/0 | 4,0	0/0 | 6,0	0/0 | 7,0	0/1 | 9,4	0/0 | 15,0	0/1 | 10,9	1/1 | 1,7	1/1 | 0,13	1/1 | 0,6	intergenic	gene:ENSOARG00020012892,gene:ENSOARG00020013331	dist=704522;dist=18439	.	.
2	89957367	G	A	3208.7	0/1 | 6,4	0/0 | 2,0	0/0 | 4,0	0/0 | 12,0	1/1 | 0,10	0/0 | 12,0	1/1 | 0,11	1/1 | 0,13	0/1 | 8,4	1/1 | 0,8	1/1 | 0,11	1/1 | 0,13	intronic	gene:ENSOARG00020014731	.	.	.
2	89957396	G	A	2642.19	0/1 | 6,3	0/0 | 2,0	0/0 | 5,0	0/0 | 10,0	1/1 | 0,9	0/0 | 11,0	1/1 | 0,9	1/1 | 0,10	0/1 | 9,5	1/1 | 0,9	1/1 | 0,12	1/1 | 0,11	intronic	gene:ENSOARG00020014731	.	.	.
2	89957444	G	T	1993.67	0/1 | 5,3	0/0 | 4,0	0/0 | 4,0	0/0 | 11,0	1/1 | 0,8	0/0 | 10,0	1/1 | 0,2	1/1 | 0,6	0/1 | 9,6	1/1 | 0,7	1/1 | 0,14	1/1 | 0,8	intronic	gene:ENSOARG00020014731	.	.	.
2	93249479	A	G	799.72	1/1 | 0,3	1/1 | 0,2	1/1 | 0,3	1/1 | 0,3	1/1 | 0,2	1/1 | 0,4	./. | 2,0	0/0 | 2,0	1/1 | 0,2	0/0 | 5,0	0/0 | 1,0	0/0 | 5,0	intergenic	gene:ENSOARG00020020587,gene:ENSOARG00020020688	dist=217648;dist=239286	.	.
2	93783337	C	T	793.39	0/0 | 5,0	1/1 | 0,7	0/1 | 4,3	1/1 | 0,2	1/1 | 0,7	1/1 | 0,4	0/0 | 1,0	./. | 1,0	0/0 | 2,0	0/0 | 3,0	./. | 0,0	0/0 | 6,0	intergenic	gene:ENSOARG00020020688,gene:ENSOARG00020020780	dist=293820;dist=359426	.	.
2	93784876	C	T	939.46	0/0 | 3,0	1/1 | 0,4	0/1 | 4,4	1/1 | 0,4	1/1 | 0,7	1/1 | 0,6	0/0 | 8,0	./. | 0,0	0/0 | 2,0	0/0 | 6,0	./. | 0,0	0/0 | 2,0	intergenic	gene:ENSOARG00020020688,gene:ENSOARG00020020780	dist=295359;dist=357887	.	.
2	98043024	A	G	1283.94	0/0 | 13,0	0/0 | 8,0	0/0 | 9,0	0/0 | 6,0	0/0 | 3,0	./. | 6,0	0/1 | 1,2	1/1 | 0,4	0/0 | 9,0	1/1 | 0,9	1/1 | 0,7	1/1 | 0,8	intergenic	gene:ENSOARG00020007545,gene:ENSOARG00020007568	dist=37257;dist=42469	.	.
2	98569794	T	C	2322.61	1/1 | 0,10	1/1 | 0,7	1/1 | 0,7	1/1 | 0,9	0/1 | 3,4	1/1 | 0,10	0/0 | 17,0	0/0 | 14,0	0/0 | 14,1	0/1 | 4,11	0/1 | 5,5	0/0 | 11,0	intergenic	gene:ENSOARG00020007643,gene:ENSOARG00020007662	dist=76424;dist=1192324	.	.
2	98570762	C	T	2787.52	1/1 | 0,12	1/1 | 0,10	1/1 | 0,5	1/1 | 0,11	1/1 | 0,4	1/1 | 0,10	0/0 | 12,0	0/1 | 3,9	0/1 | 4,5	0/1 | 9,3	0/1 | 4,5	0/0 | 6,0	intergenic	gene:ENSOARG00020007643,gene:ENSOARG00020007662	dist=77392;dist=1191356	.	.
2	98571001	A	G	1986.06	1/1 | 0,12	1/1 | 0,6	1/1 | 0,3	1/1 | 0,11	0/1 | 1,3	1/1 | 0,9	0/0 | 16,0	0/1 | 2,3	0/1 | 6,2	0/0 | 4,0	0/1 | 10,3	0/0 | 5,0	intergenic	gene:ENSOARG00020007643,gene:ENSOARG00020007662	dist=77631;dist=1191117	.	.
2	98588017	C	T	2831.2	1/1 | 0,4	1/1 | 0,9	1/1 | 0,6	1/1 | 0,9	1/1 | 0,5	1/1 | 0,9	0/0 | 7,0	0/1 | 1,11	0/1 | 6,3	0/1 | 3,5	0/1 | 2,5	0/0 | 8,0	intergenic	gene:ENSOARG00020007643,gene:ENSOARG00020007662	dist=94647;dist=1174101	.	.
2	98588018	A	G	2831.2	1/1 | 0,4	1/1 | 0,9	1/1 | 0,6	1/1 | 0,9	1/1 | 0,5	1/1 | 0,9	0/0 | 7,0	0/1 | 1,11	0/1 | 6,3	0/1 | 3,5	0/1 | 2,5	0/0 | 8,0	intergenic	gene:ENSOARG00020007643,gene:ENSOARG00020007662	dist=94648;dist=1174100	.	.
2	98588047	C	T	2484.95	1/1 | 0,5	1/1 | 0,9	1/1 | 0,7	1/1 | 0,9	1/1 | 0,7	1/1 | 0,8	0/0 | 7,0	0/1 | 1,12	0/1 | 9,4	0/1 | 3,8	0/1 | 3,6	0/0 | 7,0	intergenic	gene:ENSOARG00020007643,gene:ENSOARG00020007662	dist=94677;dist=1174071	.	.
2	98588088	A	T	3077.54	1/1 | 0,5	1/1 | 0,7	1/1 | 0,6	1/1 | 0,11	1/1 | 0,11	1/1 | 0,9	0/0 | 6,0	0/1 | 1,8	0/1 | 9,6	0/1 | 4,6	0/1 | 4,4	0/0 | 5,0	intergenic	gene:ENSOARG00020007643,gene:ENSOARG00020007662	dist=94718;dist=1174030	.	.
2	98588095	G	A	3032.53	1/1 | 0,5	1/1 | 0,7	1/1 | 0,6	1/1 | 0,10	1/1 | 0,11	1/1 | 0,9	0/0 | 6,0	0/1 | 1,8	0/1 | 9,6	0/1 | 4,6	0/1 | 4,2	0/0 | 5,0	intergenic	gene:ENSOARG00020007643,gene:ENSOARG00020007662	dist=94725;dist=1174023	.	.
2	99114110	T	A	752.04	1/1 | 0,9	1/1 | 0,5	1/1 | 0,5	0/0 | 3,0	1/1 | 0,1	1/1 | 0,2	0/0 | 3,0	./. | 5,0	0/0 | 5,0	0/0 | 11,0	0/0 | 2,0	0/0 | 6,0	intergenic	gene:ENSOARG00020007643,gene:ENSOARG00020007662	dist=620740;dist=648008	.	.
2	99480633	C	A	2961.41	1/1 | 0,9	1/1 | 0,10	1/1 | 0,4	1/1 | 0,15	1/1 | 0,7	1/1 | 0,11	0/1 | 6,5	0/1 | 4,4	0/1 | 4,8	0/1 | 12,6	0/0 | 9,0	0/0 | 4,0	intergenic	gene:ENSOARG00020007643,gene:ENSOARG00020007662	dist=987263;dist=281485	.	.
2	99566769	A	C	1180.43	1/1 | 0,8	1/1 | 0,6	1/1 | 0,9	0/1 | 3,3	0/1 | 7,6	0/0 | 8,0	0/0 | 15,0	0/0 | 8,0	0/0 | 16,0	0/0 | 12,0	0/0 | 2,0	0/0 | 11,0	intergenic	gene:ENSOARG00020007643,gene:ENSOARG00020007662	dist=1073399;dist=195349	.	.
2	100228564	A	C	1747.54	1/1 | 0,6	1/1 | 0,8	1/1 | 0,7	0/1 | 6,13	0/1 | 10,8	0/1 | 6,2	0/0 | 15,0	0/0 | 6,0	0/1 | 4,5	0/0 | 11,0	0/0 | 12,0	0/0 | 16,0	intergenic	gene:ENSOARG00020007723,gene:ENSOARG00020007782	dist=71028;dist=398940	.	.
2	100229195	G	A	2550.97	1/1 | 0,10	1/1 | 0,15	1/1 | 0,8	0/1 | 5,7	1/1 | 0,5	1/1 | 0,8	0/0 | 8,0	0/0 | 14,0	0/1 | 6,7	0/1 | 2,10	0/0 | 13,0	0/0 | 6,0	intergenic	gene:ENSOARG00020007723,gene:ENSOARG00020007782	dist=71659;dist=398309	.	.
2	100239648	G	T	2442.66	1/1 | 0,7	1/1 | 0,5	1/1 | 0,9	1/1 | 0,6	1/1 | 0,4	1/1 | 0,10	0/1 | 8,3	0/0 | 13,0	1/1 | 0,12	0/0 | 9,0	0/1 | 3,6	0/0 | 12,0	intergenic	gene:ENSOARG00020007723,gene:ENSOARG00020007782	dist=82112;dist=387856	.	.
2	100242480	T	C	1843.04	1/1 | 0,2	1/1 | 0,5	1/1 | 0,4	1/1 | 0,5	1/1 | 0,10	1/1 | 0,4	0/0 | 3,0	0/1 | 4,6	1/1 | 0,8	0/1 | 3,3	0/0 | 4,0	0/0 | 6,0	intergenic	gene:ENSOARG00020007723,gene:ENSOARG00020007782	dist=84944;dist=385024	.	.
2	100242688	T	A	1258.56	1/1 | 0,2	1/1 | 0,3	1/1 | 0,7	1/1 | 0,2	1/1 | 0,2	1/1 | 0,3	0/0 | 1,0	0/0 | 1,0	1/1 | 0,4	0/1 | 2,3	0/1 | 6,3	0/0 | 2,0	intergenic	gene:ENSOARG00020007723,gene:ENSOARG00020007782	dist=85152;dist=384816	.	.
2	100242692	A	G	1220.56	1/1 | 0,2	1/1 | 0,3	1/1 | 0,7	1/1 | 0,2	1/1 | 0,2	1/1 | 0,3	0/0 | 1,0	0/0 | 1,0	1/1 | 0,4	0/1 | 2,2	0/1 | 6,3	0/0 | 2,0	intergenic	gene:ENSOARG00020007723,gene:ENSOARG00020007782	dist=85156;dist=384812	.	.
2	100274268	C	T	551.15	1/1 | 0,8	0/1 | 1,3	./. | 0,0	0/1 | 1,2	./. | 1,0	1/1 | 0,2	0/0 | 2,0	0/0 | 4,0	0/0 | 5,0	0/0 | 3,0	0/0 | 5,0	0/0 | 2,0	intergenic	gene:ENSOARG00020007723,gene:ENSOARG00020007782	dist=116732;dist=353236	.	.
2	101147678	C	T	2601.33	0/0 | 9,0	0/0 | 5,0	0/0 | 6,0	0/1 | 3,6	0/1 | 2,2	0/1 | 6,4	1/1 | 0,13	1/1 | 0,6	0/1 | 11,2	1/1 | 0,20	1/1 | 0,6	1/1 | 0,13	intergenic	gene:ENSOARG00020007782,gene:ENSOARG00020007925	dist=517790;dist=584697	.	.
2	101366563	T	C	2983.34	0/0 | 10,0	0/0 | 6,0	1/1 | 0,8	0/1 | 5,3	0/0 | 6,0	0/0 | 10,0	1/1 | 0,6	1/1 | 0,11	1/1 | 0,12	1/1 | 0,8	1/1 | 0,13	1/1 | 0,12	intergenic	gene:ENSOARG00020007782,gene:ENSOARG00020007925	dist=736675;dist=365812	.	.
2	102405685	G	T	1088.84	0/0 | 5,0	0/0 | 7,0	0/1 | 3,2	0/0 | 7,0	0/0 | 7,0	0/0 | 10,0	1/1 | 0,9	1/1 | 0,10	1/1 | 0,3	0/0 | 8,0	1/1 | 0,6	0/1 | 6,2	intergenic	gene:ENSOARG00020007925,gene:ENSOARG00020008093	dist=672672;dist=613323	.	.
2	102579702	G	T	1515.87	0/0 | 12,0	0/0 | 7,0	0/0 | 11,0	0/0 | 6,0	0/1 | 2,4	0/0 | 10,0	1/1 | 0,8	0/1 | 7,3	1/1 | 0,7	1/1 | 0,16	0/0 | 5,0	1/1 | 0,5	intergenic	gene:ENSOARG00020007925,gene:ENSOARG00020008093	dist=846689;dist=439306	.	.
2	102579733	G	A	1922.08	0/0 | 12,0	0/0 | 8,0	0/0 | 10,0	0/0 | 8,0	0/1 | 4,5	0/0 | 11,0	1/1 | 0,7	0/1 | 7,3	1/1 | 0,7	1/1 | 0,16	0/0 | 6,0	1/1 | 0,7	intergenic	gene:ENSOARG00020007925,gene:ENSOARG00020008093	dist=846720;dist=439275	.	.
2	102579735	C	T	1922.08	0/0 | 12,0	0/0 | 8,0	0/0 | 10,0	0/0 | 8,0	0/1 | 4,5	0/0 | 11,0	1/1 | 0,7	0/1 | 7,3	1/1 | 0,7	1/1 | 0,16	0/0 | 6,0	1/1 | 0,7	intergenic	gene:ENSOARG00020007925,gene:ENSOARG00020008093	dist=846722;dist=439273	.	.
2	102601328	C	G	698.35	0/0 | 10,0	0/0 | 7,0	0/0 | 1,0	0/0 | 4,0	0/0 | 8,0	0/0 | 9,0	0/1 | 8,7	1/1 | 0,5	0/1 | 1,2	1/1 | 0,4	0/0 | 8,0	1/1 | 0,2	intergenic	gene:ENSOARG00020007925,gene:ENSOARG00020008093	dist=868315;dist=417680	.	.
2	103991799	T	C	1717.76	0/0 | 3,0	0/0 | 8,0	0/0 | 3,0	0/1 | 8,4	./. | 0,0	0/0 | 2,0	1/1 | 0,15	1/1 | 0,4	0/1 | 2,7	0/1 | 9,3	1/1 | 0,5	1/1 | 0,3	intergenic	gene:ENSOARG00020009060,gene:ENSOARG00020009133	dist=346218;dist=159131	.	.
2	103991814	T	C	1717.72	0/0 | 3,0	0/0 | 10,0	0/0 | 3,0	0/1 | 7,5	./. | 0,0	0/0 | 2,0	1/1 | 0,13	1/1 | 0,5	0/1 | 1,8	0/1 | 9,3	1/1 | 0,4	1/1 | 0,3	intergenic	gene:ENSOARG00020009060,gene:ENSOARG00020009133	dist=346233;dist=159116	.	.
2	103991815	G	A	1717.72	0/0 | 3,0	0/0 | 10,0	0/0 | 3,0	0/1 | 7,5	./. | 0,0	0/0 | 2,0	1/1 | 0,13	1/1 | 0,5	0/1 | 1,8	0/1 | 9,3	1/1 | 0,4	1/1 | 0,3	intergenic	gene:ENSOARG00020009060,gene:ENSOARG00020009133	dist=346234;dist=159115	.	.
2	103992373	A	G	1489.97	1/1 | 0,3	1/1 | 0,4	1/1 | 0,4	0/1 | 5,2	./. | 0,0	1/1 | 0,5	0/0 | 8,0	0/0 | 5,0	0/1 | 5,12	0/1 | 6,13	0/0 | 5,0	0/0 | 3,0	intergenic	gene:ENSOARG00020009060,gene:ENSOARG00020009133	dist=346792;dist=158557	.	.
2	103992413	C	T	1446.04	1/1 | 0,3	1/1 | 0,3	1/1 | 0,5	0/1 | 7,2	./. | 0,0	1/1 | 0,7	0/0 | 9,0	0/0 | 5,0	0/1 | 5,9	0/1 | 7,13	0/0 | 5,0	0/0 | 4,0	intergenic	gene:ENSOARG00020009060,gene:ENSOARG00020009133	dist=346832;dist=158517	.	.
2	103992507	C	T	1379.84	1/1 | 0,3	1/1 | 0,3	1/1 | 0,7	0/1 | 4,7	./. | 0,0	1/1 | 0,6	0/0 | 9,0	0/0 | 10,0	0/1 | 2,9	0/1 | 7,3	0/0 | 4,0	0/0 | 7,0	intergenic	gene:ENSOARG00020009060,gene:ENSOARG00020009133	dist=346926;dist=158423	.	.
2	104988335	C	T	926.51	0/0 | 2,0	0/0 | 5,0	0/0 | 7,0	0/0 | 7,0	0/0 | 7,0	0/0 | 5,0	1/1 | 0,11	1/1 | 0,5	1/1 | 0,6	0/1 | 7,5	0/1 | 8,3	0/1 | 5,3	intergenic	gene:ENSOARG00020009145,NONE	dist=523465;dist=NONE	.	.
2	105033710	C	T	1591.3	0/0 | 13,0	0/0 | 13,0	0/0 | 11,0	0/0 | 8,0	0/1 | 3,5	0/0 | 6,0	1/1 | 0,12	1/1 | 0,7	0/1 | 8,4	0/1 | 4,2	0/1 | 5,5	1/1 | 0,9	intergenic	gene:ENSOARG00020009145,NONE	dist=568840;dist=NONE	.	.
2	106007331	T	G	2081.13	0/0 | 15,0	0/0 | 8,0	0/0 | 10,0	0/0 | 8,0	0/1 | 4,3	0/0 | 12,0	1/1 | 0,10	0/1 | 5,1	1/1 | 0,14	1/1 | 0,9	0/0 | 9,0	1/1 | 0,12	intergenic	gene:ENSOARG00020009145,gene:ENSOARG00020009228	dist=1542461;dist=1353006	.	.
2	106018399	A	G	2039.55	0/0 | 11,0	0/1 | 7,7	0/0 | 8,0	0/0 | 8,0	0/0 | 5,0	0/0 | 16,0	1/1 | 0,13	0/1 | 13,4	1/1 | 0,12	1/1 | 0,14	0/0 | 17,0	1/1 | 0,5	intergenic	gene:ENSOARG00020009145,gene:ENSOARG00020009228	dist=1553529;dist=1341938	.	.
2	106030057	C	T	2760.76	0/0 | 12,0	0/1 | 4,4	0/0 | 4,0	0/1 | 4,9	0/1 | 2,4	0/0 | 17,0	1/1 | 0,9	1/1 | 0,14	1/1 | 0,12	1/1 | 0,9	0/1 | 4,3	1/1 | 0,9	intergenic	gene:ENSOARG00020009145,gene:ENSOARG00020009228	dist=1565187;dist=1330280	.	.
2	106211519	C	G	1788.44	1/1 | 0,10	1/1 | 0,3	1/1 | 0,2	1/1 | 0,8	1/1 | 0,2	1/1 | 0,5	0/0 | 11,0	0/0 | 5,0	0/1 | 2,6	0/1 | 4,4	1/1 | 0,10	0/0 | 4,0	intergenic	gene:ENSOARG00020009145,gene:ENSOARG00020009228	dist=1746649;dist=1148818	.	.
2	106235357	G	A	1522.75	0/0 | 11,0	0/0 | 7,0	0/0 | 4,0	0/0 | 9,0	0/0 | 4,0	0/0 | 12,0	1/1 | 0,15	1/1 | 0,5	0/1 | 8,6	0/1 | 6,3	0/0 | 8,0	1/1 | 0,8	intergenic	gene:ENSOARG00020009145,gene:ENSOARG00020009228	dist=1770487;dist=1124980	.	.
2	106235365	T	C	1636.63	0/0 | 10,0	0/0 | 7,0	0/0 | 4,0	0/0 | 8,0	0/0 | 5,0	0/0 | 12,0	1/1 | 0,15	1/1 | 0,5	0/1 | 9,6	0/1 | 5,4	0/0 | 8,0	1/1 | 0,10	intergenic	gene:ENSOARG00020009145,gene:ENSOARG00020009228	dist=1770495;dist=1124972	.	.
2	107361244	C	T	1728.38	0/0 | 10,0	0/0 | 7,0	0/0 | 5,0	0/0 | 5,0	0/1 | 5,5	0/0 | 10,0	1/1 | 0,10	0/1 | 10,7	0/1 | 4,5	0/1 | 4,4	1/1 | 0,14	1/1 | 0,3	upstream	gene:ENSOARG00020009228	.	.	.
2	107616108	C	T	244.96	./. | 0,0	1/1 | 0,1	1/1 | 0,1	0/1 | 4,2	0/1 | 3,1	1/1 | 0,2	0/0 | 7,0	0/0 | 7,0	0/1 | 7,1	0/0 | 10,0	0/0 | 3,0	0/0 | 7,0	intergenic	gene:ENSOARG00020009264,NONE	dist=29219;dist=NONE	.	.
2	107616134	A	G	467.87	1/1 | 0,1	1/1 | 0,1	1/1 | 0,2	0/1 | 5,3	0/1 | 3,2	1/1 | 0,2	0/0 | 6,0	0/0 | 4,0	0/1 | 6,1	0/0 | 7,0	./. | 2,0	0/0 | 6,0	intergenic	gene:ENSOARG00020009264,NONE	dist=29245;dist=NONE	.	.
2	107954942	C	G	568.02	0/0 | 7,0	1/1 | 0,2	0/1 | 4,1	1/1 | 0,4	1/1 | 0,3	1/1 | 0,4	0/0 | 4,0	0/0 | 6,0	0/0 | 3,0	0/0 | 2,0	0/1 | 2,2	0/0 | 6,0	intergenic	gene:ENSOARG00020009264,gene:ENSOARG00020009310	dist=368053;dist=1806581	.	.
2	108282821	G	T	603.59	1/1 | 0,7	0/1 | 1,5	0/1 | 4,3	./. | 0,0	./. | 0,0	1/1 | 0,4	0/0 | 13,0	0/0 | 2,0	0/0 | 6,0	0/0 | 7,0	0/0 | 7,0	0/0 | 3,0	intergenic	gene:ENSOARG00020009264,gene:ENSOARG00020009310	dist=695932;dist=1478702	.	.
2	108282873	T	C	409.89	1/1 | 0,4	1/1 | 0,3	0/1 | 6,2	./. | 0,0	./. | 0,0	1/1 | 0,2	0/0 | 12,0	0/0 | 3,0	0/0 | 3,0	0/0 | 2,0	0/0 | 3,0	0/0 | 3,0	intergenic	gene:ENSOARG00020009264,gene:ENSOARG00020009310	dist=695984;dist=1478650	.	.
2	108293277	G	C	1097.88	0/0 | 5,0	0/0 | 4,0	0/0 | 3,0	1/1 | 0,2	./. | 1,0	0/0 | 7,0	1/1 | 0,6	1/1 | 0,3	./. | 0,0	1/1 | 0,4	1/1 | 0,7	1/1 | 0,5	intergenic	gene:ENSOARG00020009264,gene:ENSOARG00020009310	dist=706388;dist=1468246	.	.
2	109317442	G	A	1418.57	0/1 | 7,2	0/0 | 14,0	0/0 | 5,0	./. | 0,0	0/0 | 2,0	0/0 | 5,0	1/1 | 0,11	0/1 | 6,4	1/1 | 0,8	1/1 | 0,5	1/1 | 0,6	0/1 | 7,5	intergenic	gene:ENSOARG00020009264,gene:ENSOARG00020009310	dist=1730553;dist=444081	.	.
2	109325407	T	G	892.24	0/1 | 6,3	1/1 | 0,7	1/1 | 0,2	0/0 | 2,0	1/1 | 0,5	1/1 | 0,3	0/0 | 3,0	0/0 | 4,0	0/0 | 15,0	0/0 | 8,0	0/0 | 8,0	0/1 | 4,4	intergenic	gene:ENSOARG00020009264,gene:ENSOARG00020009310	dist=1738518;dist=436116	.	.
2	110043158	A	G	1656.82	0/0 | 10,0	0/0 | 13,0	0/1 | 1,2	0/0 | 5,0	0/0 | 5,0	0/0 | 12,0	1/1 | 0,11	1/1 | 0,3	1/1 | 0,9	0/1 | 3,4	0/1 | 7,10	0/1 | 6,5	intergenic	gene:ENSOARG00020009670,gene:ENSOARG00020009741	dist=119205;dist=56225	.	.
2	110078705	G	A	3184.19	1/1 | 0,13	1/1 | 0,8	1/1 | 0,9	1/1 | 0,16	1/1 | 0,9	1/1 | 0,8	0/0 | 8,0	0/1 | 10,4	0/0 | 8,0	0/0 | 8,0	1/1 | 0,4	0/1 | 10,3	intergenic	gene:ENSOARG00020009670,gene:ENSOARG00020009741	dist=154752;dist=20678	.	.
2	110606491	C	A	1253.45	0/1 | 3,3	0/0 | 6,0	0/0 | 4,0	0/0 | 3,0	./. | 0,0	0/0 | 9,0	1/1 | 0,2	1/1 | 0,2	0/1 | 6,2	1/1 | 0,10	0/1 | 2,4	1/1 | 0,7	intronic	gene:ENSOARG00020010482	.	.	.
2	111088086	T	G	1415.69	0/0 | 11,0	0/0 | 5,0	0/0 | 8,0	0/0 | 14,0	0/0 | 5,0	0/0 | 15,0	1/1 | 0,10	0/0 | 7,0	1/1 | 0,10	1/1 | 0,6	0/1 | 5,10	0/1 | 4,3	intergenic	gene:ENSOARG00020005891,gene:ENSOARG00020005917	dist=25307;dist=15745	.	.
2	111088385	T	C	1624.07	0/0 | 9,0	0/1 | 5,4	0/0 | 8,0	0/0 | 5,0	0/0 | 9,0	0/0 | 3,0	1/1 | 0,9	0/0 | 5,0	1/1 | 0,8	1/1 | 0,15	1/1 | 0,4	0/1 | 2,2	intergenic	gene:ENSOARG00020005891,gene:ENSOARG00020005917	dist=25606;dist=15446	.	.
2	111088424	G	A	1619.39	0/0 | 11,0	0/1 | 4,6	0/0 | 6,0	0/0 | 7,0	0/0 | 7,0	0/0 | 4,0	1/1 | 0,6	0/0 | 8,0	1/1 | 0,5	1/1 | 0,18	1/1 | 0,5	0/1 | 5,2	intergenic	gene:ENSOARG00020005891,gene:ENSOARG00020005917	dist=25645;dist=15407	.	.
2	111088454	C	G	1934.06	0/0 | 11,0	0/1 | 2,7	0/0 | 5,0	0/0 | 9,0	0/0 | 5,0	0/0 | 6,0	1/1 | 0,5	0/0 | 7,0	1/1 | 0,5	1/1 | 0,22	1/1 | 0,4	0/1 | 3,2	intergenic	gene:ENSOARG00020005891,gene:ENSOARG00020005917	dist=25675;dist=15377	.	.
2	111088457	G	A	1934.09	0/0 | 11,0	0/1 | 2,7	0/0 | 6,0	0/0 | 9,0	0/0 | 5,0	0/0 | 6,0	1/1 | 0,5	0/0 | 7,0	1/1 | 0,5	1/1 | 0,22	1/1 | 0,4	0/1 | 3,2	intergenic	gene:ENSOARG00020005891,gene:ENSOARG00020005917	dist=25678;dist=15374	.	.
2	116229731	C	T	2831.5	1/1 | 0,14	1/1 | 0,14	1/1 | 0,5	1/1 | 0,9	1/1 | 0,10	1/1 | 0,4	0/0 | 12,0	1/1 | 0,11	0/1 | 1,8	0/0 | 13,0	0/1 | 3,4	0/0 | 7,0	intronic	gene:ENSOARG00020010374	.	.	.
2	118059294	T	A	1303.8	0/1 | 2,4	1/1 | 0,1	1/1 | 0,2	1/1 | 0,5	1/1 | 0,7	1/1 | 0,2	0/0 | 1,0	0/0 | 6,0	0/1 | 12,4	0/0 | 6,0	1/1 | 0,8	0/0 | 8,0	intergenic	gene:ENSOARG00020010374,NONE	dist=44777;dist=NONE	.	.
2	118741097	C	A	1629.69	0/1 | 2,7	1/1 | 0,6	0/1 | 2,2	1/1 | 0,11	1/1 | 0,9	0/1 | 4,3	0/0 | 16,0	0/1 | 6,6	0/0 | 15,0	0/0 | 7,0	0/0 | 9,0	0/0 | 7,0	intergenic	gene:ENSOARG00020010374,gene:ENSOARG00020010640	dist=726580;dist=1560816	.	.
2	118743726	G	A	1036.59	1/1 | 0,3	1/1 | 0,6	0/0 | 10,0	0/0 | 8,0	1/1 | 0,10	1/1 | 0,5	0/0 | 9,0	0/0 | 8,0	0/0 | 6,0	0/0 | 4,0	0/0 | 6,0	0/0 | 6,0	intergenic	gene:ENSOARG00020010374,gene:ENSOARG00020010640	dist=729209;dist=1558187	.	.
2	118745033	C	T	3100.87	0/1 | 12,5	0/0 | 4,0	0/1 | 8,4	0/0 | 5,0	0/0 | 10,0	0/1 | 3,3	1/1 | 0,12	1/1 | 0,9	0/1 | 2,9	1/1 | 0,10	1/1 | 0,10	1/1 | 0,12	intergenic	gene:ENSOARG00020010374,gene:ENSOARG00020010640	dist=730516;dist=1556880	.	.
2	118767703	C	A	2670.58	0/1 | 5,3	0/0 | 5,0	1/1 | 0,6	0/0 | 10,0	0/0 | 4,0	0/0 | 5,0	1/1 | 0,11	0/1 | 2,4	1/1 | 0,14	1/1 | 0,3	1/1 | 0,10	1/1 | 0,7	intergenic	gene:ENSOARG00020010374,gene:ENSOARG00020010640	dist=753186;dist=1534210	.	.
2	118778548	G	A	2188.8	0/1 | 6,5	0/0 | 10,0	0/0 | 3,0	0/0 | 10,0	0/0 | 3,0	0/1 | 6,7	1/1 | 0,7	0/1 | 3,5	1/1 | 0,4	1/1 | 0,9	./. | 4,0	1/1 | 0,14	intergenic	gene:ENSOARG00020010374,gene:ENSOARG00020010640	dist=764031;dist=1523365	.	.
2	118778807	A	G	1138.27	0/1 | 5,5	1/1 | 0,4	0/0 | 4,0	1/1 | 0,9	1/1 | 0,8	1/1 | 1,3	0/0 | 11,0	0/1 | 8,5	0/0 | 10,0	0/0 | 4,0	0/0 | 6,0	0/0 | 4,0	intergenic	gene:ENSOARG00020010374,gene:ENSOARG00020010640	dist=764290;dist=1523106	.	.
2	118787582	G	A	2248.96	0/0 | 5,0	0/0 | 10,0	0/0 | 6,0	0/0 | 8,0	0/0 | 12,0	0/1 | 4,5	1/1 | 0,13	0/1 | 4,4	0/1 | 2,5	1/1 | 0,19	0/1 | 4,3	1/1 | 0,14	intergenic	gene:ENSOARG00020010374,gene:ENSOARG00020010640	dist=773065;dist=1514331	.	.
2	118788721	C	T	772.38	0/1 | 1,7	1/1 | 0,6	0/1 | 4,2	0/0 | 7,0	1/1 | 0,3	1/1 | 0,4	0/0 | 9,0	0/0 | 15,0	0/0 | 5,0	0/0 | 10,0	0/0 | 7,0	0/0 | 6,0	intergenic	gene:ENSOARG00020010374,gene:ENSOARG00020010640	dist=774204;dist=1513192	.	.
2	118791035	C	T	2760.43	0/1 | 7,6	0/0 | 10,0	0/1 | 5,3	0/0 | 8,0	0/0 | 10,0	0/1 | 1,5	1/1 | 0,10	0/1 | 7,7	1/1 | 0,11	1/1 | 0,11	1/1 | 0,6	1/1 | 0,13	intergenic	gene:ENSOARG00020010374,gene:ENSOARG00020010640	dist=776518;dist=1510878	.	.
2	118794156	T	C	2666.98	0/1 | 3,5	0/0 | 8,0	0/1 | 3,6	0/0 | 4,0	0/0 | 5,0	0/1 | 4,4	1/1 | 0,12	0/1 | 4,6	1/1 | 0,14	1/1 | 0,7	1/1 | 0,6	1/1 | 0,11	intergenic	gene:ENSOARG00020010374,gene:ENSOARG00020010640	dist=779639;dist=1507757	.	.
2	118794650	C	T	2923.63	0/1 | 7,4	0/0 | 5,0	0/1 | 3,3	0/0 | 8,0	0/0 | 7,0	0/1 | 4,5	1/1 | 0,15	0/1 | 5,4	1/1 | 0,14	1/1 | 0,12	1/1 | 0,12	1/1 | 0,7	intergenic	gene:ENSOARG00020010374,gene:ENSOARG00020010640	dist=780133;dist=1507263	.	.
2	118794980	G	A	2536.63	0/1 | 6,3	0/0 | 15,0	0/1 | 6,2	0/0 | 9,0	0/0 | 6,0	0/1 | 1,6	1/1 | 0,14	0/1 | 9,3	1/1 | 0,11	1/1 | 0,7	1/1 | 0,9	1/1 | 0,12	intergenic	gene:ENSOARG00020010374,gene:ENSOARG00020010640	dist=780463;dist=1506933	.	.
2	118795156	G	A	2923.15	0/1 | 5,3	0/0 | 11,0	0/1 | 6,3	0/0 | 5,0	0/0 | 6,0	0/1 | 5,3	1/1 | 0,14	0/1 | 6,3	1/1 | 0,16	1/1 | 0,9	1/1 | 0,14	1/1 | 0,12	intergenic	gene:ENSOARG00020010374,gene:ENSOARG00020010640	dist=780639;dist=1506757	.	.
2	118795306	A	G	3257.23	0/1 | 6,1	0/0 | 11,0	0/1 | 2,3	0/0 | 2,0	0/0 | 5,0	0/1 | 5,6	1/1 | 0,13	0/1 | 5,5	1/1 | 0,15	1/1 | 0,10	1/1 | 0,15	1/1 | 0,9	intergenic	gene:ENSOARG00020010374,gene:ENSOARG00020010640	dist=780789;dist=1506607	.	.
2	118795447	T	A	1336.1	0/0 | 3,0	0/0 | 5,0	0/0 | 2,0	0/0 | 6,0	0/0 | 2,0	0/1 | 3,6	1/1 | 0,11	0/0 | 7,0	1/1 | 0,11	1/1 | 0,6	0/1 | 5,3	1/1 | 0,2	intergenic	gene:ENSOARG00020010374,gene:ENSOARG00020010640	dist=780930;dist=1506466	.	.
2	118795816	T	G	2153.75	0/1 | 4,5	0/0 | 9,0	0/1 | 1,1	0/0 | 6,0	0/0 | 6,0	0/1 | 4,5	1/1 | 0,11	0/1 | 3,5	1/1 | 0,14	1/1 | 0,5	1/1 | 0,7	1/1 | 0,6	intergenic	gene:ENSOARG00020010374,gene:ENSOARG00020010640	dist=781299;dist=1506097	.	.
2	118795832	C	T	2888.4	0/1 | 3,6	0/0 | 9,0	0/1 | 1,2	0/0 | 6,0	0/0 | 7,0	0/1 | 5,6	1/1 | 0,15	0/1 | 3,6	1/1 | 0,14	1/1 | 0,4	1/1 | 0,7	1/1 | 0,7	intergenic	gene:ENSOARG00020010374,gene:ENSOARG00020010640	dist=781315;dist=1506081	.	.
2	118795833	A	T	2888.4	0/1 | 3,6	0/0 | 9,0	0/1 | 1,2	0/0 | 6,0	0/0 | 7,0	0/1 | 5,6	1/1 | 0,15	0/1 | 3,6	1/1 | 0,14	1/1 | 0,4	1/1 | 0,7	1/1 | 0,7	intergenic	gene:ENSOARG00020010374,gene:ENSOARG00020010640	dist=781316;dist=1506080	.	.
2	118795904	G	A	2783.38	0/1 | 3,7	0/0 | 8,0	0/1 | 4,3	0/0 | 15,0	0/0 | 7,0	0/1 | 5,7	1/1 | 0,16	0/1 | 6,5	1/1 | 0,13	1/1 | 0,5	1/1 | 0,10	1/1 | 0,8	intergenic	gene:ENSOARG00020010374,gene:ENSOARG00020010640	dist=781387;dist=1506009	.	.
2	118796091	A	T	2422.13	0/1 | 3,5	0/0 | 13,0	0/1 | 3,5	0/0 | 14,0	0/0 | 7,0	0/1 | 8,8	1/1 | 0,13	0/1 | 9,3	1/1 | 0,6	1/1 | 0,5	1/1 | 0,8	1/1 | 0,11	intergenic	gene:ENSOARG00020010374,gene:ENSOARG00020010640	dist=781574;dist=1505822	.	.
2	118797196	T	G	1840.63	0/1 | 5,5	0/0 | 9,0	0/1 | 4,2	0/0 | 8,0	0/0 | 3,0	0/1 | 5,4	1/1 | 0,8	./. | 11,0	1/1 | 0,5	1/1 | 0,3	1/1 | 0,9	1/1 | 0,8	intergenic	gene:ENSOARG00020010374,gene:ENSOARG00020010640	dist=782679;dist=1504717	.	.
2	118797787	G	A	2843.63	0/1 | 2,4	0/0 | 6,0	0/1 | 4,3	0/0 | 10,0	0/0 | 11,0	0/1 | 5,3	1/1 | 0,12	0/1 | 6,7	1/1 | 0,13	1/1 | 0,16	1/1 | 0,8	1/1 | 0,9	intergenic	gene:ENSOARG00020010374,gene:ENSOARG00020010640	dist=783270;dist=1504126	.	.
2	118828573	T	G	2565.93	0/1 | 9,4	0/0 | 11,0	0/0 | 9,0	0/0 | 8,0	0/0 | 9,0	0/0 | 6,0	1/1 | 0,18	0/1 | 5,6	1/1 | 0,13	1/1 | 0,11	0/1 | 12,6	1/1 | 0,10	intergenic	gene:ENSOARG00020010374,gene:ENSOARG00020010640	dist=814056;dist=1473340	.	.
2	119493892	G	A	981.36	./. | 0,0	0/0 | 4,0	0/0 | 1,0	0/0 | 4,0	0/1 | 1,3	0/1 | 2,2	1/1 | 0,4	1/1 | 0,2	0/1 | 6,1	1/1 | 0,5	1/1 | 0,3	1/1 | 0,6	intergenic	gene:ENSOARG00020010374,gene:ENSOARG00020010640	dist=1479375;dist=808021	.	.
2	125483979	A	C	1514.59	1/1 | 0,7	1/1 | 0,2	1/1 | 0,2	1/1 | 0,7	0/1 | 3,2	1/1 | 0,3	1/1 | 0,12	0/0 | 7,0	0/0 | 4,0	0/0 | 4,0	0/0 | 5,0	0/0 | 4,0	intergenic	gene:ENSOARG00020021651,gene:ENSOARG00020021735	dist=481731;dist=1382106	.	.
2	125483998	A	G	1125.75	0/0 | 7,0	0/0 | 4,0	0/0 | 3,0	0/0 | 3,0	0/1 | 1,4	0/0 | 5,0	0/0 | 14,0	1/1 | 0,8	1/1 | 0,5	0/1 | 2,3	1/1 | 0,4	1/1 | 0,5	intergenic	gene:ENSOARG00020021651,gene:ENSOARG00020021735	dist=481750;dist=1382087	.	.
2	125539637	A	G	916.3	1/1 | 0,8	0/0 | 4,0	./. | 1,0	0/0 | 6,0	0/0 | 2,0	0/0 | 3,0	1/1 | 0,3	1/1 | 0,4	1/1 | 0,3	0/1 | 8,2	1/1 | 0,2	1/1 | 0,4	intergenic	gene:ENSOARG00020021651,gene:ENSOARG00020021735	dist=537389;dist=1326448	.	.
2	130669851	T	C	606.86	1/1 | 0,7	0/1 | 5,3	1/1 | 0,1	0/1 | 2,1	1/1 | 0,1	0/1 | 3,2	0/0 | 6,0	0/0 | 9,0	0/1 | 2,1	0/0 | 5,0	0/0 | 6,0	0/0 | 7,0	intergenic	gene:ENSOARG00020013296,gene:ENSOARG00020013738	dist=417516;dist=3548	.	.
2	131962580	T	C	267.18	1/1 | 0,3	1/1 | 0,2	0/0 | 5,0	1/1 | 0,3	./. | 2,0	./. | 1,0	0/0 | 4,0	0/0 | 14,0	0/0 | 5,0	0/0 | 6,0	0/0 | 7,0	0/0 | 5,0	intergenic	gene:ENSOARG00020013738,gene:ENSOARG00020014547	dist=961979;dist=185714	.	.
2	141951714	A	G	2649.27	0/1 | 8,5	0/1 | 7,3	0/0 | 5,0	0/1 | 5,2	0/0 | 11,0	0/0 | 8,0	1/1 | 0,6	0/1 | 6,6	1/1 | 0,13	1/1 | 0,11	1/1 | 0,4	1/1 | 0,12	upstream	gene:ENSOARG00020020485	.	.	.
2	141951717	C	T	2649.26	0/1 | 8,6	0/1 | 7,3	0/0 | 6,0	0/1 | 5,2	0/0 | 13,0	0/0 | 8,0	1/1 | 0,6	0/1 | 6,6	1/1 | 0,12	1/1 | 0,11	1/1 | 0,4	1/1 | 0,12	upstream	gene:ENSOARG00020020485	.	.	.
2	147476955	C	G	2848.84	1/1 | 0,10	1/1 | 0,14	1/1 | 0,10	1/1 | 0,8	1/1 | 0,4	1/1 | 0,13	0/0 | 3,0	0/1 | 3,5	0/0 | 1,0	0/1 | 3,2	1/1 | 0,8	0/0 | 10,0	intronic	gene:ENSOARG00020001796	.	.	.
2	149630547	G	C	1410.29	0/0 | 16,0	0/0 | 4,0	0/0 | 4,0	0/1 | 6,4	0/0 | 2,0	0/0 | 7,0	1/1 | 0,5	0/1 | 3,3	1/1 | 0,10	1/1 | 0,9	0/1 | 6,6	0/1 | 6,2	intronic	gene:ENSOARG00020002959	.	.	.
2	149659195	T	C	1843.71	0/0 | 12,0	0/0 | 9,0	0/0 | 4,0	0/1 | 3,8	0/0 | 12,0	0/0 | 10,0	1/1 | 0,8	0/1 | 2,3	1/1 | 0,14	1/1 | 0,11	0/1 | 4,4	0/1 | 5,2	intronic	gene:ENSOARG00020002959	.	.	.
2	149731099	G	T	2092.07	0/0 | 12,0	0/0 | 12,0	0/0 | 7,0	0/1 | 8,2	0/0 | 3,0	0/0 | 5,0	1/1 | 0,12	0/1 | 6,5	0/1 | 7,3	1/1 | 0,11	1/1 | 0,20	0/1 | 5,5	intronic	gene:ENSOARG00020003212	.	.	.
2	151514448	C	T	1556.13	0/0 | 8,0	0/0 | 6,0	0/0 | 2,0	0/0 | 3,0	0/1 | 3,5	0/0 | 9,0	1/1 | 0,5	1/1 | 0,13	1/1 | 0,7	1/1 | 0,6	0/1 | 5,2	0/1 | 6,4	intronic	gene:ENSOARG00020005538	.	.	.
2	154357808	T	G	750.46	./. | 1,0	1/1 | 0,2	1/1 | 0,3	1/1 | 0,2	1/1 | 0,2	1/1 | 0,6	0/0 | 3,0	0/0 | 1,0	0/0 | 3,0	0/1 | 1,3	0/1 | 1,2	./. | 2,0	intergenic	gene:ENSOARG00020006458,gene:ENSOARG00020010370	dist=457340;dist=686169	.	.
2	160793832	T	C	423.66	0/0 | 3,0	1/1 | 0,2	0/0 | 6,0	1/1 | 0,5	1/1 | 0,2	1/1 | 0,2	0/0 | 6,0	0/0 | 3,0	0/0 | 5,0	0/0 | 9,0	0/0 | 13,0	0/0 | 1,0	intergenic	gene:ENSOARG00020015571,gene:ENSOARG00020015696	dist=298202;dist=337874	.	.
2	165866983	G	A	1083.61	0/0 | 9,0	0/0 | 9,0	0/0 | 7,0	0/0 | 5,0	0/0 | 14,0	0/0 | 9,0	0/1 | 9,6	0/1 | 5,3	0/1 | 9,2	1/1 | 0,9	0/1 | 10,2	1/1 | 0,10	intergenic	gene:ENSOARG00020022011,gene:ENSOARG00020022128	dist=590285;dist=862637	.	.
2	165868843	T	C	993.51	0/0 | 2,0	0/0 | 9,0	0/0 | 10,0	0/0 | 6,0	0/0 | 6,0	0/0 | 10,0	0/1 | 11,2	1/1 | 0,3	0/0 | 9,0	1/1 | 0,14	0/1 | 7,4	1/1 | 0,6	intergenic	gene:ENSOARG00020022011,gene:ENSOARG00020022128	dist=592145;dist=860777	.	.
2	167478099	C	T	1526.66	1/1 | 0,6	1/1 | 0,9	1/1 | 0,2	1/1 | 0,7	0/1 | 4,1	1/1 | 0,4	0/0 | 12,0	0/0 | 1,0	0/0 | 1,0	0/0 | 4,0	0/1 | 3,2	1/1 | 0,4	intronic	gene:ENSOARG00020022232	.	.	.
2	167864234	A	G	969.59	0/0 | 2,0	0/0 | 1,0	0/0 | 2,0	0/0 | 1,0	0/0 | 1,0	0/0 | 3,0	./. | 0,0	0/0 | 1,0	1/1 | 0,5	1/1 | 0,12	./. | 0,0	1/1 | 0,8	intronic	gene:ENSOARG00020022232	.	.	.
2	170549134	C	A	1845.55	1/1 | 0,2	1/1 | 0,7	1/1 | 0,5	1/1 | 0,6	1/1 | 0,8	1/1 | 0,7	0/0 | 4,0	./. | 1,0	0/1 | 3,2	0/1 | 2,3	0/1 | 4,4	0/0 | 5,0	intergenic	gene:ENSOARG00020024731,gene:ENSOARG00020024756	dist=77532;dist=727798	.	.
2	170558174	A	G	1244.22	1/1 | 0,4	1/1 | 0,3	1/1 | 0,4	1/1 | 0,2	1/1 | 0,2	1/1 | 0,4	0/1 | 8,4	1/1 | 0,3	0/1 | 5,3	0/0 | 9,0	0/0 | 6,0	0/0 | 10,0	intergenic	gene:ENSOARG00020024731,gene:ENSOARG00020024756	dist=86572;dist=718758	.	.
2	171788992	C	T	1603.89	1/1 | 0,13	1/1 | 0,8	1/1 | 0,1	1/1 | 0,2	1/1 | 0,5	1/1 | 0,3	0/1 | 2,2	0/1 | 4,4	0/1 | 4,2	0/0 | 3,0	0/0 | 8,0	0/0 | 6,0	intronic	gene:ENSOARG00020024784	.	.	.
2	173905457	G	A	1169.77	./. | 2,0	1/1 | 0,4	1/1 | 0,3	1/1 | 0,3	1/1 | 0,2	1/1 | 0,5	0/0 | 8,0	1/1 | 0,7	0/0 | 6,0	0/1 | 1,4	0/0 | 5,0	0/0 | 5,0	intergenic	gene:ENSOARG00020025027,NONE	dist=793263;dist=NONE	.	.
2	177935378	G	A	2889.49	1/1 | 0,9	1/1 | 0,15	0/1 | 3,3	1/1 | 0,10	1/1 | 0,13	1/1 | 0,9	0/0 | 11,0	0/1 | 1,9	0/1 | 7,6	0/0 | 11,0	0/0 | 3,0	0/1 | 5,5	intronic	gene:ENSOARG00020025262	.	.	.
2	177945868	C	T	1641.93	1/1 | 0,10	1/1 | 0,6	0/1 | 4,3	1/1 | 0,5	1/1 | 0,4	1/1 | 0,7	0/0 | 10,0	1/1 | 0,8	0/0 | 12,0	0/0 | 18,0	0/1 | 5,2	0/0 | 7,0	intronic	gene:ENSOARG00020025262	.	.	.
2	178440085	C	G	1502.12	0/0 | 9,0	0/1 | 3,2	0/0 | 1,0	0/0 | 4,0	0/0 | 9,0	0/0 | 5,0	1/1 | 0,6	0/1 | 8,2	0/1 | 2,9	1/1 | 0,4	1/1 | 0,10	0/1 | 3,8	intronic	gene:ENSOARG00020025262	.	.	.
2	178481620	A	G	160.51	0/0 | 3,0	0/0 | 3,0	0/0 | 7,0	0/0 | 2,0	0/0 | 10,0	0/0 | 6,0	1/1 | 0,2	0/0 | 10,0	1/1 | 0,3	1/1 | 0,2	./. | 0,0	./. | 0,0	intronic	gene:ENSOARG00020025262	.	.	.
2	178494249	C	A	1432.6	0/1 | 6,4	1/1 | 0,5	1/1 | 0,4	1/1 | 0,4	1/1 | 0,12	1/1 | 0,4	0/0 | 1,0	0/1 | 1,3	0/0 | 3,0	0/0 | 3,0	0/0 | 4,0	0/1 | 3,3	intronic	gene:ENSOARG00020025262	.	.	.
2	178526370	T	C	1140.45	0/1 | 4,3	1/1 | 0,1	0/1 | 3,4	0/1 | 1,4	1/1 | 0,6	1/1 | 0,10	0/0 | 9,0	0/0 | 3,0	0/0 | 8,0	0/0 | 11,0	0/0 | 6,0	0/1 | 2,4	intergenic	gene:ENSOARG00020025262,gene:ENSOARG00020005939	dist=19185;dist=93575	.	.
2	179142726	G	C	2449.26	1/1 | 0,7	1/1 | 0,5	1/1 | 0,12	0/1 | 3,4	1/1 | 0,8	1/1 | 0,5	0/0 | 10,0	0/1 | 3,4	1/1 | 0,11	0/0 | 4,0	0/0 | 4,0	0/0 | 5,0	intergenic	gene:ENSOARG00020005939,gene:ENSOARG00020006148	dist=403220;dist=1818692	.	.
2	179142734	C	T	2449.66	1/1 | 0,7	1/1 | 0,5	1/1 | 0,11	0/1 | 2,4	1/1 | 0,9	1/1 | 0,5	0/0 | 10,0	0/1 | 3,4	1/1 | 0,11	0/0 | 3,0	0/0 | 4,0	0/0 | 5,0	intergenic	gene:ENSOARG00020005939,gene:ENSOARG00020006148	dist=403228;dist=1818684	.	.
2	179182078	C	A	765.67	0/1 | 3,2	1/1 | 0,2	1/1 | 0,4	0/1 | 10,5	1/1 | 0,6	0/0 | 5,0	0/0 | 17,0	0/0 | 6,0	0/0 | 5,0	0/0 | 18,0	0/0 | 3,0	0/0 | 4,0	intergenic	gene:ENSOARG00020005939,gene:ENSOARG00020006148	dist=442572;dist=1779340	.	.
2	179182079	A	G	765.63	0/1 | 3,2	1/1 | 0,2	1/1 | 0,4	0/1 | 10,5	1/1 | 0,6	0/0 | 5,0	0/0 | 15,0	0/0 | 7,0	0/0 | 5,0	0/0 | 18,0	0/0 | 3,0	0/0 | 4,0	intergenic	gene:ENSOARG00020005939,gene:ENSOARG00020006148	dist=442573;dist=1779339	.	.
2	179182111	A	G	431.12	0/1 | 6,2	1/1 | 0,2	1/1 | 0,4	0/1 | 11,2	1/1 | 0,3	0/0 | 4,0	0/0 | 11,0	0/0 | 7,0	0/0 | 5,0	0/0 | 18,0	0/0 | 3,0	0/0 | 6,0	intergenic	gene:ENSOARG00020005939,gene:ENSOARG00020006148	dist=442605;dist=1779307	.	.
2	180389234	C	T	1684.14	0/1 | 8,5	1/1 | 0,12	1/1 | 0,5	1/1 | 0,6	0/1 | 5,3	1/1 | 0,6	0/0 | 5,0	0/1 | 1,3	./. | 2,0	0/0 | 3,0	0/0 | 2,0	0/0 | 8,0	intergenic	gene:ENSOARG00020005939,gene:ENSOARG00020006148	dist=1649728;dist=572184	.	.
2	180427641	C	T	2436.41	1/1 | 0,8	1/1 | 0,5	1/1 | 0,5	1/1 | 0,9	1/1 | 0,7	1/1 | 0,7	0/0 | 14,0	0/1 | 2,4	0/0 | 12,0	0/1 | 1,5	0/1 | 10,5	0/1 | 5,9	intergenic	gene:ENSOARG00020005939,gene:ENSOARG00020006148	dist=1688135;dist=533777	.	.
2	180590261	A	G	1149.03	1/1 | 0,5	1/1 | 0,6	1/1 | 0,2	1/1 | 0,4	1/1 | 0,2	1/1 | 0,3	0/0 | 8,0	0/1 | 4,4	0/1 | 3,4	0/0 | 2,0	0/1 | 6,4	./. | 1,0	intergenic	gene:ENSOARG00020005939,gene:ENSOARG00020006148	dist=1850755;dist=371157	.	.
2	180593262	G	A	2194.73	1/1 | 0,4	1/1 | 0,9	1/1 | 0,12	1/1 | 0,1	1/1 | 0,6	1/1 | 0,12	0/0 | 5,0	0/1 | 4,3	0/0 | 3,0	0/0 | 4,0	0/1 | 4,6	1/1 | 0,5	intergenic	gene:ENSOARG00020005939,gene:ENSOARG00020006148	dist=1853756;dist=368156	.	.
2	180617198	A	G	655.46	1/1 | 0,2	./. | 1,0	1/1 | 0,3	0/1 | 4,2	1/1 | 0,2	1/1 | 0,4	0/0 | 10,0	0/1 | 7,3	0/0 | 8,0	0/1 | 6,3	0/0 | 2,0	0/0 | 6,0	intergenic	gene:ENSOARG00020005939,gene:ENSOARG00020006148	dist=1877692;dist=344220	.	.
2	180619613	T	C	918.46	1/1 | 0,3	1/1 | 0,2	1/1 | 0,3	0/1 | 2,5	1/1 | 0,2	1/1 | 0,2	0/0 | 8,0	0/0 | 8,0	0/0 | 6,0	0/1 | 4,2	0/1 | 4,2	0/1 | 4,5	intergenic	gene:ENSOARG00020005939,gene:ENSOARG00020006148	dist=1880107;dist=341805	.	.
2	180645458	C	T	1630.98	1/1 | 0,4	1/1 | 0,3	1/1 | 0,5	0/1 | 1,5	1/1 | 0,8	1/1 | 0,18	0/0 | 9,0	./. | 2,0	0/1 | 4,4	0/0 | 5,0	0/0 | 4,0	0/0 | 1,0	intergenic	gene:ENSOARG00020005939,gene:ENSOARG00020006148	dist=1905952;dist=315960	.	.
2	180718482	G	A	2356.11	1/1 | 0,4	0/1 | 1,4	1/1 | 0,8	1/1 | 0,8	1/1 | 0,13	1/1 | 0,3	0/1 | 8,1	0/1 | 1,8	0/0 | 11,0	0/0 | 7,0	0/0 | 5,0	0/1 | 3,6	intergenic	gene:ENSOARG00020005939,gene:ENSOARG00020006148	dist=1978976;dist=242936	.	.
2	180718490	T	C	2329.7	1/1 | 0,4	0/1 | 1,3	1/1 | 0,8	1/1 | 0,8	1/1 | 0,14	1/1 | 0,3	0/1 | 8,1	0/1 | 1,9	0/0 | 9,0	0/0 | 7,0	0/0 | 5,0	0/1 | 5,4	intergenic	gene:ENSOARG00020005939,gene:ENSOARG00020006148	dist=1978984;dist=242928	.	.
2	180718558	G	A	2069.2	1/1 | 0,6	1/1 | 0,3	1/1 | 0,7	1/1 | 0,7	1/1 | 0,10	1/1 | 0,3	0/1 | 7,2	0/1 | 1,7	0/0 | 6,0	0/0 | 5,0	0/1 | 3,1	0/1 | 5,5	intergenic	gene:ENSOARG00020005939,gene:ENSOARG00020006148	dist=1979052;dist=242860	.	.
2	181222962	T	C	2500.7	1/1 | 0,7	1/1 | 0,14	1/1 | 0,4	1/1 | 0,10	0/1 | 5,9	1/1 | 0,8	0/0 | 10,0	1/1 | 0,12	0/0 | 11,0	0/0 | 18,0	0/0 | 3,0	0/1 | 7,2	intronic	gene:ENSOARG00020006148	.	.	.
2	181224569	C	T	2273.23	1/1 | 0,10	1/1 | 0,10	1/1 | 0,3	1/1 | 0,8	0/1 | 6,3	1/1 | 0,11	0/0 | 18,0	1/1 | 0,10	0/0 | 10,0	0/0 | 6,0	0/0 | 6,0	0/1 | 9,6	intronic	gene:ENSOARG00020006148	.	.	.
2	181224592	A	G	2478.89	1/1 | 0,9	1/1 | 0,9	1/1 | 0,2	1/1 | 0,10	0/1 | 7,5	1/1 | 0,13	0/0 | 18,0	1/1 | 0,11	0/0 | 12,0	0/0 | 7,0	0/0 | 8,0	0/1 | 11,7	intronic	gene:ENSOARG00020006148	.	.	.
2	181226653	C	T	2462.53	1/1 | 0,11	1/1 | 0,9	1/1 | 0,9	1/1 | 0,5	0/1 | 3,6	1/1 | 0,11	0/0 | 11,0	1/1 | 0,3	0/0 | 14,0	0/0 | 10,0	0/0 | 8,0	0/1 | 3,10	intronic	gene:ENSOARG00020006148	.	.	.
2	181233559	C	T	1604.14	1/1 | 0,9	1/1 | 0,6	1/1 | 0,4	1/1 | 0,4	0/1 | 4,1	1/1 | 0,7	0/0 | 9,0	1/1 | 0,9	0/0 | 13,0	0/0 | 6,0	0/0 | 5,0	0/1 | 3,2	intronic	gene:ENSOARG00020006148	.	.	.
2	181238311	A	G	2329.29	1/1 | 0,6	1/1 | 0,12	1/1 | 0,5	1/1 | 0,4	0/1 | 5,3	1/1 | 0,9	0/0 | 13,0	1/1 | 0,7	0/0 | 10,0	0/0 | 5,0	0/1 | 3,10	0/0 | 2,0	intronic	gene:ENSOARG00020006148	.	.	.
2	181238373	G	A	2548.2	1/1 | 0,8	1/1 | 0,10	1/1 | 0,8	1/1 | 0,4	0/1 | 1,3	1/1 | 0,9	0/0 | 10,0	1/1 | 0,9	0/0 | 5,0	0/0 | 7,0	0/1 | 1,10	0/0 | 2,0	intronic	gene:ENSOARG00020006148	.	.	.
2	182774955	A	T	259.1	./. | 1,0	0/0 | 3,0	1/1 | 0,3	0/1 | 5,2	1/1 | 0,3	1/1 | 0,2	0/0 | 2,0	0/0 | 1,0	0/0 | 2,0	0/0 | 2,0	0/0 | 5,0	0/0 | 4,0	intergenic	gene:ENSOARG00020006148,gene:ENSOARG00020011176	dist=383010;dist=541830	.	.
2	183306695	A	G	1478.77	1/1 | 0,6	1/1 | 0,8	1/1 | 0,4	./. | 5,0	0/1 | 4,2	1/1 | 0,11	0/0 | 3,0	0/1 | 3,3	0/0 | 11,0	0/1 | 6,3	0/0 | 5,0	0/0 | 7,0	intergenic	gene:ENSOARG00020006148,gene:ENSOARG00020011176	dist=914750;dist=10090	.	.
2	183356283	C	A	1196.31	1/1 | 0,5	0/1 | 2,5	0/1 | 3,4	1/1 | 0,10	0/1 | 4,5	1/1 | 0,4	0/1 | 2,2	0/0 | 3,0	0/0 | 9,0	0/0 | 13,0	0/0 | 7,0	0/0 | 9,0	intergenic	gene:ENSOARG00020011176,gene:ENSOARG00020011226	dist=38027;dist=765526	.	.
2	183356540	G	A	1452.34	1/1 | 0,4	1/1 | 0,5	0/1 | 6,4	0/1 | 5,7	0/1 | 6,6	1/1 | 0,10	0/1 | 4,5	0/0 | 7,0	0/0 | 7,0	0/0 | 7,0	0/0 | 10,0	0/0 | 6,0	intergenic	gene:ENSOARG00020011176,gene:ENSOARG00020011226	dist=38284;dist=765269	.	.
2	183356751	C	T	1945.21	1/1 | 0,12	0/1 | 2,6	0/1 | 4,6	1/1 | 0,13	0/1 | 4,3	1/1 | 0,10	0/1 | 10,4	0/0 | 9,0	0/0 | 7,0	0/0 | 14,0	0/0 | 18,0	0/0 | 8,0	intergenic	gene:ENSOARG00020011176,gene:ENSOARG00020011226	dist=38495;dist=765058	.	.
2	183357250	T	C	1316.9	1/1 | 0,7	0/1 | 3,2	0/1 | 3,3	1/1 | 0,13	0/1 | 12,6	1/1 | 0,5	0/1 | 3,2	0/0 | 14,0	0/0 | 12,0	0/0 | 13,0	0/0 | 9,0	0/0 | 8,0	intergenic	gene:ENSOARG00020011176,gene:ENSOARG00020011226	dist=38994;dist=764559	.	.
2	183359626	G	A	2197.06	1/1 | 0,11	0/1 | 4,9	0/1 | 3,6	1/1 | 0,10	0/1 | 10,5	1/1 | 0,12	0/1 | 9,8	0/0 | 16,0	0/0 | 13,0	0/0 | 15,0	0/0 | 12,0	0/0 | 14,0	intergenic	gene:ENSOARG00020011176,gene:ENSOARG00020011226	dist=41370;dist=762183	.	.
2	183362510	G	A	817.95	1/1 | 0,6	0/1 | 3,5	0/1 | 4,2	0/1 | 3,2	0/1 | 4,2	1/1 | 0,5	0/0 | 3,0	0/0 | 14,0	0/0 | 9,0	0/0 | 2,0	0/0 | 5,0	0/0 | 11,0	intergenic	gene:ENSOARG00020011176,gene:ENSOARG00020011226	dist=44254;dist=759299	.	.
2	183362961	C	G	1526.1	1/1 | 0,7	0/1 | 3,3	1/1 | 0,5	0/1 | 4,7	0/1 | 5,3	1/1 | 0,14	0/1 | 2,3	0/0 | 13,0	0/0 | 9,0	0/0 | 6,0	0/0 | 11,0	0/0 | 6,0	intergenic	gene:ENSOARG00020011176,gene:ENSOARG00020011226	dist=44705;dist=758848	.	.
2	183367497	G	A	2197.99	1/1 | 0,11	1/1 | 0,9	0/1 | 7,6	1/1 | 0,4	1/1 | 0,10	1/1 | 0,6	0/1 | 7,6	0/1 | 4,5	0/1 | 8,3	0/0 | 8,0	0/0 | 8,0	0/0 | 9,0	intergenic	gene:ENSOARG00020011176,gene:ENSOARG00020011226	dist=49241;dist=754312	.	.
2	183369438	G	A	1939.38	1/1 | 0,14	1/1 | 0,10	1/1 | 0,2	0/1 | 4,3	1/1 | 0,7	1/1 | 0,4	0/1 | 5,5	0/1 | 8,5	0/0 | 7,0	0/0 | 18,0	0/0 | 8,0	0/0 | 12,0	intergenic	gene:ENSOARG00020011176,gene:ENSOARG00020011226	dist=51182;dist=752371	.	.
2	183371662	G	C	1292.42	1/1 | 0,10	0/1 | 2,3	1/1 | 0,3	0/1 | 7,2	0/1 | 4,3	1/1 | 0,9	0/1 | 4,6	0/0 | 7,0	0/0 | 4,0	0/0 | 8,0	0/0 | 15,0	0/0 | 9,0	intergenic	gene:ENSOARG00020011176,gene:ENSOARG00020011226	dist=53406;dist=750147	.	.
2	183375133	C	T	1104.56	1/1 | 0,10	1/1 | 0,8	0/1 | 3,3	0/1 | 5,3	0/1 | 3,2	1/1 | 0,4	0/1 | 3,3	0/0 | 5,0	0/0 | 13,0	0/0 | 11,0	0/0 | 5,0	0/0 | 8,0	intergenic	gene:ENSOARG00020011176,gene:ENSOARG00020011226	dist=56877;dist=746676	.	.
2	183377445	C	T	1333.15	1/1 | 0,8	1/1 | 0,8	0/1 | 3,5	0/1 | 1,4	0/1 | 2,2	1/1 | 0,2	0/1 | 7,8	0/0 | 10,0	0/0 | 9,0	0/0 | 8,0	0/0 | 13,0	0/0 | 10,0	intergenic	gene:ENSOARG00020011176,gene:ENSOARG00020011226	dist=59189;dist=744364	.	.
2	183377948	C	T	1560.86	1/1 | 0,15	0/1 | 3,9	1/1 | 0,4	0/1 | 7,2	0/1 | 3,2	1/1 | 0,11	0/1 | 7,3	0/0 | 11,0	0/0 | 8,0	0/0 | 11,0	0/0 | 8,0	0/0 | 3,0	intergenic	gene:ENSOARG00020011176,gene:ENSOARG00020011226	dist=59692;dist=743861	.	.
2	183377980	G	A	1192.33	1/1 | 0,10	0/1 | 4,9	1/1 | 0,5	0/1 | 6,2	0/1 | 2,2	1/1 | 0,10	0/0 | 6,0	0/0 | 11,0	0/0 | 8,0	0/0 | 11,0	0/0 | 9,0	0/0 | 5,0	intergenic	gene:ENSOARG00020011176,gene:ENSOARG00020011226	dist=59724;dist=743829	.	.
2	183381420	C	T	1449.41	1/1 | 0,14	1/1 | 0,2	0/1 | 3,4	0/1 | 6,4	0/1 | 8,5	1/1 | 0,9	0/0 | 3,0	0/0 | 11,0	0/0 | 10,0	0/0 | 12,0	0/0 | 8,0	0/0 | 7,0	intergenic	gene:ENSOARG00020011176,gene:ENSOARG00020011226	dist=63164;dist=740389	.	.
2	183385469	G	C	1342.99	1/1 | 0,10	0/1 | 6,2	0/1 | 1,2	1/1 | 0,4	0/1 | 5,3	1/1 | 0,7	0/1 | 3,4	0/0 | 11,0	0/0 | 9,0	0/0 | 3,0	0/0 | 9,0	0/0 | 4,0	intergenic	gene:ENSOARG00020011176,gene:ENSOARG00020011226	dist=67213;dist=736340	.	.
2	183394336	T	C	1711.11	1/1 | 0,10	0/1 | 7,2	0/1 | 3,5	0/1 | 7,8	1/1 | 0,7	1/1 | 0,10	0/1 | 5,5	0/0 | 11,0	0/0 | 7,0	0/0 | 13,0	0/0 | 9,0	0/0 | 8,0	intergenic	gene:ENSOARG00020011176,gene:ENSOARG00020011226	dist=76080;dist=727473	.	.
2	183394355	A	C	1981.13	1/1 | 0,12	0/1 | 8,2	0/1 | 3,5	0/1 | 6,9	1/1 | 0,7	1/1 | 0,9	0/1 | 4,5	0/0 | 13,0	0/0 | 7,0	0/0 | 13,0	0/0 | 11,0	0/0 | 8,0	intergenic	gene:ENSOARG00020011176,gene:ENSOARG00020011226	dist=76099;dist=727454	.	.
2	183394489	G	A	1184.82	1/1 | 0,11	0/1 | 6,1	0/1 | 3,4	0/1 | 3,3	0/1 | 4,7	1/1 | 0,6	0/0 | 2,0	0/0 | 6,0	0/0 | 14,0	0/0 | 6,0	0/0 | 6,0	0/0 | 13,0	intergenic	gene:ENSOARG00020011176,gene:ENSOARG00020011226	dist=76233;dist=727320	.	.
2	183404874	T	C	2493.39	1/1 | 0,7	1/1 | 0,15	0/1 | 1,3	1/1 | 0,13	1/1 | 0,11	1/1 | 0,10	0/1 | 12,3	0/1 | 9,6	0/1 | 13,4	0/0 | 11,0	0/0 | 10,0	0/0 | 13,0	intergenic	gene:ENSOARG00020011176,gene:ENSOARG00020011226	dist=86618;dist=716935	.	.
2	183414880	G	T	1637.35	1/1 | 0,11	1/1 | 0,5	0/1 | 8,7	0/1 | 2,7	0/1 | 4,7	1/1 | 0,7	0/0 | 6,0	0/0 | 10,0	0/0 | 17,0	0/0 | 13,0	0/0 | 13,0	0/0 | 4,0	intergenic	gene:ENSOARG00020011176,gene:ENSOARG00020011226	dist=96624;dist=706929	.	.
2	183415000	G	C	1738.01	1/1 | 0,11	1/1 | 0,7	0/1 | 9,3	0/1 | 4,6	0/1 | 4,7	1/1 | 0,9	0/1 | 2,2	0/0 | 13,0	0/0 | 13,0	0/0 | 14,0	0/0 | 12,0	0/0 | 9,0	intergenic	gene:ENSOARG00020011176,gene:ENSOARG00020011226	dist=96744;dist=706809	.	.
2	183420822	T	C	639.91	1/1 | 0,5	1/1 | 0,7	0/0 | 5,0	1/1 | 0,3	0/1 | 1,2	./. | 0,0	0/0 | 9,0	0/0 | 7,0	0/0 | 10,0	0/0 | 9,0	0/0 | 4,0	0/0 | 9,0	intergenic	gene:ENSOARG00020011176,gene:ENSOARG00020011226	dist=102566;dist=700987	.	.
2	183421678	G	C	2146.32	0/0 | 12,0	0/0 | 5,0	0/1 | 2,5	0/0 | 6,0	0/1 | 9,3	0/0 | 9,0	0/1 | 4,3	1/1 | 0,5	1/1 | 0,12	1/1 | 0,6	1/1 | 0,14	1/1 | 0,10	intergenic	gene:ENSOARG00020011176,gene:ENSOARG00020011226	dist=103422;dist=700131	.	.
2	183421908	T	A	1718.01	1/1 | 0,9	1/1 | 0,7	0/1 | 4,3	0/1 | 4,2	0/1 | 4,9	1/1 | 0,15	0/1 | 4,5	0/0 | 12,0	0/0 | 12,0	0/0 | 13,0	0/0 | 10,0	0/0 | 15,0	intergenic	gene:ENSOARG00020011176,gene:ENSOARG00020011226	dist=103652;dist=699901	.	.
2	183423208	G	A	1490.39	1/1 | 0,11	0/1 | 6,7	0/1 | 3,5	1/1 | 0,6	0/1 | 3,3	1/1 | 0,11	0/1 | 6,6	0/0 | 7,0	0/0 | 10,0	0/0 | 3,0	0/0 | 6,0	0/0 | 7,0	intergenic	gene:ENSOARG00020011176,gene:ENSOARG00020011226	dist=104952;dist=698601	.	.
2	183423314	G	C	1913.51	0/0 | 9,0	0/0 | 14,0	0/1 | 6,5	0/0 | 8,0	0/1 | 1,2	0/0 | 11,0	0/1 | 4,3	1/1 | 0,7	1/1 | 0,15	1/1 | 0,3	1/1 | 0,6	1/1 | 0,10	intergenic	gene:ENSOARG00020011176,gene:ENSOARG00020011226	dist=105058;dist=698495	.	.
2	183424716	G	C	1479.99	1/1 | 0,7	1/1 | 0,6	0/1 | 2,4	0/1 | 5,3	0/1 | 7,8	1/1 | 0,10	0/1 | 7,7	0/0 | 16,0	0/0 | 8,0	0/0 | 18,0	0/0 | 7,0	0/0 | 10,0	intergenic	gene:ENSOARG00020011176,gene:ENSOARG00020011226	dist=106460;dist=697093	.	.
2	183424903	C	A	1531.36	1/1 | 0,6	1/1 | 0,10	0/1 | 2,5	0/1 | 8,3	0/1 | 2,6	1/1 | 0,9	0/1 | 9,5	0/0 | 15,0	0/0 | 9,0	0/0 | 14,0	0/0 | 6,0	0/0 | 6,0	intergenic	gene:ENSOARG00020011176,gene:ENSOARG00020011226	dist=106647;dist=696906	.	.
2	183425026	G	A	1773.16	0/0 | 12,0	0/0 | 6,0	0/0 | 4,0	0/0 | 10,0	0/1 | 4,7	0/0 | 6,0	0/1 | 1,10	0/1 | 6,5	1/1 | 0,5	0/1 | 9,7	1/1 | 0,8	1/1 | 0,9	intergenic	gene:ENSOARG00020011176,gene:ENSOARG00020011226	dist=106770;dist=696783	.	.
2	183425263	G	A	602.11	1/1 | 0,4	0/0 | 8,0	0/1 | 1,3	1/1 | 0,6	0/1 | 3,4	1/1 | 0,3	0/0 | 8,0	0/0 | 6,0	0/0 | 16,0	0/0 | 9,0	0/0 | 9,0	0/0 | 10,0	intergenic	gene:ENSOARG00020011176,gene:ENSOARG00020011226	dist=107007;dist=696546	.	.
2	183426505	G	A	1810.2	1/1 | 0,9	1/1 | 0,15	0/1 | 5,2	0/1 | 4,4	0/1 | 5,6	1/1 | 0,11	0/1 | 5,3	0/0 | 9,0	0/0 | 12,0	0/0 | 15,0	0/0 | 17,0	0/0 | 6,0	intergenic	gene:ENSOARG00020011176,gene:ENSOARG00020011226	dist=108249;dist=695304	.	.
2	183440862	G	T	1543.41	0/0 | 12,0	0/0 | 12,0	0/0 | 4,0	0/0 | 5,0	0/0 | 8,0	0/0 | 9,0	0/0 | 10,0	1/1 | 1,11	1/1 | 0,10	0/1 | 4,5	0/1 | 5,6	1/1 | 0,11	intergenic	gene:ENSOARG00020011176,gene:ENSOARG00020011226	dist=122606;dist=680947	.	.
2	183489051	A	T	1337.38	1/1 | 0,12	0/1 | 5,4	1/1 | 0,8	0/1 | 5,4	1/1 | 0,4	0/0 | 13,0	0/0 | 11,0	0/0 | 7,0	0/0 | 7,0	0/0 | 13,0	0/0 | 6,0	0/0 | 7,0	intergenic	gene:ENSOARG00020011176,gene:ENSOARG00020011226	dist=170795;dist=632758	.	.
2	183502957	G	A	1291.63	1/1 | 0,5	0/1 | 4,2	1/1 | 0,7	1/1 | 0,6	0/1 | 5,2	1/1 | 0,8	0/0 | 11,0	0/0 | 10,0	0/0 | 8,0	0/0 | 11,0	0/1 | 6,5	0/0 | 7,0	intergenic	gene:ENSOARG00020011176,gene:ENSOARG00020011226	dist=184701;dist=618852	.	.
2	183503543	G	A	1116.52	0/0 | 4,0	./. | 1,0	0/0 | 9,0	0/0 | 8,0	0/1 | 3,5	0/0 | 7,0	0/1 | 5,2	1/1 | 0,6	1/1 | 0,10	1/1 | 0,3	0/1 | 4,3	1/1 | 0,4	intergenic	gene:ENSOARG00020011176,gene:ENSOARG00020011226	dist=185287;dist=618266	.	.
2	183620190	G	A	1436.83	0/0 | 14,0	0/0 | 9,0	0/0 | 8,0	0/0 | 12,0	0/1 | 2,3	0/0 | 10,0	0/1 | 5,3	1/1 | 0,7	1/1 | 0,6	0/1 | 5,7	0/1 | 5,6	1/1 | 0,6	intergenic	gene:ENSOARG00020011176,gene:ENSOARG00020011226	dist=301934;dist=501619	.	.
2	183631842	G	A	1057.07	0/1 | 2,10	1/1 | 0,3	1/1 | 0,4	0/1 | 3,5	0/1 | 2,2	1/1 | 0,5	0/0 | 6,0	0/0 | 12,0	0/0 | 11,0	0/0 | 4,0	0/0 | 10,0	0/0 | 8,0	intergenic	gene:ENSOARG00020011176,gene:ENSOARG00020011226	dist=313586;dist=489967	.	.
2	183639425	T	C	1000.16	0/1 | 4,5	0/1 | 7,4	0/1 | 6,3	1/1 | 0,4	0/1 | 3,2	1/1 | 0,9	0/0 | 10,0	0/0 | 10,0	0/0 | 13,0	0/0 | 11,0	0/0 | 10,0	0/0 | 10,0	intergenic	gene:ENSOARG00020011176,gene:ENSOARG00020011226	dist=321169;dist=482384	.	.
2	183650359	C	A	1059.14	0/1 | 9,9	1/1 | 0,4	0/1 | 2,5	0/1 | 2,4	1/1 | 0,4	1/1 | 1,8	0/0 | 6,0	0/0 | 8,0	0/0 | 9,0	0/0 | 6,0	0/0 | 10,0	0/0 | 5,0	intergenic	gene:ENSOARG00020011176,gene:ENSOARG00020011226	dist=332103;dist=471450	.	.
2	183653606	A	G	871.94	0/1 | 5,3	1/1 | 0,5	0/1 | 8,4	1/1 | 0,5	1/1 | 0,3	1/1 | 0,5	0/0 | 6,0	0/0 | 3,0	0/0 | 8,0	0/0 | 3,0	0/0 | 9,0	0/0 | 2,0	intergenic	gene:ENSOARG00020011176,gene:ENSOARG00020011226	dist=335350;dist=468203	.	.
2	183653622	C	T	896.22	0/1 | 4,2	1/1 | 0,5	0/1 | 8,5	1/1 | 0,5	1/1 | 0,3	1/1 | 0,5	0/0 | 6,0	0/0 | 3,0	0/0 | 6,0	0/0 | 3,0	0/0 | 10,0	0/0 | 2,0	intergenic	gene:ENSOARG00020011176,gene:ENSOARG00020011226	dist=335366;dist=468187	.	.
2	183658589	C	T	730.16	1/1 | 0,2	1/1 | 0,5	1/1 | 0,3	./. | 1,0	1/1 | 0,3	./. | 0,0	0/1 | 3,3	0/1 | 5,2	0/0 | 12,0	0/0 | 6,0	0/1 | 8,2	0/0 | 13,0	intergenic	gene:ENSOARG00020011176,gene:ENSOARG00020011226	dist=340333;dist=463220	.	.
2	183662506	A	T	500.87	./. | 0,0	1/1 | 0,2	./. | 0,0	1/1 | 0,3	1/1 | 0,5	1/1 | 0,3	0/0 | 4,0	0/1 | 5,2	0/0 | 2,0	0/0 | 3,0	0/0 | 6,0	0/0 | 3,0	intergenic	gene:ENSOARG00020011176,gene:ENSOARG00020011226	dist=344250;dist=459303	.	.
2	183662672	A	G	725.93	1/1 | 0,7	0/1 | 1,2	0/1 | 2,4	0/1 | 1,2	1/1 | 0,4	1/1 | 0,4	0/0 | 5,0	0/0 | 4,0	0/0 | 2,0	0/0 | 7,0	0/0 | 8,0	0/0 | 9,0	intergenic	gene:ENSOARG00020011176,gene:ENSOARG00020011226	dist=344416;dist=459137	.	.
2	183666215	A	G	2519.19	1/1 | 0,11	1/1 | 0,5	1/1 | 0,14	1/1 | 0,5	1/1 | 0,5	1/1 | 0,12	1/1 | 0,8	0/0 | 3,0	0/1 | 3,6	0/0 | 6,0	0/1 | 9,4	0/0 | 4,0	intergenic	gene:ENSOARG00020011176,gene:ENSOARG00020011226	dist=347959;dist=455594	.	.
2	183666227	A	T	1348.26	0/1 | 4,6	1/1 | 0,5	0/1 | 9,6	1/1 | 0,5	1/1 | 0,6	1/1 | 0,12	0/0 | 8,0	0/0 | 3,0	0/0 | 9,0	0/0 | 6,0	0/0 | 12,0	0/0 | 4,0	intergenic	gene:ENSOARG00020011176,gene:ENSOARG00020011226	dist=347971;dist=455582	.	.
2	183666695	T	C	589.96	1/1 | 0,2	1/1 | 0,2	1/1 | 0,5	./. | 0,0	./. | 1,0	1/1 | 0,4	1/1 | 0,2	0/0 | 4,0	0/0 | 3,0	0/0 | 6,0	0/1 | 7,3	0/0 | 2,0	intergenic	gene:ENSOARG00020011176,gene:ENSOARG00020011226	dist=348439;dist=455114	.	.
2	183666716	G	A	637.27	1/1 | 0,2	1/1 | 0,1	1/1 | 0,4	./. | 1,0	./. | 1,0	1/1 | 0,6	1/1 | 0,2	0/0 | 4,0	0/0 | 3,0	0/0 | 5,0	0/1 | 8,4	0/0 | 1,0	intergenic	gene:ENSOARG00020011176,gene:ENSOARG00020011226	dist=348460;dist=455093	.	.
2	183669001	A	T	1605.82	1/1 | 0,7	0/1 | 1,6	0/1 | 4,6	1/1 | 0,9	0/1 | 1,5	1/1 | 0,7	0/1 | 5,5	0/0 | 7,0	0/0 | 4,0	0/0 | 4,0	0/0 | 12,0	0/0 | 5,0	intergenic	gene:ENSOARG00020011176,gene:ENSOARG00020011226	dist=350745;dist=452808	.	.
2	183669028	C	G	2563.14	1/1 | 0,6	1/1 | 0,4	1/1 | 0,10	1/1 | 0,8	1/1 | 0,5	1/1 | 0,11	1/1 | 0,12	0/0 | 3,0	0/0 | 4,0	0/0 | 4,0	0/1 | 5,8	0/1 | 1,1	intergenic	gene:ENSOARG00020011176,gene:ENSOARG00020011226	dist=350772;dist=452781	.	.
2	183669042	T	C	1596.9	1/1 | 0,6	1/1 | 0,5	0/1 | 3,6	1/1 | 0,8	1/1 | 0,5	1/1 | 0,9	0/1 | 8,4	0/0 | 5,0	0/0 | 4,0	0/0 | 4,0	0/0 | 13,0	0/1 | 1,2	intergenic	gene:ENSOARG00020011176,gene:ENSOARG00020011226	dist=350786;dist=452767	.	.
2	183671896	A	C	1176.46	1/1 | 0,8	0/1 | 2,3	1/1 | 0,5	0/1 | 2,3	0/1 | 4,3	1/1 | 0,12	0/0 | 5,0	0/0 | 5,0	0/0 | 13,0	0/0 | 9,0	0/0 | 9,0	0/0 | 7,0	intergenic	gene:ENSOARG00020011176,gene:ENSOARG00020011226	dist=353640;dist=449913	.	.
2	183672240	G	A	785.69	0/1 | 2,5	./. | 2,0	0/1 | 6,2	1/1 | 0,4	0/1 | 2,2	1/1 | 0,9	0/0 | 5,0	0/0 | 5,0	0/0 | 9,0	0/0 | 10,0	0/0 | 10,0	0/0 | 10,0	intergenic	gene:ENSOARG00020011176,gene:ENSOARG00020011226	dist=353984;dist=449569	.	.
2	183672353	T	C	744.98	0/1 | 4,3	1/1 | 0,4	0/1 | 2,2	0/1 | 4,4	0/1 | 4,2	1/1 | 0,6	0/0 | 6,0	0/0 | 14,0	0/0 | 7,0	0/0 | 12,0	0/0 | 15,0	0/0 | 13,0	intergenic	gene:ENSOARG00020011176,gene:ENSOARG00020011226	dist=354097;dist=449456	.	.
2	183672984	A	T	2174.35	1/1 | 0,3	1/1 | 0,9	1/1 | 0,4	1/1 | 0,12	1/1 | 0,10	1/1 | 0,8	0/0 | 4,0	0/1 | 4,4	0/0 | 8,0	0/1 | 3,7	0/0 | 7,0	0/0 | 10,0	intergenic	gene:ENSOARG00020011176,gene:ENSOARG00020011226	dist=354728;dist=448825	.	.
2	183673126	C	G	2332.46	./. | 1,0	1/1 | 0,9	1/1 | 0,5	1/1 | 0,14	1/1 | 0,13	1/1 | 0,10	0/0 | 5,0	0/1 | 4,2	0/0 | 9,0	0/1 | 1,3	0/0 | 9,0	0/1 | 2,5	intergenic	gene:ENSOARG00020011176,gene:ENSOARG00020011226	dist=354870;dist=448683	.	.
2	183677033	G	A	903.71	./. | 2,0	1/1 | 0,7	1/1 | 0,1	1/1 | 0,4	1/1 | 0,2	1/1 | 0,3	0/1 | 1,3	0/0 | 3,0	0/1 | 10,2	0/0 | 6,0	0/1 | 2,2	0/0 | 10,0	intergenic	gene:ENSOARG00020011176,gene:ENSOARG00020011226	dist=358777;dist=444776	.	.
2	183744808	G	A	2638.74	1/1 | 0,7	1/1 | 0,9	1/1 | 0,4	1/1 | 0,6	1/1 | 0,9	1/1 | 0,3	1/1 | 0,21	0/1 | 6,8	0/0 | 7,0	0/1 | 4,4	0/0 | 8,0	0/0 | 7,0	intergenic	gene:ENSOARG00020011176,gene:ENSOARG00020011226	dist=426552;dist=377001	.	.
2	186247430	G	A	1031.98	1/1 | 0,2	1/1 | 0,2	1/1 | 0,2	1/1 | 0,6	1/1 | 0,4	1/1 | 0,5	0/1 | 4,2	1/1 | 0,2	./. | 2,0	0/0 | 4,0	0/0 | 5,0	0/0 | 10,0	intronic	gene:ENSOARG00020011585	.	.	.
2	186359420	A	T	2082.18	0/0 | 14,0	0/0 | 11,0	0/0 | 8,0	0/0 | 9,0	0/0 | 9,0	0/0 | 12,0	1/1 | 0,21	0/0 | 8,0	0/1 | 7,2	1/1 | 0,14	1/1 | 0,9	0/1 | 5,3	intronic	gene:ENSOARG00020011585	.	.	.
2	186360126	C	A	1313.49	0/0 | 13,1	0/0 | 6,1	0/0 | 6,1	0/0 | 6,1	0/0 | 6,0	0/0 | 13,1	1/1 | 0,10	0/0 | 12,5	0/1 | 8,9	1/1 | 0,9	1/1 | 0,9	0/1 | 4,7	intronic	gene:ENSOARG00020011585	.	.	.
2	188292267	T	C	1222.86	1/1 | 0,4	1/1 | 0,4	1/1 | 0,5	1/1 | 0,6	0/1 | 5,2	1/1 | 0,3	0/0 | 1,0	0/0 | 6,0	0/0 | 14,0	0/1 | 6,4	0/1 | 11,2	0/1 | 2,4	intronic	gene:ENSOARG00020016565	.	.	.
2	188294332	T	C	494.54	./. | 1,0	1/1 | 0,3	./. | 1,0	1/1 | 0,2	0/1 | 5,3	1/1 | 0,3	0/1 | 4,1	0/0 | 7,0	0/0 | 18,0	0/0 | 7,0	0/0 | 8,0	0/0 | 2,0	intronic	gene:ENSOARG00020016565	.	.	.
2	188294333	G	A	494.54	./. | 1,0	1/1 | 0,3	./. | 1,0	1/1 | 0,2	0/1 | 5,3	1/1 | 0,3	0/1 | 4,1	0/0 | 7,0	0/0 | 18,0	0/0 | 7,0	0/0 | 8,0	0/0 | 2,0	intronic	gene:ENSOARG00020016565	.	.	.
2	188297650	C	A	1370.53	1/1 | 0,7	1/1 | 0,6	0/1 | 7,2	1/1 | 0,9	0/0 | 3,0	1/1 | 0,8	0/1 | 3,5	0/0 | 11,0	0/0 | 11,0	0/0 | 4,0	0/0 | 7,0	0/0 | 7,0	downstream	gene:ENSOARG00020016565	.	.	.
2	189475948	C	T	918.26	1/1 | 0,2	0/1 | 7,2	1/1 | 0,1	./. | 0,0	0/1 | 5,6	1/1 | 0,6	0/0 | 4,0	0/1 | 5,6	0/0 | 10,0	0/0 | 9,0	0/0 | 7,0	0/0 | 3,0	intergenic	gene:ENSOARG00020018034,gene:ENSOARG00020019803	dist=311242;dist=1355738	.	.
2	189492709	A	G	1792.9	1/1 | 0,8	0/1 | 3,6	1/1 | 0,5	1/1 | 0,9	1/1 | 0,7	1/1 | 0,5	./. | 4,0	0/0 | 14,0	0/0 | 11,0	0/0 | 9,0	0/1 | 4,5	0/0 | 10,0	intergenic	gene:ENSOARG00020018034,gene:ENSOARG00020019803	dist=328003;dist=1338977	.	.
2	189505241	T	G	823.85	1/1 | 0,5	./. | 6,0	1/1 | 0,4	0/0 | 3,0	0/1 | 2,4	1/1 | 0,7	0/0 | 4,0	0/0 | 3,0	0/0 | 11,0	0/0 | 2,0	0/0 | 7,0	0/0 | 7,0	intergenic	gene:ENSOARG00020018034,gene:ENSOARG00020019803	dist=340535;dist=1326445	.	.
2	189505244	G	A	861.31	1/1 | 0,6	0/0 | 7,0	1/1 | 0,4	./. | 3,0	0/1 | 2,4	1/1 | 0,7	0/0 | 4,0	0/0 | 3,0	0/0 | 13,0	0/0 | 4,0	0/0 | 7,0	0/0 | 7,0	intergenic	gene:ENSOARG00020018034,gene:ENSOARG00020019803	dist=340538;dist=1326442	.	.
2	193885128	C	A	515.85	0/1 | 3,7	0/0 | 2,0	1/1 | 0,3	1/1 | 0,2	./. | 0,0	1/1 | 0,3	0/0 | 1,0	0/0 | 2,0	0/0 | 3,0	0/0 | 4,0	0/0 | 7,0	0/0 | 2,0	intronic	gene:ENSOARG00020020607	.	.	.
2	200645379	A	G	655.16	0/0 | 3,0	0/0 | 5,0	0/0 | 7,0	0/0 | 5,0	0/0 | 4,0	1/1 | 0,1	1/1 | 0,2	./. | 2,0	1/1 | 0,3	1/1 | 1,3	1/1 | 0,2	1/1 | 0,4	intergenic	gene:ENSOARG00020024047,gene:ENSOARG00020024083	dist=248964;dist=373462	.	.
2	201554981	G	T	794.65	./. | 0,0	1/1 | 0,2	1/1 | 0,2	1/1 | 0,4	1/1 | 0,4	1/1 | 0,2	0/0 | 11,0	1/1 | 0,4	0/0 | 5,0	0/0 | 10,0	0/0 | 3,0	./. | 0,0	intergenic	gene:ENSOARG00020024099,gene:ENSOARG00020006534	dist=444262;dist=105879	.	.
2	201560989	T	A	923.91	0/0 | 9,0	0/1 | 3,3	0/0 | 9,0	0/0 | 3,0	0/0 | 7,0	0/0 | 12,0	1/1 | 0,2	0/0 | 9,0	1/1 | 0,6	1/1 | 0,4	1/1 | 0,5	0/1 | 3,2	intergenic	gene:ENSOARG00020024099,gene:ENSOARG00020006534	dist=450270;dist=99871	.	.
2	201561000	T	C	912.03	0/0 | 6,0	0/1 | 4,3	0/0 | 8,0	0/0 | 3,0	0/0 | 7,0	0/0 | 9,0	1/1 | 0,2	0/0 | 8,0	1/1 | 0,5	1/1 | 0,5	1/1 | 0,5	0/1 | 3,2	intergenic	gene:ENSOARG00020024099,gene:ENSOARG00020006534	dist=450281;dist=99860	.	.
2	201570349	G	A	2684.49	1/1 | 0,11	0/1 | 6,5	1/1 | 0,6	1/1 | 0,4	1/1 | 0,13	1/1 | 0,6	0/0 | 4,0	1/1 | 0,10	0/0 | 3,0	0/0 | 12,0	0/0 | 4,0	0/1 | 6,10	intergenic	gene:ENSOARG00020024099,gene:ENSOARG00020006534	dist=459630;dist=90511	.	.
2	201572393	A	C	1871.37	0/0 | 11,0	0/0 | 5,0	0/0 | 7,0	0/1 | 6,3	0/0 | 6,0	0/0 | 4,0	1/1 | 0,13	0/0 | 10,0	1/1 | 0,9	1/1 | 0,8	1/1 | 0,7	0/1 | 3,8	intergenic	gene:ENSOARG00020024099,gene:ENSOARG00020006534	dist=461674;dist=88467	.	.
2	201574178	T	A	1982.5	1/1 | 0,10	0/1 | 3,3	1/1 | 0,5	1/1 | 0,4	1/1 | 0,9	1/1 | 0,4	0/0 | 7,0	1/1 | 0,15	0/0 | 10,0	0/0 | 5,0	0/0 | 6,0	0/1 | 3,4	intergenic	gene:ENSOARG00020024099,gene:ENSOARG00020006534	dist=463459;dist=86682	.	.
2	201574614	G	A	1974.55	1/1 | 0,9	1/1 | 0,4	1/1 | 0,8	0/1 | 2,2	1/1 | 0,3	1/1 | 0,12	0/0 | 5,0	1/1 | 0,14	0/0 | 18,0	0/0 | 9,0	0/0 | 14,0	0/1 | 6,2	intergenic	gene:ENSOARG00020024099,gene:ENSOARG00020006534	dist=463895;dist=86246	.	.
2	208725930	C	T	913.99	0/1 | 3,4	0/0 | 3,0	0/0 | 3,0	0/0 | 6,0	0/0 | 8,0	0/0 | 1,0	1/1 | 0,7	0/1 | 5,2	1/1 | 0,7	1/1 | 0,2	0/1 | 3,2	0/1 | 2,7	intergenic	gene:ENSOARG00020007844,gene:ENSOARG00020007893	dist=1006669;dist=984637	.	.
2	212839468	A	G	631.78	0/0 | 1,0	./. | 2,0	0/0 | 3,0	0/0 | 6,0	./. | 1,0	0/0 | 4,0	0/1 | 1,2	1/1 | 0,6	0/1 | 3,3	1/1 | 0,2	1/1 | 0,2	1/1 | 0,2	intergenic	gene:ENSOARG00020008885,gene:ENSOARG00020009036	dist=24170;dist=14128	.	.
2	212839528	A	G	1005.72	./. | 1,0	0/0 | 1,0	0/1 | 2,2	0/0 | 5,0	./. | 0,0	0/0 | 5,0	1/1 | 0,3	1/1 | 0,8	0/1 | 3,3	1/1 | 0,3	1/1 | 0,4	1/1 | 0,2	intergenic	gene:ENSOARG00020008885,gene:ENSOARG00020009036	dist=24230;dist=14068	.	.
2	214868627	A	G	1415.33	0/1 | 2,2	0/0 | 10,0	0/0 | 6,0	0/0 | 2,0	0/0 | 2,0	0/0 | 8,0	1/1 | 0,9	0/0 | 6,0	1/1 | 0,5	1/1 | 0,6	0/1 | 3,10	1/1 | 0,8	intergenic	gene:ENSOARG00020012643,gene:ENSOARG00020013287	dist=1086051;dist=338423	.	.
2	217924580	A	G	2326.63	0/0 | 7,0	0/0 | 7,0	0/0 | 11,0	0/0 | 9,0	1/1 | 0,9	0/1 | 3,4	1/1 | 0,10	1/1 | 0,8	0/1 | 5,4	1/1 | 0,8	1/1 | 0,7	1/1 | 0,8	intronic	gene:ENSOARG00020018022	.	.	.
2	217931346	C	T	1177.65	1/1 | 0,4	0/1 | 4,4	1/1 | 0,6	1/1 | 0,10	0/0 | 8,0	0/1 | 7,5	0/0 | 17,0	0/0 | 5,0	0/0 | 9,0	0/0 | 10,0	0/0 | 12,0	0/0 | 17,0	intronic	gene:ENSOARG00020018022	.	.	.
2	220783698	T	C	1384.42	1/1 | 0,4	1/1 | 0,2	1/1 | 0,3	1/1 | 0,6	1/1 | 0,3	1/1 | 0,4	0/0 | 14,0	0/1 | 4,3	0/0 | 18,0	0/0 | 2,0	1/1 | 0,4	0/1 | 6,3	intronic	gene:ENSOARG00020008587	.	.	.
2	225079644	G	C	1041.92	0/1 | 4,4	0/0 | 3,0	0/0 | 2,0	./. | 1,0	0/0 | 5,0	0/0 | 2,0	1/1 | 0,6	1/1 | 0,2	0/1 | 1,3	1/1 | 0,9	0/1 | 3,1	1/1 | 0,2	intergenic	gene:ENSOARG00020019192,gene:ENSOARG00020019223	dist=22475;dist=61920	.	.
2	225124629	G	A	1422.11	0/0 | 3,0	0/0 | 1,0	0/0 | 1,0	0/0 | 5,0	1/1 | 0,4	0/0 | 5,0	1/1 | 0,6	1/1 | 0,6	1/1 | 0,7	0/1 | 4,7	./. | 0,0	1/1 | 0,5	intergenic	gene:ENSOARG00020019192,gene:ENSOARG00020019223	dist=67460;dist=16935	.	.
2	231460265	C	T	352.92	0/0 | 5,0	0/0 | 8,0	0/0 | 5,0	./. | 0,0	0/0 | 4,0	0/0 | 7,0	./. | 0,0	1/1 | 0,2	1/1 | 0,2	1/1 | 0,3	0/0 | 5,0	1/1 | 0,2	intronic	gene:ENSOARG00020023630	.	.	.
2	231460278	C	T	517	0/0 | 4,0	0/0 | 8,0	0/0 | 5,0	./. | 0,0	0/0 | 4,0	0/0 | 8,0	1/1 | 0,2	1/1 | 0,4	1/1 | 0,2	1/1 | 0,3	0/0 | 6,0	1/1 | 0,2	intronic	gene:ENSOARG00020023630	.	.	.
2	231460301	A	C	1171.93	0/0 | 4,0	0/0 | 10,0	0/1 | 3,1	1/1 | 0,1	0/0 | 4,0	0/0 | 7,0	1/1 | 0,4	1/1 | 0,4	1/1 | 0,4	1/1 | 0,8	0/1 | 5,3	1/1 | 0,5	intronic	gene:ENSOARG00020023630	.	.	.
2	236452841	T	C	1102.4	0/1 | 6,6	1/1 | 0,10	1/1 | 0,5	0/1 | 7,5	0/0 | 8,0	1/1 | 0,2	0/0 | 10,0	0/0 | 18,0	0/0 | 6,0	0/0 | 7,0	0/0 | 7,0	0/0 | 8,0	intergenic	gene:ENSOARG00020016425,gene:ENSOARG00020016801	dist=84201;dist=2037491	.	.
2	239685664	G	C	835.14	0/0 | 5,0	0/0 | 8,0	1/1 | 0,3	0/0 | 1,0	./. | 0,0	./. | 1,0	1/1 | 0,2	1/1 | 0,5	1/1 | 0,3	1/1 | 0,3	1/1 | 0,3	1/1 | 0,2	intronic	gene:ENSOARG00020018209	.	.	.
2	252620501	G	T	856.89	1/1 | 0,6	0/1 | 1,5	1/1 | 0,3	./. | 4,0	0/0 | 5,0	1/1 | 0,6	0/0 | 6,0	0/0 | 2,0	0/0 | 10,0	0/0 | 3,0	0/0 | 2,0	0/0 | 7,0	intergenic	gene:ENSOARG00020013966,gene:ENSOARG00020014061	dist=339519;dist=1134721	.	.
2	260941211	C	T	1004.83	1/1 | 0,8	0/1 | 3,5	1/1 | 0,5	0/1 | 2,2	0/1 | 2,6	0/1 | 7,2	0/0 | 6,0	0/0 | 7,0	0/0 | 4,1	0/0 | 15,0	0/0 | 11,0	0/0 | 13,0	intronic	gene:ENSOARG00020021243	.	.	.
2	260942355	C	T	1165.25	1/1 | 0,5	1/1 | 0,5	0/1 | 5,5	0/1 | 1,9	0/1 | 3,5	0/1 | 3,5	0/0 | 1,0	0/0 | 12,0	0/0 | 6,0	0/0 | 11,0	0/0 | 16,0	0/0 | 5,0	exonic	gene:ENSOARG00020021243	.	synonymous SNV	gene:ENSOARG00020021243:transcript:ENSOART00020033635:exon6:c.C729T:p.A243A,gene:ENSOARG00020021243:transcript:ENSOART00020033564:exon6:c.C681T:p.A227A,gene:ENSOARG00020021243:transcript:ENSOART00020033727:exon4:c.C693T:p.A231A,gene:ENSOARG00020021243:transcript:ENSOART00020033679:exon6:c.C729T:p.A243A
2	260945372	T	C	1151.64	1/1 | 0,6	0/1 | 4,10	0/1 | 8,3	1/1 | 0,4	0/1 | 3,3	0/1 | 4,6	0/0 | 12,0	0/0 | 8,0	0/0 | 14,0	0/0 | 15,0	0/0 | 6,0	0/0 | 7,0	intronic	gene:ENSOARG00020021243	.	.	.
2	260949245	G	A	1235.38	1/1 | 0,6	1/1 | 0,3	0/1 | 4,7	0/1 | 5,7	0/1 | 3,2	0/1 | 6,6	0/0 | 12,0	0/0 | 6,0	0/0 | 14,0	0/0 | 11,0	0/0 | 13,0	0/0 | 14,0	intronic	gene:ENSOARG00020021243	.	.	.
2	261797561	G	T	1277.22	1/1 | 0,1	1/1 | 0,6	0/1 | 3,2	1/1 | 0,5	1/1 | 0,4	1/1 | 0,4	0/1 | 1,3	0/1 | 4,3	0/0 | 8,0	0/1 | 4,2	0/0 | 6,0	0/0 | 2,0	intergenic	gene:ENSOARG00020023697,gene:ENSOARG00020023728	dist=111872;dist=20380	.	.
2	265034082	G	C	1277.46	1/1 | 0,14	0/0 | 13,0	1/1 | 0,7	0/1 | 6,4	1/1 | 0,9	0/1 | 7,1	0/0 | 7,0	0/0 | 9,0	0/0 | 6,0	0/0 | 18,0	0/0 | 14,0	0/0 | 15,0	intronic	gene:ENSOARG00020013805	.	.	.
2	265235408	C	A	2552.99	0/0 | 15,0	0/0 | 8,0	0/0 | 5,0	0/0 | 5,0	0/0 | 12,0	0/1 | 3,9	1/1 | 0,9	0/1 | 7,5	0/1 | 5,10	1/1 | 0,18	1/1 | 0,6	0/1 | 3,4	intronic	gene:ENSOARG00020015629	.	.	.
2	265235427	T	C	2329.67	0/0 | 15,0	0/0 | 9,0	0/0 | 6,0	0/0 | 5,0	0/0 | 11,0	0/1 | 4,9	1/1 | 0,8	0/1 | 7,6	0/1 | 6,7	1/1 | 0,16	1/1 | 0,5	0/1 | 2,4	intronic	gene:ENSOARG00020015629	.	.	.
2	265235451	A	G	2547.74	0/0 | 16,0	0/0 | 10,0	0/0 | 8,0	0/0 | 5,0	0/0 | 13,0	0/1 | 3,9	1/1 | 0,13	0/1 | 6,6	0/1 | 6,7	1/1 | 0,13	1/1 | 0,8	0/1 | 4,5	intronic	gene:ENSOARG00020015629	.	.	.
3	1325801	G	A	1762.97	0/0 | 14,0	0/0 | 20,0	0/0 | 15,0	0/0 | 5,0	0/1 | 1,5	0/0 | 9,0	0/1 | 6,7	1/1 | 0,9	0/1 | 6,2	1/1 | 0,4	1/1 | 0,7	0/1 | 4,11	intronic	gene:ENSOARG00020000401	.	.	.
3	1714013	G	C	1462.13	1/1 | 0,9	1/1 | 0,5	1/1 | 0,5	1/1 | 0,7	0/0 | 6,0	1/1 | 0,3	0/0 | 5,0	0/0 | 8,0	0/0 | 3,0	0/0 | 10,0	0/0 | 8,0	0/1 | 3,6	intronic	gene:ENSOARG00020001060	.	.	.
3	2585501	A	G	2432.26	1/1 | 0,4	1/1 | 0,16	1/1 | 0,8	1/1 | 0,6	0/1 | 4,5	1/1 | 0,6	0/0 | 9,0	0/1 | 8,3	0/0 | 10,0	0/0 | 12,0	0/0 | 7,0	1/1 | 0,8	intronic	gene:ENSOARG00020002247	.	.	.
3	3469685	A	G	1258.44	1/1 | 0,3	0/1 | 3,5	1/1 | 0,2	0/1 | 3,9	0/1 | 4,3	1/1 | 0,14	0/1 | 4,2	0/0 | 2,0	0/0 | 9,0	0/0 | 10,0	0/0 | 4,0	0/0 | 5,0	intergenic	gene:ENSOARG00020004662,gene:ENSOARG00020004761	dist=55999;dist=12455	.	.
3	3888735	A	G	188.59	0/0 | 2,0	0/0 | 2,0	0/0 | 2,0	0/0 | 4,0	0/0 | 3,0	0/0 | 1,0	1/1 | 0,1	./. | 2,0	./. | 0,0	1/1 | 0,1	0/1 | 2,2	0/1 | 7,3	exonic	gene:ENSOARG00020014156	.	nonsynonymous SNV	gene:ENSOARG00020014156:transcript:ENSOART00020021785:exon5:c.T296C:p.M99T
3	12059317	C	T	676.53	0/1 | 1,4	1/1 | 0,3	1/1 | 0,3	1/1 | 0,5	1/1 | 0,2	0/0 | 8,0	0/0 | 11,0	./. | 4,0	0/0 | 11,0	0/0 | 12,0	0/0 | 5,0	0/0 | 5,0	intronic	gene:ENSOARG00020010162	.	.	.
3	12830706	G	A	1488.67	0/0 | 7,0	0/0 | 7,0	0/0 | 3,0	0/0 | 2,0	1/1 | 0,5	0/1 | 1,3	1/1 | 0,5	1/1 | 0,5	0/1 | 3,2	1/1 | 0,5	1/1 | 0,8	1/1 | 0,4	intergenic	gene:ENSOARG00020011470,gene:ENSOARG00020011671	dist=15490;dist=65540	.	.
3	14022653	C	T	2028.35	1/1 | 0,7	1/1 | 0,4	1/1 | 0,9	1/1 | 0,1	1/1 | 0,3	1/1 | 0,7	0/0 | 5,0	1/1 | 0,8	0/0 | 10,0	0/0 | 5,0	0/1 | 6,4	0/1 | 3,3	intronic	gene:ENSOARG00020014133,gene:ENSOARG00020014233	.	.	.
3	14022655	C	A	2028.35	1/1 | 0,7	1/1 | 0,4	1/1 | 0,9	1/1 | 0,1	1/1 | 0,3	1/1 | 0,7	0/0 | 5,0	1/1 | 0,8	0/0 | 10,0	0/0 | 5,0	0/1 | 6,4	0/1 | 3,3	intronic	gene:ENSOARG00020014133,gene:ENSOARG00020014233	.	.	.
3	17257070	G	A	1860.21	0/0 | 10,0	0/0 | 5,0	0/1 | 5,3	0/0 | 4,0	0/1 | 2,7	0/1 | 4,5	1/1 | 0,3	1/1 | 0,3	1/1 | 0,7	0/1 | 3,2	1/1 | 0,9	1/1 | 0,8	intergenic	gene:ENSOARG00020006589,gene:ENSOARG00020006720	dist=1199544;dist=12306	.	.
3	17384007	C	G	1283.74	1/1 | 0,6	1/1 | 0,5	1/1 | 0,8	./. | 4,0	1/1 | 0,3	1/1 | 0,2	0/0 | 15,0	0/1 | 4,4	0/1 | 7,5	0/0 | 7,0	0/1 | 5,5	0/0 | 2,0	intronic	gene:ENSOARG00020006856	.	.	.
3	17601738	C	T	533.04	1/1 | 0,3	1/1 | 0,5	1/1 | 0,3	0/0 | 3,0	./. | 0,0	1/1 | 0,2	0/1 | 1,2	0/0 | 5,0	0/0 | 11,0	0/0 | 4,0	0/0 | 16,0	0/0 | 4,0	intergenic	gene:ENSOARG00020006856,gene:ENSOARG00020006940	dist=146086;dist=1161280	.	.
3	17851659	G	A	936.63	0/0 | 10,0	./. | 0,0	0/0 | 3,0	0/0 | 1,0	1/1 | 0,3	0/0 | 8,0	1/1 | 0,2	./. | 0,0	1/1 | 0,5	1/1 | 0,4	1/1 | 0,2	1/1 | 0,5	intergenic	gene:ENSOARG00020006856,gene:ENSOARG00020006940	dist=396007;dist=911359	.	.
3	18067000	T	C	1122.06	0/1 | 6,7	0/1 | 2,2	1/1 | 0,11	0/1 | 7,6	0/1 | 4,3	1/1 | 0,4	0/0 | 6,0	0/0 | 13,0	0/0 | 10,0	0/0 | 11,0	0/0 | 21,0	0/0 | 10,0	intergenic	gene:ENSOARG00020006856,gene:ENSOARG00020006940	dist=611348;dist=696018	.	.
3	18112412	A	C	536.17	0/0 | 6,0	0/0 | 7,0	0/0 | 12,0	0/0 | 4,0	0/0 | 2,0	0/0 | 5,0	0/0 | 8,0	0/1 | 4,6	1/1 | 0,1	1/1 | 0,4	0/1 | 5,7	1/1 | 0,2	intergenic	gene:ENSOARG00020006856,gene:ENSOARG00020006940	dist=656760;dist=650606	.	.
3	22449434	C	A	2480.85	0/0 | 11,0	0/0 | 1,0	0/0 | 10,0	0/1 | 5,3	0/1 | 6,6	0/1 | 4,7	1/1 | 0,8	0/1 | 4,4	1/1 | 0,11	1/1 | 0,9	1/1 | 0,7	1/1 | 0,12	intergenic	gene:ENSOARG00020013035,gene:ENSOARG00020013098	dist=218497;dist=1793763	.	.
3	22450645	C	T	1945.06	1/1 | 0,10	1/1 | 0,10	1/1 | 0,8	0/1 | 12,4	0/1 | 6,6	0/1 | 4,5	0/0 | 19,0	0/1 | 4,7	0/0 | 14,0	0/0 | 13,0	0/0 | 8,0	0/0 | 11,0	intergenic	gene:ENSOARG00020013035,gene:ENSOARG00020013098	dist=219708;dist=1792552	.	.
3	22451780	C	T	2329.81	0/0 | 14,0	0/0 | 5,0	0/0 | 10,0	0/1 | 2,2	0/1 | 6,3	0/0 | 5,0	1/1 | 0,5	0/1 | 6,11	1/1 | 0,12	1/1 | 0,7	1/1 | 0,10	1/1 | 0,14	intergenic	gene:ENSOARG00020013035,gene:ENSOARG00020013098	dist=220843;dist=1791417	.	.
3	22452198	T	C	2244.17	0/0 | 13,0	0/0 | 11,0	0/0 | 3,0	0/1 | 4,5	0/1 | 2,4	0/1 | 7,7	1/1 | 0,9	0/1 | 5,1	1/1 | 0,8	1/1 | 0,8	1/1 | 0,9	1/1 | 0,12	intergenic	gene:ENSOARG00020013035,gene:ENSOARG00020013098	dist=221261;dist=1790999	.	.
3	22452732	G	T	2491.24	0/0 | 13,0	0/0 | 12,0	0/0 | 11,0	0/1 | 4,1	0/1 | 3,8	0/1 | 5,5	1/1 | 2,18	0/1 | 6,2	1/1 | 0,10	1/1 | 0,10	1/1 | 0,13	1/1 | 0,3	intergenic	gene:ENSOARG00020013035,gene:ENSOARG00020013098	dist=221795;dist=1790465	.	.
3	22595674	G	A	505.38	1/1 | 0,3	1/1 | 0,6	1/1 | 0,1	1/1 | 0,4	0/0 | 2,0	0/0 | 13,0	0/0 | 6,0	0/0 | 4,0	0/0 | 8,0	0/0 | 6,0	0/0 | 8,0	0/0 | 11,0	intergenic	gene:ENSOARG00020013035,gene:ENSOARG00020013098	dist=364737;dist=1647523	.	.
3	22595745	C	T	624.3	1/1 | 0,1	1/1 | 0,11	1/1 | 0,2	1/1 | 0,4	./. | 0,0	0/0 | 10,0	0/0 | 2,0	0/0 | 3,0	0/1 | 5,2	0/0 | 3,0	0/0 | 6,0	0/0 | 10,0	intergenic	gene:ENSOARG00020013035,gene:ENSOARG00020013098	dist=364808;dist=1647452	.	.
3	23205608	C	T	1318.58	1/1 | 0,11	1/1 | 0,7	1/1 | 0,3	1/1 | 0,4	0/1 | 5,2	0/0 | 15,0	0/1 | 7,5	0/0 | 5,0	0/0 | 7,0	0/0 | 7,0	0/0 | 6,0	0/0 | 8,0	intergenic	gene:ENSOARG00020013035,gene:ENSOARG00020013098	dist=974671;dist=1037589	.	.
3	24236292	C	T	733.41	0/1 | 1,3	0/0 | 9,0	0/0 | 1,0	0/0 | 7,0	0/0 | 2,0	0/0 | 2,0	1/1 | 0,4	1/1 | 0,5	0/1 | 3,3	./. | 0,0	1/1 | 0,2	0/1 | 1,2	intergenic	gene:ENSOARG00020013035,gene:ENSOARG00020013098	dist=2005355;dist=6905	.	.
3	24236327	G	A	575.59	0/1 | 1,2	0/0 | 9,0	./. | 0,0	0/0 | 9,0	0/0 | 4,0	0/0 | 2,0	1/1 | 0,2	1/1 | 0,3	0/1 | 2,2	./. | 0,0	1/1 | 0,2	1/1 | 0,3	intergenic	gene:ENSOARG00020013035,gene:ENSOARG00020013098	dist=2005390;dist=6870	.	.
3	27412001	G	A	489.9	0/0 | 5,0	0/0 | 7,0	0/0 | 1,0	0/0 | 2,0	0/0 | 4,0	0/0 | 6,0	1/1 | 0,3	0/0 | 13,0	0/1 | 2,3	1/1 | 0,3	0/1 | 2,3	1/1 | 0,2	intergenic	gene:ENSOARG00020017454,gene:ENSOARG00020017495	dist=109919;dist=455621	.	.
3	27449459	G	A	2198.78	1/1 | 0,10	1/1 | 0,8	1/1 | 0,7	1/1 | 0,9	0/1 | 5,2	1/1 | 0,3	0/0 | 12,0	0/1 | 6,3	0/1 | 8,4	0/0 | 13,0	0/1 | 4,6	0/0 | 7,0	intergenic	gene:ENSOARG00020017454,gene:ENSOARG00020017495	dist=147377;dist=418163	.	.
3	27449466	A	G	2192.73	1/1 | 0,10	1/1 | 0,8	1/1 | 0,6	1/1 | 0,9	0/1 | 5,2	1/1 | 0,3	0/0 | 12,0	0/1 | 6,3	0/1 | 9,4	0/0 | 13,0	0/1 | 4,7	0/0 | 7,0	intergenic	gene:ENSOARG00020017454,gene:ENSOARG00020017495	dist=147384;dist=418156	.	.
3	28098556	T	C	2390.09	1/1 | 0,13	1/1 | 0,10	1/1 | 0,2	0/1 | 8,2	1/1 | 0,8	1/1 | 0,3	0/0 | 9,0	0/1 | 6,4	0/1 | 2,8	0/0 | 17,0	0/0 | 7,0	0/1 | 5,7	intergenic	gene:ENSOARG00020017529,gene:ENSOARG00020017609	dist=210800;dist=518415	.	.
3	31416168	G	A	827.17	1/1 | 0,3	1/1 | 0,8	0/0 | 6,0	1/1 | 0,3	./. | 2,0	1/1 | 0,4	0/0 | 1,0	0/1 | 1,1	0/0 | 8,0	0/0 | 1,0	0/0 | 4,0	0/0 | 4,0	intergenic	gene:ENSOARG00020019194,gene:ENSOARG00020019264	dist=679625;dist=1377033	.	.
3	31530026	C	T	182.23	0/1 | 1,1	1/1 | 0,1	./. | 0,0	1/1 | 0,2	./. | 0,0	0/1 | 4,2	0/0 | 1,0	0/0 | 6,0	0/0 | 1,0	0/0 | 9,0	0/0 | 6,0	0/0 | 4,0	intergenic	gene:ENSOARG00020019194,gene:ENSOARG00020019264	dist=793483;dist=1263175	.	.
3	32741565	A	G	1785.15	0/0 | 12,0	0/0 | 14,0	0/0 | 5,0	0/0 | 4,0	0/0 | 6,0	0/0 | 7,0	1/1 | 0,12	0/1 | 8,8	0/1 | 6,7	0/1 | 9,4	1/1 | 0,13	0/1 | 1,7	intergenic	gene:ENSOARG00020019194,gene:ENSOARG00020019264	dist=2005022;dist=51636	.	.
3	32741760	A	T	1244.38	0/0 | 6,0	0/0 | 3,0	0/0 | 3,0	0/0 | 9,0	0/0 | 8,0	0/0 | 11,0	1/1 | 0,7	0/1 | 5,3	0/1 | 3,6	0/1 | 3,4	1/1 | 0,12	0/1 | 4,4	intergenic	gene:ENSOARG00020019194,gene:ENSOARG00020019264	dist=2005217;dist=51441	.	.
3	32910500	T	C	3948.66	0/1 | 4,5	0/0 | 6,0	0/1 | 5,4	0/0 | 3,0	0/1 | 6,5	0/1 | 7,8	1/1 | 0,16	1/1 | 0,11	1/1 | 0,10	1/1 | 0,10	1/1 | 0,17	1/1 | 0,19	intronic	gene:ENSOARG00020019264	.	.	.
3	32917116	C	T	2391.62	0/1 | 3,5	0/0 | 10,0	0/1 | 3,3	0/0 | 10,0	0/1 | 4,5	0/1 | 5,3	1/1 | 0,10	1/1 | 0,7	1/1 | 0,6	1/1 | 0,8	1/1 | 0,9	1/1 | 0,7	intronic	gene:ENSOARG00020019264	.	.	.
3	33866100	G	T	806.97	0/0 | 4,0	0/0 | 3,0	./. | 0,0	./. | 4,0	0/0 | 1,0	0/0 | 1,0	1/1 | 0,1	1/1 | 0,2	1/1 | 0,2	0/1 | 2,6	0/1 | 3,1	1/1 | 1,7	intronic	gene:ENSOARG00020021236	.	.	.
3	37489870	A	C	1839.66	1/1 | 0,6	0/1 | 4,10	0/1 | 4,4	1/1 | 0,16	1/1 | 0,3	0/1 | 3,5	0/0 | 12,0	0/0 | 9,0	0/0 | 17,0	0/0 | 15,0	0/1 | 9,11	0/0 | 14,0	intronic	gene:ENSOARG00020004922	.	.	.
3	37489922	G	A	3530.13	0/0 | 6,0	0/1 | 11,4	0/1 | 4,6	0/0 | 12,0	0/0 | 5,0	0/1 | 5,5	1/1 | 0,8	1/1 | 0,10	1/1 | 1,18	1/1 | 0,12	0/1 | 11,7	1/1 | 0,14	intronic	gene:ENSOARG00020004922	.	.	.
3	39320782	A	G	2401.97	0/0 | 5,0	0/0 | 6,0	0/1 | 3,3	./. | 2,0	0/1 | 1,3	0/0 | 2,0	1/1 | 0,12	1/1 | 0,7	0/1 | 2,4	1/1 | 0,10	1/1 | 0,11	1/1 | 0,8	intergenic	gene:ENSOARG00020005452,gene:ENSOARG00020005530	dist=45061;dist=60815	.	.
3	44565950	A	G	283.35	1/1 | 0,2	1/1 | 0,2	0/0 | 3,0	./. | 2,0	./. | 2,0	1/1 | 0,3	0/0 | 8,0	0/0 | 3,0	0/0 | 3,0	0/0 | 5,0	0/0 | 4,0	0/0 | 6,0	intergenic	gene:ENSOARG00020000610,gene:ENSOARG00020000634	dist=250952;dist=285002	.	.
3	44572275	C	T	1737.39	1/1 | 0,3	1/1 | 0,16	0/1 | 6,1	0/1 | 5,4	1/1 | 0,13	1/1 | 0,6	0/1 | 3,9	0/0 | 4,0	0/0 | 12,0	0/0 | 3,0	0/0 | 6,0	0/0 | 8,0	intergenic	gene:ENSOARG00020000610,gene:ENSOARG00020000634	dist=257277;dist=278677	.	.
3	45140319	A	C	840.72	0/0 | 10,0	0/0 | 10,0	0/0 | 3,0	0/0 | 6,0	0/0 | 4,0	0/0 | 17,0	0/1 | 5,4	0/1 | 2,5	1/1 | 0,6	0/0 | 5,0	1/1 | 0,3	1/1 | 0,3	intergenic	gene:ENSOARG00020000747,gene:ENSOARG00020000781	dist=53328;dist=9254	.	.
3	46286885	C	T	1694.28	1/1 | 0,7	1/1 | 0,9	0/0 | 17,0	1/1 | 0,12	0/1 | 8,5	1/1 | 0,4	0/0 | 9,0	0/0 | 17,0	0/0 | 12,0	0/0 | 10,0	0/1 | 4,9	0/0 | 9,0	intronic	gene:ENSOARG00020000984	.	.	.
3	46431740	C	T	1395.06	1/1 | 0,5	1/1 | 0,11	0/0 | 17,0	1/1 | 0,10	0/1 | 4,5	0/1 | 5,7	0/0 | 9,0	0/0 | 13,0	0/0 | 12,0	0/0 | 8,0	0/0 | 7,0	0/0 | 12,0	intergenic	gene:ENSOARG00020001100,gene:ENSOARG00020001156	dist=69613;dist=191106	.	.
3	46482442	A	C	1921.41	1/1 | 0,17	1/1 | 0,11	0/0 | 9,0	1/1 | 0,9	1/1 | 0,4	0/1 | 6,8	0/0 | 14,0	0/0 | 11,0	0/0 | 10,0	0/0 | 8,0	0/1 | 6,4	0/0 | 8,0	intergenic	gene:ENSOARG00020001100,gene:ENSOARG00020001156	dist=120315;dist=140404	.	.
3	48977711	C	T	1228.07	1/1 | 0,10	1/1 | 0,6	0/0 | 4,0	1/1 | 0,8	0/0 | 4,0	1/1 | 0,5	0/0 | 9,0	0/0 | 6,0	0/0 | 7,0	0/0 | 8,0	0/0 | 13,0	0/0 | 4,0	intergenic	gene:ENSOARG00020002212,gene:ENSOARG00020002228	dist=127023;dist=98382	.	.
3	48993796	G	A	743.24	1/1 | 0,4	1/1 | 0,10	0/0 | 4,0	1/1 | 0,3	0/0 | 6,0	1/1 | 0,1	0/0 | 14,0	0/0 | 8,0	0/0 | 9,0	0/0 | 6,0	0/0 | 3,0	0/0 | 7,0	intergenic	gene:ENSOARG00020002212,gene:ENSOARG00020002228	dist=143108;dist=82297	.	.
3	51751336	T	C	1951.99	0/0 | 1,0	0/0 | 8,0	0/0 | 1,0	0/0 | 2,0	1/1 | 0,9	0/0 | 1,0	0/1 | 3,9	1/1 | 0,4	1/1 | 0,11	1/1 | 0,7	1/1 | 0,10	1/1 | 0,2	intergenic	gene:ENSOARG00020002288,gene:ENSOARG00020002295	dist=992552;dist=462566	.	.
3	53201986	G	C	1796.77	0/0 | 7,0	0/1 | 3,4	0/0 | 6,0	0/0 | 16,0	0/0 | 12,0	0/0 | 8,0	0/1 | 2,3	1/1 | 0,14	1/1 | 0,7	1/1 | 0,8	0/0 | 5,0	1/1 | 0,6	intergenic	gene:ENSOARG00020002346,gene:ENSOARG00020002369	dist=402962;dist=344203	.	.
3	53335180	C	T	1799.95	0/0 | 11,0	0/0 | 2,0	0/1 | 1,4	1/1 | 0,2	0/1 | 6,3	0/0 | 11,0	1/1 | 0,7	1/1 | 0,3	1/1 | 0,14	1/1 | 0,4	1/1 | 0,4	1/1 | 0,7	intergenic	gene:ENSOARG00020002346,gene:ENSOARG00020002369	dist=536156;dist=211009	.	.
3	59578030	C	A	596.21	0/1 | 1,2	1/1 | 0,2	0/1 | 4,3	1/1 | 0,2	1/1 | 0,2	1/1 | 0,3	0/0 | 2,0	0/1 | 1,2	0/0 | 4,0	0/0 | 1,0	0/0 | 4,0	0/0 | 4,0	intergenic	NONE,gene:ENSOARG00020002597	dist=NONE;dist=630091	.	.
3	59969126	C	T	1411.68	0/0 | 11,0	0/0 | 4,0	0/0 | 4,0	0/0 | 4,0	0/0 | 5,0	0/1 | 6,4	0/1 | 6,6	1/1 | 0,6	0/1 | 5,2	0/1 | 6,6	1/1 | 0,6	1/1 | 0,14	intergenic	NONE,gene:ENSOARG00020002597	dist=NONE;dist=238995	.	.
3	61262739	G	A	362.53	0/0 | 3,0	0/0 | 5,0	0/0 | 3,0	0/0 | 8,0	0/0 | 4,0	0/0 | 3,0	./. | 4,0	1/1 | 0,1	1/1 | 0,1	0/1 | 1,3	0/0 | 3,0	1/1 | 0,4	intronic	gene:ENSOARG00020002878,gene:ENSOARG00020002916	.	.	.
3	61262744	T	C	707.42	1/1 | 0,3	0/0 | 6,0	0/0 | 3,0	0/0 | 8,0	0/0 | 5,0	1/1 | 0,3	1/1 | 0,1	1/1 | 0,1	1/1 | 0,1	1/1 | 0,3	1/1 | 0,1	1/1 | 0,3	intronic	gene:ENSOARG00020002878,gene:ENSOARG00020002916	.	.	.
3	61262745	C	G	717.56	1/1 | 0,3	0/0 | 6,0	0/0 | 3,0	0/0 | 8,0	0/0 | 5,0	1/1 | 0,3	1/1 | 0,1	1/1 | 0,1	1/1 | 0,1	1/1 | 0,3	1/1 | 0,1	1/1 | 0,3	intronic	gene:ENSOARG00020002878,gene:ENSOARG00020002916	.	.	.
3	61307912	T	C	2068.35	0/0 | 13,0	0/0 | 14,0	0/0 | 6,0	0/0 | 6,0	0/0 | 13,0	0/0 | 9,0	1/1 | 0,13	0/1 | 3,3	1/1 | 0,11	1/1 | 0,8	0/0 | 11,0	1/1 | 0,14	intronic	gene:ENSOARG00020002878	.	.	.
3	61497365	C	T	1467.62	0/0 | 10,0	0/1 | 4,5	0/0 | 11,0	0/0 | 4,0	0/0 | 8,0	0/0 | 11,0	1/1 | 0,7	1/1 | 0,8	1/1 | 0,8	1/1 | 0,10	0/1 | 5,5	0/0 | 9,0	exonic	gene:ENSOARG00020003123	.	synonymous SNV	gene:ENSOARG00020003123:transcript:ENSOART00020004910:exon9:c.C1224T:p.L408L,gene:ENSOARG00020003123:transcript:ENSOART00020004836:exon9:c.C1224T:p.L408L,gene:ENSOARG00020003123:transcript:ENSOART00020004937:exon9:c.C1224T:p.L408L
3	61525854	G	A	1908.82	0/0 | 13,0	0/0 | 7,0	0/0 | 9,0	0/1 | 6,7	0/0 | 12,0	0/0 | 5,0	1/1 | 0,10	1/1 | 0,8	1/1 | 0,14	1/1 | 0,6	0/1 | 6,6	0/0 | 11,0	intergenic	gene:ENSOARG00020003123,gene:ENSOARG00020003261	dist=11230;dist=5002	.	.
3	61525982	T	C	1766.38	0/0 | 10,0	0/1 | 7,5	0/1 | 5,5	0/1 | 4,7	0/0 | 10,0	0/0 | 10,0	1/1 | 0,7	1/1 | 0,1	1/1 | 0,3	1/1 | 0,7	1/1 | 0,3	1/1 | 0,9	intergenic	gene:ENSOARG00020003123,gene:ENSOARG00020003261	dist=11358;dist=4874	.	.
3	61528066	C	T	2339.74	0/0 | 9,0	0/1 | 4,4	0/1 | 2,3	0/0 | 8,0	0/0 | 16,0	0/0 | 6,0	1/1 | 0,10	0/1 | 5,3	1/1 | 0,13	1/1 | 0,11	1/1 | 0,6	1/1 | 0,13	intergenic	gene:ENSOARG00020003123,gene:ENSOARG00020003261	dist=13442;dist=2790	.	.
3	61529313	G	A	2105.47	0/0 | 16,0	0/0 | 7,0	0/0 | 5,0	0/1 | 2,5	0/0 | 3,0	0/0 | 7,0	1/1 | 0,10	0/1 | 3,4	1/1 | 0,11	1/1 | 0,18	1/1 | 0,10	1/1 | 0,2	downstream	gene:ENSOARG00020003261	.	.	.
3	61530976	C	T	2240.44	0/0 | 12,0	0/1 | 3,4	0/1 | 3,4	0/1 | 4,2	0/0 | 4,0	0/0 | 7,0	1/1 | 0,8	0/1 | 7,2	1/1 | 0,11	1/1 | 0,9	1/1 | 0,10	1/1 | 0,12	UTR3	gene:ENSOARG00020003261	transcript:ENSOART00020005096:c.*397G>A	.	.
3	61536701	T	C	2131.74	0/0 | 14,0	0/1 | 5,7	0/0 | 7,0	0/0 | 6,0	0/0 | 10,0	0/0 | 11,0	1/1 | 0,12	1/1 | 0,12	1/1 | 0,13	1/1 | 0,8	0/1 | 3,5	0/0 | 9,0	intronic	gene:ENSOARG00020003261	.	.	.
3	61537222	A	G	3543.19	0/0 | 14,0	0/1 | 1,9	0/0 | 4,0	0/1 | 6,8	0/0 | 12,0	0/1 | 5,5	1/1 | 0,14	1/1 | 0,9	1/1 | 0,13	1/1 | 0,9	1/1 | 0,16	1/1 | 0,8	intronic	gene:ENSOARG00020003261	.	.	.
3	61537663	A	G	3212.58	0/0 | 10,0	0/1 | 5,5	0/1 | 3,5	0/1 | 4,2	0/0 | 5,0	0/1 | 3,4	1/1 | 0,9	1/1 | 0,9	1/1 | 0,9	1/1 | 0,7	1/1 | 0,19	1/1 | 0,17	intronic	gene:ENSOARG00020003261	.	.	.
3	61538126	A	G	2021.13	0/0 | 6,0	0/0 | 6,0	0/0 | 3,0	0/1 | 3,6	0/0 | 5,0	0/1 | 1,2	1/1 | 0,3	1/1 | 0,9	1/1 | 0,11	1/1 | 0,7	1/1 | 0,12	1/1 | 0,5	exonic	gene:ENSOARG00020003261	.	synonymous SNV	gene:ENSOARG00020003261:transcript:ENSOART00020005096:exon5:c.T417C:p.H139H
3	61538253	T	C	2369.67	0/0 | 15,0	0/0 | 5,0	0/1 | 5,3	0/0 | 4,0	0/0 | 7,0	0/0 | 7,0	1/1 | 0,4	1/1 | 0,6	1/1 | 0,11	1/1 | 0,13	1/1 | 0,22	1/1 | 0,7	intronic	gene:ENSOARG00020003261	.	.	.
3	61538686	T	A	2488.85	0/0 | 11,0	0/1 | 5,2	0/1 | 6,3	0/1 | 1,9	0/0 | 9,0	0/1 | 7,5	1/1 | 0,8	1/1 | 0,9	1/1 | 0,9	1/1 | 0,5	1/1 | 0,12	1/1 | 0,6	intronic	gene:ENSOARG00020003261	.	.	.
3	61540192	C	T	3102.65	0/0 | 12,0	0/1 | 5,5	0/1 | 4,4	0/1 | 8,5	0/0 | 9,0	0/1 | 5,4	1/1 | 0,5	1/1 | 0,13	1/1 | 0,17	1/1 | 0,9	1/1 | 0,12	1/1 | 0,8	intronic	gene:ENSOARG00020003261	.	.	.
3	61540553	A	C	1772.79	0/0 | 13,0	0/1 | 4,5	0/0 | 8,0	0/1 | 5,4	0/0 | 5,0	0/1 | 2,3	1/1 | 0,2	1/1 | 0,8	1/1 | 0,12	1/1 | 0,8	1/1 | 0,5	./. | 6,0	intronic	gene:ENSOARG00020003261	.	.	.
3	61540942	A	G	2657.31	0/0 | 12,0	0/1 | 3,3	0/1 | 4,2	0/1 | 8,2	0/0 | 17,0	0/0 | 11,0	1/1 | 0,6	1/1 | 0,9	1/1 | 0,15	1/1 | 0,15	1/1 | 0,12	1/1 | 0,5	intronic	gene:ENSOARG00020003261	.	.	.
3	61541779	A	G	2518.35	0/0 | 16,0	0/1 | 4,5	0/1 | 4,3	0/1 | 1,1	0/0 | 4,0	0/1 | 7,2	1/1 | 0,6	1/1 | 0,10	1/1 | 0,14	1/1 | 0,6	1/1 | 0,9	1/1 | 0,8	upstream	gene:ENSOARG00020003261	.	.	.
3	61541853	C	G	2528.61	0/0 | 14,0	0/1 | 4,6	0/1 | 4,2	0/1 | 3,1	0/0 | 7,0	0/1 | 5,5	1/1 | 0,5	1/1 | 0,12	1/1 | 0,10	1/1 | 0,6	1/1 | 0,11	1/1 | 0,7	upstream	gene:ENSOARG00020003261	.	.	.
3	61542357	T	G	2718.02	0/0 | 16,0	0/1 | 5,3	0/1 | 3,2	0/1 | 6,3	0/0 | 8,0	0/1 | 5,3	1/1 | 0,10	1/1 | 0,9	1/1 | 0,10	1/1 | 0,10	1/1 | 0,13	1/1 | 0,10	upstream	gene:ENSOARG00020003261	.	.	.
3	61542496	T	C	2736.87	0/0 | 8,0	0/1 | 6,4	0/1 | 2,4	0/0 | 5,0	0/0 | 11,0	0/0 | 6,0	1/1 | 0,6	1/1 | 0,20	1/1 | 0,11	1/1 | 0,9	1/1 | 0,12	1/1 | 0,6	upstream	gene:ENSOARG00020003261	.	.	.
3	61542727	T	C	3251.8	0/0 | 14,0	0/1 | 6,7	0/0 | 7,0	0/1 | 4,3	0/0 | 8,0	0/1 | 6,8	1/1 | 0,9	1/1 | 0,19	1/1 | 0,11	1/1 | 0,12	1/1 | 0,11	1/1 | 0,6	upstream	gene:ENSOARG00020003261	.	.	.
3	61543585	G	A	3238.53	0/0 | 10,0	0/1 | 5,5	0/1 | 5,4	0/1 | 3,8	0/0 | 10,0	0/1 | 5,5	1/1 | 0,8	1/1 | 0,6	1/1 | 0,14	1/1 | 0,16	1/1 | 0,14	1/1 | 0,5	intergenic	gene:ENSOARG00020003261,gene:ENSOARG00020003392	dist=2108;dist=18974	.	.
3	61544115	T	C	2901.89	0/0 | 7,0	0/1 | 3,2	0/1 | 2,3	0/1 | 3,3	0/0 | 8,0	0/0 | 8,0	1/1 | 0,10	1/1 | 0,10	1/1 | 0,16	1/1 | 0,13	1/1 | 0,7	1/1 | 0,15	intergenic	gene:ENSOARG00020003261,gene:ENSOARG00020003392	dist=2638;dist=18444	.	.
3	61546359	A	T	2862.4	0/0 | 13,0	0/1 | 2,7	0/1 | 1,5	0/1 | 5,10	0/0 | 13,0	0/0 | 10,0	1/1 | 0,10	1/1 | 0,5	1/1 | 0,12	1/1 | 0,9	1/1 | 0,7	1/1 | 0,12	intergenic	gene:ENSOARG00020003261,gene:ENSOARG00020003392	dist=4882;dist=16200	.	.
3	61546580	G	A	1847.77	0/0 | 4,0	0/0 | 4,0	0/0 | 6,0	0/1 | 5,4	0/0 | 8,0	0/0 | 7,0	1/1 | 0,8	1/1 | 0,9	1/1 | 0,10	1/1 | 0,12	0/1 | 5,7	0/0 | 12,0	intergenic	gene:ENSOARG00020003261,gene:ENSOARG00020003392	dist=5103;dist=15979	.	.
3	61547773	G	T	2905.15	0/0 | 13,0	1/1 | 0,3	0/1 | 4,3	0/1 | 3,4	0/0 | 14,0	0/0 | 8,0	1/1 | 0,18	1/1 | 0,9	1/1 | 0,12	1/1 | 0,6	1/1 | 0,11	1/1 | 0,10	intergenic	gene:ENSOARG00020003261,gene:ENSOARG00020003392	dist=6296;dist=14786	.	.
3	61548205	T	A	3516.85	0/0 | 7,0	0/1 | 1,8	0/1 | 4,6	0/1 | 3,4	0/0 | 5,0	0/0 | 12,0	1/1 | 0,9	1/1 | 0,12	1/1 | 0,13	1/1 | 0,16	1/1 | 0,10	1/1 | 0,14	intergenic	gene:ENSOARG00020003261,gene:ENSOARG00020003392	dist=6728;dist=14354	.	.
3	61636055	C	T	2453.81	0/1 | 6,4	./. | 2,0	0/0 | 5,0	0/0 | 7,0	0/0 | 7,0	0/1 | 3,5	1/1 | 0,12	1/1 | 0,12	1/1 | 0,9	0/1 | 5,6	1/1 | 0,12	1/1 | 0,5	intergenic	gene:ENSOARG00020003492,gene:ENSOARG00020003526	dist=30279;dist=32014	.	.
3	63207032	G	A	1816.63	0/0 | 12,0	0/0 | 4,0	0/0 | 9,0	0/0 | 3,0	0/0 | 8,0	0/1 | 7,3	0/1 | 5,6	1/1 | 0,6	0/1 | 2,4	1/1 | 0,15	0/1 | 7,6	1/1 | 0,13	intergenic	gene:ENSOARG00020000935,gene:ENSOARG00020000939	dist=52868;dist=15231	.	.
3	63216631	C	T	1002.36	0/0 | 10,0	0/0 | 9,0	0/0 | 5,0	0/0 | 4,0	0/0 | 8,0	0/1 | 5,2	0/1 | 6,5	0/1 | 4,3	0/1 | 6,3	1/1 | 0,6	1/1 | 0,4	1/1 | 0,5	intergenic	gene:ENSOARG00020000935,gene:ENSOARG00020000939	dist=62467;dist=5632	.	.
3	63218402	T	C	1427.03	0/0 | 6,0	0/0 | 8,0	0/0 | 8,0	0/0 | 5,0	0/0 | 5,0	0/0 | 4,0	0/1 | 4,4	0/1 | 9,5	0/1 | 7,6	1/1 | 0,13	0/1 | 5,5	1/1 | 0,9	intergenic	gene:ENSOARG00020000935,gene:ENSOARG00020000939	dist=64238;dist=3861	.	.
3	63223782	T	C	1530.64	0/0 | 14,0	0/0 | 8,0	0/0 | 5,0	0/0 | 9,0	0/0 | 7,0	0/0 | 7,0	0/1 | 5,4	0/1 | 3,6	0/1 | 4,3	1/1 | 0,13	0/1 | 10,6	1/1 | 0,13	intronic	gene:ENSOARG00020000939	.	.	.
3	63227230	G	A	1289.19	0/0 | 5,0	0/0 | 8,0	0/0 | 6,0	0/0 | 12,0	0/0 | 2,0	0/0 | 4,0	0/1 | 2,6	0/1 | 5,6	0/1 | 8,5	1/1 | 0,5	0/1 | 3,10	1/1 | 0,8	downstream	gene:ENSOARG00020000939	.	.	.
3	63227507	G	A	1471.77	0/0 | 9,0	0/0 | 6,0	0/0 | 6,0	0/0 | 12,0	0/0 | 12,0	0/0 | 7,0	0/1 | 9,4	0/1 | 7,2	0/1 | 8,5	1/1 | 0,14	0/1 | 4,7	1/1 | 0,12	downstream	gene:ENSOARG00020000939	.	.	.
3	63229556	A	T	1949.08	0/0 | 3,0	0/0 | 5,0	0/0 | 5,0	0/0 | 15,0	0/0 | 4,0	0/1 | 2,5	0/1 | 3,2	0/1 | 3,6	1/1 | 0,6	1/1 | 0,15	0/1 | 3,4	1/1 | 0,17	intergenic	gene:ENSOARG00020000939,gene:ENSOARG00020000945	dist=3608;dist=21225	.	.
3	63231530	T	C	1333.6	0/0 | 11,0	0/0 | 8,0	0/0 | 9,0	0/0 | 7,0	0/0 | 8,0	0/0 | 7,0	0/1 | 5,6	0/1 | 4,3	0/1 | 5,6	1/1 | 0,3	0/1 | 6,7	1/1 | 0,13	intergenic	gene:ENSOARG00020000939,gene:ENSOARG00020000945	dist=5582;dist=19251	.	.
3	63231558	A	G	1294.65	0/0 | 11,0	0/0 | 6,0	0/0 | 14,0	0/0 | 9,0	0/0 | 6,0	0/0 | 4,0	0/1 | 8,6	0/1 | 4,4	0/1 | 4,6	1/1 | 0,5	0/1 | 7,5	1/1 | 0,12	intergenic	gene:ENSOARG00020000939,gene:ENSOARG00020000945	dist=5610;dist=19223	.	.
3	63231585	G	A	1165.95	0/0 | 8,0	0/0 | 7,0	0/0 | 15,0	0/0 | 8,0	0/0 | 5,0	0/0 | 8,0	0/1 | 7,6	0/1 | 4,3	0/1 | 2,6	1/1 | 0,8	0/1 | 8,4	1/1 | 0,6	intergenic	gene:ENSOARG00020000939,gene:ENSOARG00020000945	dist=5637;dist=19196	.	.
3	63232749	G	A	1033.85	0/0 | 7,0	0/0 | 3,0	0/0 | 6,0	0/0 | 11,0	0/0 | 7,0	0/0 | 5,0	0/1 | 3,3	0/1 | 3,4	0/1 | 2,4	1/1 | 0,8	0/1 | 7,3	1/1 | 0,11	intergenic	gene:ENSOARG00020000939,gene:ENSOARG00020000945	dist=6801;dist=18032	.	.
3	63232954	T	A	1136.51	0/0 | 8,0	0/0 | 7,0	0/0 | 3,0	0/0 | 11,0	0/0 | 8,0	0/0 | 2,0	0/1 | 5,4	0/1 | 5,5	0/1 | 5,2	1/1 | 0,12	0/1 | 5,4	1/1 | 0,9	intergenic	gene:ENSOARG00020000939,gene:ENSOARG00020000945	dist=7006;dist=17827	.	.
3	63238357	C	T	1297.57	0/0 | 8,0	0/0 | 3,0	0/0 | 8,0	0/0 | 6,0	0/0 | 6,0	0/0 | 8,0	0/1 | 5,6	0/1 | 3,5	0/1 | 2,7	1/1 | 0,9	0/1 | 1,1	1/1 | 0,8	intergenic	gene:ENSOARG00020000939,gene:ENSOARG00020000945	dist=12409;dist=12424	.	.
3	63238623	C	T	1403.87	0/0 | 12,0	0/0 | 6,0	0/0 | 8,0	0/0 | 9,0	0/0 | 8,0	0/0 | 10,0	0/1 | 4,5	0/1 | 5,2	0/1 | 3,3	1/1 | 0,15	0/1 | 5,2	1/1 | 0,13	intergenic	gene:ENSOARG00020000939,gene:ENSOARG00020000945	dist=12675;dist=12158	.	.
3	63239059	C	A	1663.74	0/0 | 10,0	0/0 | 7,0	0/0 | 5,0	0/0 | 7,0	0/0 | 6,0	0/1 | 6,6	1/1 | 0,9	0/1 | 3,4	0/1 | 7,6	1/1 | 0,7	0/1 | 8,4	1/1 | 0,12	intergenic	gene:ENSOARG00020000939,gene:ENSOARG00020000945	dist=13111;dist=11722	.	.
3	63241265	C	T	1388.3	0/0 | 13,0	0/0 | 6,0	0/0 | 7,0	0/0 | 10,0	0/0 | 8,0	0/0 | 4,0	0/1 | 4,4	0/1 | 2,4	0/1 | 4,5	1/1 | 0,10	0/1 | 6,5	1/1 | 0,12	intergenic	gene:ENSOARG00020000939,gene:ENSOARG00020000945	dist=15317;dist=9516	.	.
3	63246620	G	T	1687.6	0/0 | 19,0	0/0 | 10,0	0/0 | 8,0	0/0 | 6,0	0/0 | 4,0	0/1 | 8,6	0/1 | 4,5	0/1 | 1,5	0/1 | 9,6	1/1 | 0,9	1/1 | 0,4	1/1 | 0,13	intergenic	gene:ENSOARG00020000939,gene:ENSOARG00020000945	dist=20672;dist=4161	.	.
3	63249172	T	C	1914.3	0/0 | 11,0	0/0 | 1,0	0/0 | 5,0	0/0 | 9,0	0/0 | 2,0	0/0 | 9,0	0/1 | 3,7	0/1 | 6,7	0/1 | 6,6	1/1 | 0,17	0/1 | 11,6	1/1 | 0,12	downstream	gene:ENSOARG00020000945	.	.	.
3	63251886	C	T	1065.21	0/0 | 12,0	0/0 | 9,0	0/0 | 7,0	0/0 | 10,0	0/0 | 8,0	0/0 | 5,0	0/1 | 3,8	0/1 | 8,4	0/1 | 3,3	1/1 | 0,5	0/1 | 4,7	1/1 | 0,5	upstream;downstream	gene:ENSOARG00020000945;gene:ENSOARG00020000964	.	.	.
3	63252121	T	C	1573.78	0/0 | 20,0	0/0 | 5,0	0/0 | 7,0	0/0 | 16,0	0/0 | 8,0	0/0 | 3,0	0/1 | 4,8	0/1 | 3,12	0/1 | 5,3	1/1 | 0,9	0/1 | 7,5	1/1 | 0,8	upstream;downstream	gene:ENSOARG00020000945;gene:ENSOARG00020000964	.	.	.
3	63252159	T	C	1360.51	0/0 | 14,0	0/0 | 9,0	0/0 | 6,0	0/0 | 16,0	0/0 | 6,0	0/0 | 6,0	0/1 | 4,7	0/1 | 7,11	0/1 | 3,2	1/1 | 0,10	0/1 | 7,2	1/1 | 0,8	upstream;downstream	gene:ENSOARG00020000945;gene:ENSOARG00020000964	.	.	.
3	63252628	C	T	1176.48	0/0 | 6,0	0/0 | 9,0	0/0 | 10,0	0/0 | 9,0	0/0 | 11,0	0/0 | 4,0	0/1 | 2,4	0/1 | 2,3	0/1 | 12,4	1/1 | 0,13	0/1 | 10,4	1/1 | 0,5	upstream;downstream	gene:ENSOARG00020000945;gene:ENSOARG00020000964	.	.	.
3	63255025	T	G	1208.09	0/0 | 10,0	0/0 | 5,0	0/0 | 10,0	0/0 | 9,0	0/0 | 4,0	0/1 | 6,5	0/1 | 4,4	0/1 | 6,3	1/1 | 0,2	1/1 | 0,15	0/1 | 3,4	1/1 | 0,3	intronic	gene:ENSOARG00020000964	.	.	.
3	63255482	G	T	1278.76	0/0 | 9,0	0/0 | 8,0	0/0 | 2,0	0/0 | 6,0	0/0 | 15,0	0/0 | 3,0	1/1 | 0,6	0/1 | 6,5	0/1 | 6,3	1/1 | 0,5	0/1 | 4,5	1/1 | 0,13	intronic	gene:ENSOARG00020000964	.	.	.
3	63255512	C	T	1303.16	0/0 | 10,0	0/0 | 9,0	0/0 | 3,0	0/0 | 5,0	0/0 | 12,0	0/1 | 1,1	1/1 | 0,6	0/1 | 7,3	0/1 | 5,2	1/1 | 0,6	0/1 | 5,4	1/1 | 0,14	intronic	gene:ENSOARG00020000964	.	.	.
3	63256089	A	G	1810.24	0/0 | 8,0	0/0 | 6,0	0/0 | 3,0	0/0 | 12,0	0/0 | 8,0	0/1 | 4,6	1/1 | 0,7	0/1 | 1,6	0/1 | 7,4	1/1 | 0,9	0/1 | 3,6	1/1 | 0,11	intronic	gene:ENSOARG00020000964	.	.	.
3	63260011	A	G	1423.56	0/0 | 3,0	0/0 | 4,0	0/0 | 9,0	0/0 | 8,0	0/0 | 13,0	0/0 | 5,0	0/1 | 2,3	0/1 | 5,4	0/1 | 2,4	1/1 | 0,10	0/1 | 3,2	1/1 | 0,11	intronic	gene:ENSOARG00020000964	.	.	.
3	63260017	G	T	1469.87	0/0 | 3,0	0/0 | 4,0	0/0 | 9,0	0/0 | 5,0	0/0 | 14,0	0/0 | 4,0	0/1 | 2,3	0/1 | 5,4	0/1 | 2,4	1/1 | 0,10	0/1 | 3,3	1/1 | 0,11	intronic	gene:ENSOARG00020000964	.	.	.
3	63260026	A	G	1507.13	0/0 | 3,0	0/0 | 4,0	0/0 | 9,0	0/0 | 6,0	0/0 | 16,0	0/0 | 4,0	0/1 | 4,3	0/1 | 5,5	0/1 | 1,3	1/1 | 0,11	0/1 | 2,3	1/1 | 0,11	intronic	gene:ENSOARG00020000964	.	.	.
3	63260042	G	A	1163.04	0/0 | 2,0	0/0 | 4,0	0/0 | 9,0	0/0 | 6,0	0/0 | 15,0	0/0 | 5,0	0/1 | 5,2	0/1 | 5,5	0/1 | 2,4	1/1 | 0,10	0/1 | 3,3	1/1 | 0,10	intronic	gene:ENSOARG00020000964	.	.	.
3	63272941	A	T	1520.86	0/0 | 13,0	0/0 | 12,0	0/0 | 2,0	0/0 | 14,0	0/0 | 9,0	0/0 | 6,0	0/1 | 8,8	0/1 | 5,6	0/1 | 5,6	1/1 | 0,13	0/1 | 4,6	1/1 | 0,6	intronic	gene:ENSOARG00020000964	.	.	.
3	63274223	G	A	2372.09	0/0 | 9,0	0/0 | 14,0	0/0 | 13,0	0/0 | 9,0	0/0 | 8,0	0/1 | 4,2	0/1 | 3,6	0/1 | 4,15	0/1 | 8,3	1/1 | 0,20	1/1 | 0,7	1/1 | 0,11	intronic	gene:ENSOARG00020000964	.	.	.
3	63277210	A	G	1389.47	0/0 | 5,0	0/0 | 4,0	0/0 | 11,0	0/0 | 17,0	0/0 | 15,0	0/1 | 8,4	0/1 | 5,6	0/1 | 11,3	1/1 | 1,5	1/1 | 0,9	0/1 | 6,6	1/1 | 0,6	intronic	gene:ENSOARG00020000964	.	.	.
3	63278045	G	A	1077.35	0/0 | 6,0	0/0 | 7,0	0/0 | 12,0	0/0 | 5,0	0/0 | 7,0	0/0 | 4,0	0/1 | 2,4	0/1 | 7,4	0/1 | 6,6	1/1 | 0,6	0/1 | 3,3	1/1 | 0,8	intronic	gene:ENSOARG00020000964	.	.	.
3	63278128	C	T	1272.36	0/0 | 3,0	0/0 | 10,0	0/0 | 15,0	0/0 | 11,0	0/0 | 9,0	0/0 | 4,0	0/1 | 2,2	0/1 | 6,6	0/1 | 5,5	1/1 | 0,10	0/1 | 5,3	1/1 | 0,9	intronic	gene:ENSOARG00020000964	.	.	.
3	63279031	G	T	1210.64	0/0 | 10,0	0/0 | 9,0	0/0 | 6,0	0/0 | 9,0	0/0 | 9,0	0/0 | 5,0	0/1 | 7,4	0/1 | 3,4	0/1 | 9,3	1/1 | 0,7	0/1 | 8,4	1/1 | 0,14	intronic	gene:ENSOARG00020000964	.	.	.
3	63290188	T	C	1499.11	0/0 | 6,0	0/0 | 2,0	0/0 | 3,0	0/0 | 9,0	0/0 | 5,0	0/1 | 6,4	0/1 | 3,2	0/1 | 2,7	1/1 | 0,4	1/1 | 0,4	0/1 | 3,3	1/1 | 0,12	intronic	gene:ENSOARG00020000964	.	.	.
3	63305044	A	G	1279.7	0/0 | 4,0	0/1 | 1,3	./. | 2,0	0/0 | 9,0	0/0 | 3,0	0/1 | 4,2	1/1 | 0,5	1/1 | 0,6	0/1 | 3,2	1/1 | 0,6	1/1 | 0,4	1/1 | 0,5	intronic	gene:ENSOARG00020000964	.	.	.
3	63442188	G	A	1185.87	0/0 | 4,0	0/0 | 13,0	0/0 | 5,0	0/0 | 9,0	0/0 | 6,0	0/0 | 14,0	1/1 | 0,8	0/1 | 3,3	1/1 | 0,9	1/1 | 0,8	0/0 | 10,0	0/1 | 7,4	intergenic	gene:ENSOARG00020001011,gene:ENSOARG00020001068	dist=20423;dist=21433	.	.
3	63450073	T	G	1797.35	0/0 | 10,0	0/1 | 2,5	0/0 | 10,0	0/0 | 8,0	0/0 | 5,0	0/0 | 7,0	1/1 | 0,8	1/1 | 0,3	1/1 | 0,10	1/1 | 0,15	0/0 | 12,0	0/1 | 4,7	intergenic	gene:ENSOARG00020001011,gene:ENSOARG00020001068	dist=28308;dist=13548	.	.
3	63450581	C	T	2545.58	0/0 | 14,0	0/0 | 8,0	0/0 | 4,0	0/0 | 12,0	0/0 | 7,0	0/0 | 21,0	1/1 | 0,17	0/1 | 7,5	1/1 | 0,15	1/1 | 0,16	0/0 | 12,0	0/1 | 7,6	intergenic	gene:ENSOARG00020001011,gene:ENSOARG00020001068	dist=28816;dist=13040	.	.
3	63450747	A	C	1821.33	0/0 | 10,0	0/0 | 10,0	0/0 | 6,0	0/0 | 13,0	0/0 | 11,0	0/0 | 13,0	1/1 | 0,15	0/1 | 6,5	1/1 | 0,12	1/1 | 0,12	0/0 | 6,0	0/1 | 5,5	intergenic	gene:ENSOARG00020001011,gene:ENSOARG00020001068	dist=28982;dist=12874	.	.
3	63451525	T	C	1474.42	0/0 | 10,0	0/0 | 13,0	0/0 | 6,0	0/0 | 10,0	0/0 | 6,0	0/0 | 11,0	1/1 | 0,9	0/1 | 6,3	1/1 | 0,15	1/1 | 0,9	0/0 | 10,0	0/1 | 3,4	intergenic	gene:ENSOARG00020001011,gene:ENSOARG00020001068	dist=29760;dist=12096	.	.
3	63456532	G	A	1690.42	0/0 | 15,0	0/0 | 12,0	0/0 | 5,0	0/0 | 9,0	0/0 | 12,0	0/0 | 9,0	1/1 | 0,10	0/1 | 4,7	1/1 | 0,14	1/1 | 0,10	0/0 | 6,0	0/1 | 5,5	intergenic	gene:ENSOARG00020001011,gene:ENSOARG00020001068	dist=34767;dist=7089	.	.
3	63528403	A	G	450.49	0/0 | 3,0	0/0 | 2,0	0/0 | 5,0	0/0 | 3,0	0/0 | 6,0	0/0 | 6,0	1/1 | 0,4	0/0 | 3,0	1/1 | 0,2	0/0 | 6,0	1/1 | 0,4	1/1 | 0,2	intronic	gene:ENSOARG00020001383	.	.	.
3	63808311	C	T	2232.36	0/0 | 13,0	0/0 | 15,0	0/1 | 6,5	0/0 | 10,0	0/0 | 9,0	0/0 | 5,0	0/1 | 2,4	1/1 | 0,13	0/1 | 4,5	0/1 | 3,7	1/1 | 0,12	1/1 | 0,13	intergenic	gene:ENSOARG00020001447,gene:ENSOARG00020001505	dist=32004;dist=48471	.	.
3	63811422	T	G	1520.83	0/0 | 10,0	0/0 | 12,0	0/0 | 9,0	0/0 | 13,0	0/0 | 12,0	0/0 | 11,0	0/1 | 4,4	1/1 | 0,4	0/1 | 3,3	0/1 | 4,6	1/1 | 0,9	1/1 | 0,12	intergenic	gene:ENSOARG00020001447,gene:ENSOARG00020001505	dist=35115;dist=45360	.	.
3	63830062	G	A	2397.06	1/1 | 0,8	0/1 | 9,5	0/0 | 9,0	1/1 | 0,10	1/1 | 0,15	1/1 | 0,11	0/0 | 13,0	0/0 | 12,0	0/0 | 15,0	0/1 | 8,9	0/0 | 17,0	0/0 | 9,0	intergenic	gene:ENSOARG00020001447,gene:ENSOARG00020001505	dist=53755;dist=26720	.	.
3	63830211	G	A	2114.03	1/1 | 0,11	0/1 | 3,5	0/0 | 5,0	1/1 | 0,11	1/1 | 0,12	1/1 | 0,10	0/0 | 13,0	0/0 | 8,0	0/0 | 12,0	0/1 | 6,7	0/0 | 13,0	0/0 | 14,0	intergenic	gene:ENSOARG00020001447,gene:ENSOARG00020001505	dist=53904;dist=26571	.	.
3	63830262	C	T	2175.57	1/1 | 0,9	0/1 | 3,5	0/0 | 10,0	1/1 | 0,7	1/1 | 0,13	1/1 | 0,9	0/0 | 16,0	0/0 | 12,0	0/0 | 14,0	0/1 | 10,8	0/0 | 14,0	0/0 | 16,0	intergenic	gene:ENSOARG00020001447,gene:ENSOARG00020001505	dist=53955;dist=26520	.	.
3	63830265	C	T	2175.86	1/1 | 0,9	0/1 | 3,5	0/0 | 10,0	1/1 | 0,7	1/1 | 0,13	1/1 | 0,9	0/0 | 16,0	0/0 | 12,0	0/0 | 13,0	0/1 | 10,8	0/0 | 14,0	0/0 | 16,0	intergenic	gene:ENSOARG00020001447,gene:ENSOARG00020001505	dist=53958;dist=26517	.	.
3	63830485	G	A	3227.88	0/0 | 8,0	0/0 | 5,0	1/1 | 0,7	0/0 | 8,0	0/0 | 6,0	0/0 | 7,0	1/1 | 0,12	1/1 | 0,14	1/1 | 0,11	0/1 | 6,5	1/1 | 0,9	1/1 | 0,18	intergenic	gene:ENSOARG00020001447,gene:ENSOARG00020001505	dist=54178;dist=26297	.	.
3	63830490	A	G	3117.69	0/0 | 8,0	0/0 | 5,0	1/1 | 0,6	0/0 | 8,0	0/0 | 6,0	0/0 | 5,0	1/1 | 0,12	1/1 | 0,13	1/1 | 0,9	0/1 | 6,5	1/1 | 0,8	1/1 | 0,18	intergenic	gene:ENSOARG00020001447,gene:ENSOARG00020001505	dist=54183;dist=26292	.	.
3	63830538	T	G	3037.48	0/0 | 9,0	0/0 | 9,0	1/1 | 0,8	0/0 | 9,0	0/0 | 6,0	0/0 | 7,0	1/1 | 0,16	1/1 | 0,12	1/1 | 0,9	0/1 | 8,5	1/1 | 0,11	1/1 | 0,16	intergenic	gene:ENSOARG00020001447,gene:ENSOARG00020001505	dist=54231;dist=26244	.	.
3	63830629	A	G	2288.41	0/0 | 6,0	0/0 | 8,0	0/1 | 3,4	0/0 | 6,0	0/0 | 10,0	0/0 | 8,0	1/1 | 0,15	0/1 | 7,3	1/1 | 0,10	0/1 | 9,4	0/1 | 7,5	1/1 | 0,15	intergenic	gene:ENSOARG00020001447,gene:ENSOARG00020001505	dist=54322;dist=26153	.	.
3	63830638	T	C	2206.53	0/0 | 6,0	0/0 | 10,0	0/1 | 3,4	0/0 | 6,0	0/0 | 10,0	0/0 | 9,0	1/1 | 0,15	0/1 | 5,2	1/1 | 0,9	0/1 | 9,5	0/1 | 7,5	1/1 | 0,13	intergenic	gene:ENSOARG00020001447,gene:ENSOARG00020001505	dist=54331;dist=26144	.	.
3	63830690	A	G	2002.52	0/0 | 7,0	0/0 | 7,0	0/1 | 3,2	0/0 | 5,0	0/0 | 9,0	0/0 | 10,0	1/1 | 0,12	0/1 | 6,3	1/1 | 0,12	0/1 | 4,6	0/1 | 8,5	1/1 | 0,14	intergenic	gene:ENSOARG00020001447,gene:ENSOARG00020001505	dist=54383;dist=26092	.	.
3	63830880	A	G	2888.98	0/0 | 8,0	0/0 | 9,0	1/1 | 0,4	0/0 | 9,0	0/0 | 9,0	0/1 | 4,3	1/1 | 0,9	1/1 | 0,15	1/1 | 0,11	0/1 | 7,6	1/1 | 0,6	1/1 | 0,13	intergenic	gene:ENSOARG00020001447,gene:ENSOARG00020001505	dist=54573;dist=25902	.	.
3	63830889	G	A	2254.42	0/0 | 8,0	0/0 | 9,0	0/0 | 4,0	0/0 | 10,0	0/0 | 11,0	0/1 | 4,3	1/1 | 0,9	0/1 | 7,7	1/1 | 0,9	0/1 | 7,6	1/1 | 0,6	1/1 | 0,13	intergenic	gene:ENSOARG00020001447,gene:ENSOARG00020001505	dist=54582;dist=25893	.	.
3	63830895	G	A	2290.36	0/0 | 9,0	0/0 | 9,0	0/0 | 4,0	0/0 | 11,0	0/0 | 12,0	0/1 | 4,3	1/1 | 0,8	0/1 | 8,7	1/1 | 0,9	0/1 | 7,8	1/1 | 0,6	1/1 | 0,13	intergenic	gene:ENSOARG00020001447,gene:ENSOARG00020001505	dist=54588;dist=25887	.	.
3	63830913	T	G	2746.02	0/0 | 12,0	0/0 | 10,0	1/1 | 0,5	0/0 | 10,0	0/0 | 11,0	0/1 | 4,3	1/1 | 0,7	1/1 | 0,14	1/1 | 0,10	0/1 | 5,6	1/1 | 0,6	1/1 | 0,14	intergenic	gene:ENSOARG00020001447,gene:ENSOARG00020001505	dist=54606;dist=25869	.	.
3	63831464	A	G	2213.26	0/0 | 9,0	0/0 | 9,0	0/1 | 4,6	0/0 | 9,0	0/0 | 6,0	0/0 | 13,0	0/1 | 9,5	1/1 | 0,15	0/1 | 5,6	0/1 | 5,8	1/1 | 0,12	1/1 | 0,10	intergenic	gene:ENSOARG00020001447,gene:ENSOARG00020001505	dist=55157;dist=25318	.	.
3	63832393	T	G	3060.99	0/0 | 12,0	0/0 | 9,0	1/1 | 0,4	0/0 | 10,0	0/0 | 14,0	0/1 | 5,6	1/1 | 0,16	1/1 | 0,9	1/1 | 0,16	0/1 | 8,4	1/1 | 0,16	1/1 | 0,9	intergenic	gene:ENSOARG00020001447,gene:ENSOARG00020001505	dist=56086;dist=24389	.	.
3	64475319	T	C	1454.38	0/0 | 5,0	0/0 | 12,0	0/0 | 4,0	0/0 | 11,0	0/0 | 4,0	0/0 | 11,0	1/1 | 0,9	0/1 | 8,3	0/1 | 1,10	1/1 | 0,12	0/1 | 5,3	0/1 | 4,3	intronic	gene:ENSOARG00020001816	.	.	.
3	64475373	T	G	1346.57	0/0 | 8,0	0/0 | 10,0	0/0 | 2,0	0/0 | 8,0	0/0 | 5,0	0/0 | 11,0	1/1 | 0,8	0/1 | 8,2	0/1 | 1,11	1/1 | 0,12	0/1 | 6,4	0/1 | 3,3	intronic	gene:ENSOARG00020001816	.	.	.
3	64475432	T	C	1733.29	0/0 | 7,0	0/0 | 8,0	0/0 | 3,0	0/0 | 8,0	0/1 | 6,2	0/0 | 8,0	1/1 | 0,9	0/1 | 6,4	1/1 | 0,12	1/1 | 0,7	0/1 | 6,3	1/1 | 0,9	intronic	gene:ENSOARG00020001816	.	.	.
3	64475638	A	G	2257.87	0/0 | 6,0	0/0 | 6,0	0/0 | 4,0	0/0 | 9,0	0/1 | 3,10	0/0 | 10,0	1/1 | 0,11	0/1 | 6,2	1/1 | 0,12	1/1 | 0,8	0/1 | 4,8	0/1 | 4,3	intronic	gene:ENSOARG00020001816	.	.	.
3	64475642	A	G	2216.87	0/0 | 6,0	0/0 | 6,0	0/0 | 4,0	0/0 | 9,0	0/1 | 3,10	0/0 | 10,0	1/1 | 0,11	0/1 | 6,2	1/1 | 0,12	1/1 | 0,8	0/1 | 4,7	0/1 | 5,3	intronic	gene:ENSOARG00020001816	.	.	.
3	64475775	C	A	1447.76	0/0 | 5,0	0/0 | 7,0	0/0 | 6,0	0/0 | 8,0	0/1 | 6,2	0/0 | 7,0	1/1 | 0,3	0/1 | 1,5	1/1 | 0,13	1/1 | 0,3	0/1 | 1,7	0/1 | 3,7	intronic	gene:ENSOARG00020001816	.	.	.
3	64476531	C	T	2063.99	0/0 | 8,0	0/0 | 10,0	0/0 | 12,0	0/0 | 11,0	0/1 | 3,6	0/0 | 12,0	1/1 | 0,7	0/1 | 5,5	1/1 | 0,13	1/1 | 0,7	0/1 | 4,14	0/1 | 7,5	intronic	gene:ENSOARG00020001816	.	.	.
3	64476692	C	A	2028.45	0/0 | 7,0	0/0 | 11,0	0/0 | 10,0	0/0 | 7,0	0/1 | 5,2	0/0 | 5,0	1/1 | 0,8	0/1 | 3,9	1/1 | 0,11	1/1 | 0,13	0/1 | 5,6	0/1 | 8,9	intronic	gene:ENSOARG00020001816	.	.	.
3	64476755	A	C	2626.38	0/0 | 6,0	0/0 | 10,0	0/0 | 15,0	0/0 | 7,0	0/1 | 5,3	0/0 | 9,0	1/1 | 0,11	0/1 | 3,6	1/1 | 0,14	1/1 | 0,11	0/1 | 3,9	0/1 | 9,8	intronic	gene:ENSOARG00020001816	.	.	.
3	64476758	A	C	2623.72	0/0 | 7,0	0/0 | 10,0	0/0 | 15,0	0/0 | 4,0	0/1 | 5,3	0/0 | 9,0	1/1 | 0,11	0/1 | 3,6	1/1 | 0,14	1/1 | 0,11	0/1 | 3,9	0/1 | 10,8	intronic	gene:ENSOARG00020001816	.	.	.
3	64477246	C	T	2001.29	0/0 | 15,0	0/0 | 9,0	0/0 | 7,0	0/0 | 8,0	0/1 | 3,2	0/0 | 7,0	1/1 | 0,17	0/1 | 8,11	1/1 | 0,7	1/1 | 0,12	0/1 | 5,5	0/1 | 8,4	intronic	gene:ENSOARG00020001816	.	.	.
3	64477539	T	C	2906.62	0/0 | 11,0	0/0 | 10,0	0/0 | 14,0	0/0 | 10,0	0/1 | 1,3	0/0 | 4,0	1/1 | 0,15	0/1 | 4,4	1/1 | 0,12	1/1 | 0,16	0/1 | 3,12	0/1 | 4,6	intronic	gene:ENSOARG00020001816	.	.	.
3	64477565	T	C	2243.63	0/0 | 9,0	0/0 | 12,0	0/0 | 10,0	0/0 | 8,0	0/1 | 3,4	0/0 | 4,0	1/1 | 0,13	0/1 | 4,4	1/1 | 0,8	1/1 | 0,17	0/1 | 3,9	0/1 | 3,6	intronic	gene:ENSOARG00020001816	.	.	.
3	64477652	A	G	2124.5	0/0 | 4,0	0/0 | 9,0	0/0 | 8,0	0/0 | 8,0	0/1 | 4,6	0/0 | 5,0	1/1 | 0,10	0/1 | 5,3	1/1 | 0,10	1/1 | 0,18	0/1 | 3,5	0/1 | 4,5	intronic	gene:ENSOARG00020001816	.	.	.
3	64477731	C	T	1730.24	0/0 | 6,0	0/0 | 7,0	0/0 | 6,0	0/0 | 11,0	0/1 | 3,4	0/0 | 8,0	1/1 | 0,5	0/1 | 6,3	1/1 | 0,12	1/1 | 0,16	0/1 | 5,3	0/1 | 5,3	intronic	gene:ENSOARG00020001816	.	.	.
3	64478040	G	A	1493.28	0/0 | 6,0	0/0 | 5,0	0/0 | 3,0	0/0 | 3,0	0/1 | 3,3	0/0 | 8,0	1/1 | 0,6	0/1 | 2,2	1/1 | 0,4	1/1 | 0,9	0/1 | 3,5	0/1 | 3,7	intronic	gene:ENSOARG00020001816	.	.	.
3	64478045	G	A	1500.48	0/0 | 6,0	0/0 | 5,0	0/0 | 3,0	0/0 | 3,0	0/1 | 3,3	0/0 | 6,0	1/1 | 0,6	0/1 | 2,2	1/1 | 0,5	1/1 | 0,9	0/1 | 4,5	0/1 | 3,7	intronic	gene:ENSOARG00020001816	.	.	.
3	64478530	C	T	1461.33	0/0 | 10,0	0/0 | 3,0	0/0 | 6,0	0/0 | 8,0	0/1 | 4,3	0/0 | 10,0	1/1 | 0,6	0/1 | 3,5	1/1 | 0,11	1/1 | 0,11	0/1 | 2,4	0/1 | 2,2	intronic	gene:ENSOARG00020001816	.	.	.
3	64478571	C	T	1606.89	0/0 | 8,0	0/0 | 2,0	0/0 | 7,0	0/0 | 7,0	0/1 | 4,3	0/0 | 7,0	1/1 | 0,3	0/1 | 1,6	1/1 | 0,12	1/1 | 0,9	0/1 | 3,6	0/1 | 3,5	intronic	gene:ENSOARG00020001816	.	.	.
3	64478672	T	A	1479.31	0/0 | 7,0	0/0 | 2,0	0/0 | 8,0	0/0 | 10,0	0/1 | 1,3	0/0 | 4,0	1/1 | 0,3	0/1 | 10,4	1/1 | 0,11	1/1 | 0,9	0/1 | 7,7	0/1 | 4,9	intronic	gene:ENSOARG00020001816	.	.	.
3	64479394	T	C	2164.24	0/0 | 6,0	0/0 | 8,0	0/0 | 8,0	0/0 | 10,0	0/1 | 2,4	0/0 | 15,0	1/1 | 0,10	0/1 | 3,8	1/1 | 0,8	1/1 | 0,12	0/1 | 3,4	0/1 | 2,5	intronic	gene:ENSOARG00020001816	.	.	.
3	64479397	T	C	2166.24	0/0 | 6,0	0/0 | 8,0	0/0 | 8,0	0/0 | 10,0	0/1 | 2,4	0/0 | 16,0	1/1 | 0,10	0/1 | 3,9	1/1 | 0,8	1/1 | 0,12	0/1 | 3,4	0/1 | 2,4	intronic	gene:ENSOARG00020001816	.	.	.
3	64479398	A	G	2166.2	0/0 | 7,0	0/0 | 8,0	0/0 | 8,0	0/0 | 10,0	0/1 | 2,4	0/0 | 14,0	1/1 | 0,10	0/1 | 3,9	1/1 | 0,8	1/1 | 0,12	0/1 | 3,4	0/1 | 2,4	intronic	gene:ENSOARG00020001816	.	.	.
3	64479487	T	G	2287.49	0/0 | 5,0	0/0 | 10,0	0/0 | 7,0	0/0 | 12,0	0/1 | 7,7	0/0 | 10,0	1/1 | 0,8	0/1 | 1,6	1/1 | 0,14	1/1 | 0,15	0/1 | 4,4	0/1 | 4,4	intronic	gene:ENSOARG00020001816	.	.	.
3	64479633	C	T	2028.32	0/0 | 3,0	0/0 | 8,0	0/0 | 6,0	0/0 | 11,0	0/1 | 5,7	0/0 | 10,0	1/1 | 0,8	0/1 | 4,6	1/1 | 0,13	1/1 | 0,15	0/1 | 5,7	0/1 | 4,4	intronic	gene:ENSOARG00020001816	.	.	.
3	64479674	T	C	2084.1	0/0 | 4,0	0/0 | 5,0	0/0 | 7,0	0/0 | 6,0	0/1 | 4,5	0/0 | 8,0	1/1 | 0,6	0/1 | 5,3	1/1 | 0,13	1/1 | 0,12	0/1 | 4,8	1/1 | 0,10	intronic	gene:ENSOARG00020001816	.	.	.
3	64479871	A	C	1987.25	0/0 | 9,0	0/0 | 10,0	0/0 | 7,0	0/0 | 10,0	0/0 | 5,0	0/0 | 9,0	1/1 | 0,9	0/1 | 2,5	1/1 | 0,8	1/1 | 0,15	0/1 | 2,5	0/1 | 8,5	intronic	gene:ENSOARG00020001816	.	.	.
3	64479892	G	A	1913.79	0/0 | 9,0	0/0 | 9,0	0/0 | 7,0	0/0 | 9,0	0/0 | 4,0	0/0 | 8,0	1/1 | 0,9	0/1 | 1,5	1/1 | 0,8	1/1 | 0,14	0/1 | 1,5	0/1 | 6,4	intronic	gene:ENSOARG00020001816	.	.	.
3	64480707	C	T	1987.22	0/0 | 9,0	0/0 | 11,0	0/0 | 4,0	0/0 | 18,0	0/1 | 6,5	0/0 | 4,0	1/1 | 0,12	0/1 | 6,6	1/1 | 0,9	1/1 | 0,13	0/1 | 7,5	0/1 | 8,9	intronic	gene:ENSOARG00020001816	.	.	.
3	64481110	A	C	1527.3	0/0 | 12,0	0/0 | 11,0	0/0 | 12,0	0/0 | 4,0	0/1 | 5,2	0/0 | 8,0	1/1 | 0,4	0/1 | 4,5	1/1 | 0,8	1/1 | 0,12	0/1 | 5,6	0/1 | 7,4	intronic	gene:ENSOARG00020001816	.	.	.
3	64481179	T	C	1643.28	0/0 | 13,0	0/0 | 19,0	0/0 | 11,0	0/0 | 6,0	0/1 | 7,3	0/0 | 10,0	1/1 | 0,7	0/1 | 4,5	1/1 | 0,9	1/1 | 0,14	0/1 | 6,8	0/1 | 4,2	intronic	gene:ENSOARG00020001816	.	.	.
3	64481492	T	C	2107.37	0/0 | 8,0	0/0 | 10,0	0/0 | 10,0	0/0 | 12,0	0/1 | 3,3	0/0 | 13,0	1/1 | 0,10	0/1 | 2,9	1/1 | 0,15	1/1 | 0,8	0/1 | 7,8	0/1 | 6,6	intronic	gene:ENSOARG00020001816	.	.	.
3	64481729	G	A	2200.2	0/0 | 16,0	0/0 | 6,0	0/0 | 10,0	0/0 | 16,0	0/1 | 2,2	0/0 | 13,0	1/1 | 0,12	0/1 | 6,9	1/1 | 0,10	1/1 | 0,13	0/1 | 6,8	0/1 | 7,8	intronic	gene:ENSOARG00020001816	.	.	.
3	64482179	C	A	1889.18	0/0 | 9,0	0/0 | 18,0	0/0 | 8,0	0/0 | 13,0	0/1 | 5,3	0/0 | 11,0	1/1 | 0,13	0/1 | 5,7	1/1 | 0,8	1/1 | 0,9	0/1 | 5,5	0/1 | 5,6	intronic	gene:ENSOARG00020001816	.	.	.
3	64482360	T	C	1531.93	0/0 | 14,0	0/0 | 9,0	0/0 | 11,0	0/0 | 13,0	0/1 | 9,3	0/0 | 19,0	1/1 | 0,10	0/1 | 3,6	1/1 | 0,8	1/1 | 0,6	0/1 | 2,7	0/1 | 4,6	intronic	gene:ENSOARG00020001816	.	.	.
3	64482504	T	G	1529.11	0/0 | 10,0	0/0 | 8,0	0/0 | 7,0	0/0 | 8,0	0/1 | 7,2	0/0 | 16,0	1/1 | 0,6	0/1 | 3,4	1/1 | 0,15	1/1 | 0,9	0/1 | 7,5	0/1 | 8,4	intronic	gene:ENSOARG00020001816	.	.	.
3	64482700	G	T	1757.84	0/0 | 7,0	0/0 | 11,0	0/0 | 6,0	0/0 | 4,0	0/1 | 6,5	0/0 | 7,0	1/1 | 0,8	0/1 | 2,5	1/1 | 0,12	1/1 | 0,12	0/1 | 4,3	0/1 | 6,2	intronic	gene:ENSOARG00020001816	.	.	.
3	64482829	T	C	1886.99	0/0 | 7,0	0/0 | 9,0	0/0 | 3,0	0/0 | 6,0	0/1 | 5,5	0/0 | 7,0	1/1 | 0,11	0/1 | 4,1	1/1 | 0,13	1/1 | 0,14	0/1 | 4,5	0/1 | 4,3	intronic	gene:ENSOARG00020001816	.	.	.
3	64482984	G	A	2458.69	0/0 | 7,0	0/0 | 11,0	0/0 | 4,0	0/0 | 14,0	0/1 | 2,9	0/0 | 8,0	1/1 | 0,10	0/1 | 3,8	1/1 | 0,11	1/1 | 0,11	0/1 | 5,6	0/1 | 9,12	intronic	gene:ENSOARG00020001816	.	.	.
3	65174486	C	T	1011.62	0/0 | 1,0	0/0 | 10,0	./. | 0,0	0/0 | 2,0	0/0 | 16,0	0/0 | 14,0	0/1 | 1,2	1/1 | 0,3	1/1 | 0,6	./. | 0,0	1/1 | 0,9	0/1 | 6,4	intergenic	gene:ENSOARG00020001846,gene:ENSOARG00020001860	dist=17074;dist=25868	.	.
3	65296021	A	C	587.07	./. | 1,0	0/0 | 2,0	0/0 | 2,0	0/0 | 5,0	0/0 | 3,0	0/0 | 3,0	1/1 | 0,3	1/1 | 0,2	1/1 | 0,1	1/1 | 0,4	0/0 | 2,0	0/1 | 3,4	intergenic	gene:ENSOARG00020001860,gene:ENSOARG00020001906	dist=39218;dist=67988	.	.
3	65653931	T	C	1307.13	0/0 | 5,0	1/1 | 0,4	0/0 | 6,0	0/0 | 6,0	0/1 | 3,4	0/0 | 7,0	1/1 | 0,1	1/1 | 0,3	1/1 | 0,5	1/1 | 0,6	0/1 | 2,2	1/1 | 0,8	intergenic	gene:ENSOARG00020001914,gene:ENSOARG00020001925	dist=247628;dist=290934	.	.
3	65670981	T	C	499.65	0/0 | 10,0	0/0 | 6,0	0/0 | 8,0	0/0 | 11,0	0/0 | 3,0	0/0 | 14,0	1/1 | 0,3	0/1 | 1,2	1/1 | 0,3	0/1 | 3,2	0/1 | 4,2	0/1 | 2,2	intergenic	gene:ENSOARG00020001914,gene:ENSOARG00020001925	dist=264678;dist=273884	.	.
3	69857777	C	T	971.78	0/0 | 1,0	0/0 | 3,0	0/1 | 2,2	./. | 0,0	0/0 | 3,0	0/0 | 13,0	1/1 | 0,3	1/1 | 0,3	1/1 | 0,8	1/1 | 0,3	0/1 | 5,4	0/1 | 2,4	intergenic	gene:ENSOARG00020003034,gene:ENSOARG00020003084	dist=14571;dist=1155038	.	.
3	70245881	G	A	1064.13	0/1 | 5,4	0/1 | 3,3	0/1 | 3,2	1/1 | 0,6	1/1 | 0,5	1/1 | 0,5	0/0 | 12,0	0/0 | 3,0	0/0 | 11,0	0/1 | 9,3	0/0 | 7,0	0/0 | 4,0	intergenic	gene:ENSOARG00020003034,gene:ENSOARG00020003084	dist=402675;dist=766934	.	.
3	72416769	A	G	1462.89	0/0 | 14,0	0/0 | 5,0	0/0 | 7,0	0/0 | 9,0	0/0 | 7,0	0/0 | 4,0	1/1 | 0,11	0/1 | 3,6	1/1 | 0,6	0/1 | 4,5	0/1 | 8,7	0/1 | 6,2	intergenic	gene:ENSOARG00020003084,gene:ENSOARG00020003231	dist=1314721;dist=152402	.	.
3	74723257	G	T	1087.25	0/1 | 5,5	0/0 | 8,0	0/0 | 2,0	0/0 | 15,0	0/0 | 8,0	0/0 | 7,0	1/1 | 0,8	1/1 | 0,3	0/1 | 6,3	0/1 | 6,3	1/1 | 0,6	0/1 | 7,3	intronic	gene:ENSOARG00020001082	.	.	.
3	74723279	C	T	1172.91	0/1 | 4,4	0/0 | 8,0	0/0 | 1,0	0/0 | 14,0	0/0 | 7,0	0/0 | 7,0	1/1 | 0,8	1/1 | 0,3	0/1 | 4,3	0/1 | 6,3	1/1 | 0,6	0/1 | 7,2	intronic	gene:ENSOARG00020001082	.	.	.
3	74723287	G	A	1164.04	0/1 | 4,3	0/0 | 9,0	0/0 | 1,0	0/0 | 12,0	0/0 | 7,0	0/0 | 7,0	1/1 | 0,8	1/1 | 0,3	0/1 | 5,4	0/1 | 5,3	1/1 | 0,6	0/1 | 6,2	intronic	gene:ENSOARG00020001082	.	.	.
3	74723344	C	T	661.7	0/0 | 7,0	0/0 | 9,0	0/0 | 3,0	0/0 | 10,0	0/0 | 6,0	0/0 | 7,0	1/1 | 0,7	1/1 | 0,3	0/1 | 4,4	0/1 | 8,2	1/1 | 0,4	0/0 | 8,0	intronic	gene:ENSOARG00020001082	.	.	.
3	74723795	G	A	581.39	0/0 | 7,0	0/0 | 11,0	0/1 | 1,2	0/0 | 5,0	0/0 | 4,0	0/0 | 5,0	1/1 | 0,7	1/1 | 0,3	0/1 | 2,3	0/1 | 2,1	1/1 | 0,3	0/1 | 2,2	intronic	gene:ENSOARG00020001082	.	.	.
3	78704374	C	T	1918	1/1 | 0,7	1/1 | 0,7	./. | 2,0	1/1 | 0,9	1/1 | 0,7	1/1 | 0,9	0/0 | 12,0	0/1 | 4,2	0/0 | 10,1	0/1 | 3,4	0/0 | 8,0	0/1 | 3,3	intronic	gene:ENSOARG00020001627	.	.	.
3	78708037	A	T	2056.74	1/1 | 0,10	1/1 | 0,12	1/1 | 0,2	0/1 | 9,4	1/1 | 0,9	1/1 | 0,9	0/0 | 14,0	0/1 | 4,6	0/0 | 11,0	0/1 | 10,2	0/0 | 7,0	0/1 | 4,2	intronic	gene:ENSOARG00020001627	.	.	.
3	79200812	C	T	344.15	1/1 | 0,2	0/0 | 8,0	1/1 | 0,2	0/1 | 3,2	1/1 | 0,3	./. | 3,0	0/0 | 12,0	0/0 | 8,0	0/0 | 10,0	0/0 | 8,0	0/0 | 10,0	0/0 | 8,0	intronic	gene:ENSOARG00020001627	.	.	.
3	79252904	G	C	2613.36	0/0 | 6,0	1/1 | 0,8	0/0 | 6,0	0/0 | 8,0	0/1 | 5,2	0/0 | 12,0	1/1 | 0,12	1/1 | 0,9	1/1 | 0,20	1/1 | 0,7	0/1 | 6,4	1/1 | 0,7	intronic	gene:ENSOARG00020001627	.	.	.
3	79722283	T	C	2083.85	0/1 | 7,5	0/0 | 7,0	0/0 | 1,0	0/0 | 6,0	0/0 | 8,0	0/0 | 11,0	0/1 | 7,5	0/1 | 3,4	1/1 | 0,12	1/1 | 0,14	1/1 | 0,7	1/1 | 0,8	intergenic	gene:ENSOARG00020001627,gene:ENSOARG00020003028	dist=95400;dist=124144	.	.
3	79755499	C	A	1214.33	0/0 | 1,0	0/0 | 8,0	0/1 | 4,2	0/0 | 4,0	0/0 | 7,0	0/0 | 19,0	0/1 | 3,2	0/1 | 5,3	1/1 | 0,6	0/1 | 3,2	1/1 | 0,6	1/1 | 0,8	intergenic	gene:ENSOARG00020001627,gene:ENSOARG00020003028	dist=128616;dist=90928	.	.
3	79755504	T	G	1298.48	0/0 | 1,0	0/0 | 8,0	0/1 | 4,2	0/0 | 4,0	0/0 | 7,0	0/0 | 19,0	0/1 | 3,2	0/1 | 6,3	1/1 | 0,8	0/1 | 3,2	1/1 | 0,6	1/1 | 0,8	intergenic	gene:ENSOARG00020001627,gene:ENSOARG00020003028	dist=128621;dist=90923	.	.
3	79755506	G	A	1257.78	0/0 | 1,0	0/0 | 8,0	0/1 | 4,2	0/0 | 4,0	0/0 | 7,0	0/0 | 19,0	0/1 | 3,2	0/1 | 6,3	1/1 | 0,7	0/1 | 3,2	1/1 | 0,6	1/1 | 0,8	intergenic	gene:ENSOARG00020001627,gene:ENSOARG00020003028	dist=128623;dist=90921	.	.
3	80605441	T	G	2185.13	1/1 | 0,3	1/1 | 0,4	1/1 | 0,3	1/1 | 0,9	1/1 | 0,6	1/1 | 0,8	0/0 | 3,0	1/1 | 0,7	0/0 | 15,0	0/1 | 1,7	0/0 | 10,0	0/1 | 1,3	UTR5	gene:ENSOARG00020003107	transcript:ENSOART00020004759:c.-22T>G,transcript:ENSOART00020004796:c.-22T>G,transcript:ENSOART00020004787:c.-22T>G,transcript:ENSOART00020004814:c.-22T>G,transcript:ENSOART00020004853:c.-22T>G	.	.
3	80605443	G	A	2185.13	1/1 | 0,3	1/1 | 0,4	1/1 | 0,3	1/1 | 0,9	1/1 | 0,6	1/1 | 0,8	0/0 | 3,0	1/1 | 0,7	0/0 | 15,0	0/1 | 1,7	0/0 | 10,0	0/1 | 1,3	UTR5	gene:ENSOARG00020003107	transcript:ENSOART00020004759:c.-20G>A,transcript:ENSOART00020004796:c.-20G>A,transcript:ENSOART00020004787:c.-20G>A,transcript:ENSOART00020004814:c.-20G>A,transcript:ENSOART00020004853:c.-20G>A	.	.
3	81047414	G	A	1921.54	0/0 | 7,0	0/1 | 7,3	0/0 | 9,0	0/0 | 9,0	0/0 | 10,0	0/0 | 1,0	1/1 | 0,17	1/1 | 0,8	0/0 | 14,0	1/1 | 0,9	0/1 | 5,7	1/1 | 0,12	intronic	gene:ENSOARG00020003269	.	.	.
3	81125564	A	G	1988.09	0/0 | 6,0	0/0 | 6,0	0/0 | 3,0	0/0 | 11,0	0/0 | 8,0	0/0 | 6,0	1/1 | 0,9	0/1 | 3,4	1/1 | 0,4	1/1 | 0,11	1/1 | 0,13	1/1 | 0,9	intronic	gene:ENSOARG00020003448	.	.	.
3	81125709	T	C	2928.56	0/0 | 7,0	0/1 | 5,6	0/1 | 7,3	0/0 | 8,0	0/0 | 10,0	0/1 | 3,3	1/1 | 0,10	0/1 | 2,8	1/1 | 0,17	1/1 | 0,11	1/1 | 0,16	1/1 | 0,8	intronic	gene:ENSOARG00020003448	.	.	.
3	81126218	T	C	2711.1	0/0 | 11,0	0/1 | 5,6	0/1 | 5,3	0/0 | 8,0	0/0 | 10,0	0/0 | 9,0	1/1 | 0,10	0/1 | 4,7	1/1 | 0,13	1/1 | 0,8	1/1 | 0,17	1/1 | 0,9	intronic	gene:ENSOARG00020003448	.	.	.
3	84265210	T	A	1269.03	0/0 | 9,0	0/1 | 6,3	0/0 | 2,1	0/0 | 8,0	./. | 4,0	0/0 | 2,0	1/1 | 0,7	1/1 | 0,3	0/0 | 14,0	1/1 | 0,8	1/1 | 0,1	1/1 | 0,4	intergenic	gene:ENSOARG00020005756,gene:ENSOARG00020005887	dist=15706;dist=325043	.	.
3	84900853	G	A	685.38	0/0 | 2,0	0/0 | 3,0	0/0 | 1,0	0/1 | 1,3	0/0 | 2,0	0/0 | 2,0	1/1 | 0,5	0/0 | 5,0	1/1 | 0,3	1/1 | 0,2	1/1 | 0,3	./. | 2,0	intronic	gene:ENSOARG00020005931	.	.	.
3	86061494	G	A	1752.61	0/0 | 8,0	0/0 | 6,0	0/0 | 3,0	0/1 | 2,3	0/0 | 6,0	0/0 | 13,0	1/1 | 0,7	0/1 | 3,2	1/1 | 0,6	1/1 | 0,10	0/1 | 4,10	0/1 | 6,5	intronic	gene:ENSOARG00020007476	.	.	.
3	88075215	C	T	967.18	0/1 | 2,3	0/0 | 1,0	0/0 | 3,0	0/0 | 3,0	0/0 | 10,0	0/0 | 8,0	1/1 | 0,10	0/0 | 12,0	0/1 | 7,6	1/1 | 0,4	1/1 | 0,2	1/1 | 0,2	intergenic	gene:ENSOARG00020009729,gene:ENSOARG00020009832	dist=439427;dist=1159101	.	.
3	88205190	T	C	1002.54	1/1 | 0,10	0/0 | 1,0	1/1 | 0,7	1/1 | 0,4	0/1 | 9,5	0/1 | 6,3	0/0 | 11,0	0/0 | 2,0	0/0 | 7,0	0/0 | 21,0	0/0 | 13,0	0/0 | 14,0	intergenic	gene:ENSOARG00020009729,gene:ENSOARG00020009832	dist=569402;dist=1029126	.	.
3	89994398	T	G	2244.16	0/1 | 7,6	1/1 | 0,10	1/1 | 0,3	1/1 | 0,11	1/1 | 0,7	1/1 | 0,7	0/1 | 5,7	0/0 | 6,0	0/0 | 6,0	0/0 | 8,0	0/0 | 4,0	1/1 | 0,6	intronic	gene:ENSOARG00020010784	.	.	.
3	94197125	T	C	2442.06	0/1 | 2,4	0/0 | 10,0	0/0 | 4,0	0/0 | 18,0	./. | 2,0	0/0 | 6,0	0/1 | 5,7	1/1 | 0,12	0/1 | 11,10	1/1 | 0,5	1/1 | 0,12	1/1 | 0,9	intergenic	gene:ENSOARG00020001574,gene:ENSOARG00020001591	dist=297290;dist=1994429	.	.
3	94202688	C	T	3347.15	0/0 | 9,0	0/0 | 7,0	0/0 | 6,0	0/0 | 14,0	1/1 | 0,13	0/1 | 7,3	1/1 | 0,2	1/1 | 0,16	0/1 | 5,4	1/1 | 0,10	1/1 | 0,11	1/1 | 0,18	intergenic	gene:ENSOARG00020001574,gene:ENSOARG00020001591	dist=302853;dist=1988866	.	.
3	94202707	A	G	3196.94	0/0 | 9,0	0/0 | 9,0	0/0 | 4,0	0/0 | 14,0	1/1 | 0,13	0/1 | 6,3	1/1 | 0,2	1/1 | 0,12	0/1 | 4,4	1/1 | 0,11	1/1 | 0,10	1/1 | 0,18	intergenic	gene:ENSOARG00020001574,gene:ENSOARG00020001591	dist=302872;dist=1988847	.	.
3	94293206	A	G	1817.29	0/0 | 11,0	0/0 | 9,0	0/0 | 5,0	0/0 | 16,0	0/1 | 4,6	0/0 | 11,0	0/1 | 3,6	1/1 | 0,9	0/1 | 1,6	1/1 | 0,6	1/1 | 0,10	0/1 | 4,5	intergenic	gene:ENSOARG00020001574,gene:ENSOARG00020001591	dist=393371;dist=1898348	.	.
3	94375614	G	A	1492.08	0/0 | 7,0	0/0 | 3,0	0/0 | 3,0	0/0 | 7,0	0/1 | 3,3	0/0 | 1,0	1/1 | 0,3	1/1 | 0,12	1/1 | 0,1	1/1 | 0,10	1/1 | 0,6	0/0 | 6,0	intergenic	gene:ENSOARG00020001574,gene:ENSOARG00020001591	dist=475779;dist=1815940	.	.
3	94457771	T	C	1428.66	0/0 | 8,0	0/0 | 5,0	0/1 | 4,2	0/0 | 5,0	1/1 | 0,4	0/0 | 8,0	1/1 | 0,2	1/1 | 0,7	1/1 | 0,9	1/1 | 0,2	1/1 | 0,6	0/1 | 1,3	intergenic	gene:ENSOARG00020001574,gene:ENSOARG00020001591	dist=557936;dist=1733783	.	.
3	95629308	T	C	1132.77	1/1 | 0,5	1/1 | 0,5	1/1 | 0,6	1/1 | 0,2	1/1 | 0,6	1/1 | 0,3	./. | 1,0	0/0 | 9,0	0/0 | 3,0	1/1 | 0,8	0/0 | 4,0	./. | 0,0	intergenic	gene:ENSOARG00020001574,gene:ENSOARG00020001591	dist=1729473;dist=562246	.	.
3	95740023	T	C	2592.71	1/1 | 0,11	1/1 | 0,12	0/1 | 2,4	1/1 | 0,8	1/1 | 0,5	1/1 | 0,12	0/0 | 7,0	0/1 | 2,8	0/0 | 13,0	0/0 | 11,0	0/1 | 3,5	0/1 | 6,4	intergenic	gene:ENSOARG00020001574,gene:ENSOARG00020001591	dist=1840188;dist=451531	.	.
3	95988492	G	A	862.37	0/0 | 11,0	0/0 | 2,0	0/0 | 3,0	./. | 7,0	0/0 | 9,0	0/1 | 1,3	1/1 | 0,5	1/1 | 0,3	0/1 | 2,5	0/1 | 4,3	1/1 | 0,4	1/1 | 0,1	intergenic	gene:ENSOARG00020001574,gene:ENSOARG00020001591	dist=2088657;dist=203062	.	.
3	95991844	G	A	2406.51	1/1 | 0,7	1/1 | 0,10	1/1 | 0,12	1/1 | 0,7	1/1 | 0,9	0/1 | 3,2	0/0 | 11,0	0/1 | 2,6	0/1 | 12,2	0/0 | 6,0	0/0 | 15,0	0/1 | 5,2	intergenic	gene:ENSOARG00020001574,gene:ENSOARG00020001591	dist=2092009;dist=199710	.	.
3	95992864	T	A	1934.96	1/1 | 0,15	1/1 | 0,6	1/1 | 0,9	1/1 | 0,10	1/1 | 0,5	0/1 | 3,5	0/0 | 5,0	0/1 | 6,4	0/0 | 6,0	0/1 | 5,2	0/0 | 12,0	0/0 | 7,0	intergenic	gene:ENSOARG00020001574,gene:ENSOARG00020001591	dist=2093029;dist=198690	.	.
3	96002937	C	A	2020.97	1/1 | 0,11	1/1 | 0,9	1/1 | 0,15	1/1 | 0,3	1/1 | 0,9	0/1 | 4,5	0/0 | 10,0	0/0 | 9,0	0/1 | 7,2	0/0 | 16,0	0/0 | 16,0	0/1 | 8,2	intergenic	NONE,gene:ENSOARG00020001591	dist=NONE;dist=188617	.	.
3	96008954	G	A	1068.82	1/1 | 0,2	1/1 | 0,6	1/1 | 0,5	0/1 | 7,2	1/1 | 0,4	1/1 | 0,4	0/0 | 12,0	0/1 | 6,4	0/0 | 7,0	0/0 | 8,0	0/0 | 2,0	1/1 | 0,2	intergenic	NONE,gene:ENSOARG00020001591	dist=NONE;dist=182600	.	.
3	96009927	A	G	2715.24	1/1 | 0,11	1/1 | 0,12	1/1 | 0,10	1/1 | 0,4	1/1 | 0,11	0/1 | 3,8	0/0 | 15,0	0/1 | 6,2	0/1 | 13,8	0/0 | 10,0	0/0 | 6,0	0/1 | 5,9	intergenic	NONE,gene:ENSOARG00020001591	dist=NONE;dist=181627	.	.
3	96014077	C	T	666.12	1/1 | 0,3	1/1 | 0,6	1/1 | 0,5	0/1 | 2,3	1/1 | 0,1	0/0 | 1,0	0/0 | 12,0	0/0 | 8,0	0/0 | 5,0	0/0 | 11,0	0/0 | 7,0	0/1 | 4,4	intergenic	NONE,gene:ENSOARG00020001591	dist=NONE;dist=177477	.	.
3	96020575	T	G	2245.91	1/1 | 0,12	1/1 | 0,13	1/1 | 0,7	0/1 | 3,4	1/1 | 0,7	0/1 | 4,7	0/0 | 19,0	0/1 | 3,10	0/0 | 8,0	0/0 | 18,0	0/0 | 7,0	0/0 | 7,0	intergenic	NONE,gene:ENSOARG00020001591	dist=NONE;dist=170979	.	.
3	96031321	C	T	2104.19	1/1 | 0,10	1/1 | 0,9	1/1 | 0,5	1/1 | 0,5	1/1 | 0,3	0/1 | 3,2	0/0 | 8,0	0/1 | 3,8	0/1 | 6,4	0/0 | 4,0	0/0 | 10,0	0/1 | 6,7	intergenic	NONE,gene:ENSOARG00020001591	dist=NONE;dist=160233	.	.
3	96338448	C	T	1184.89	0/0 | 6,0	0/0 | 2,0	./. | 2,0	0/0 | 4,0	0/0 | 4,0	0/0 | 1,0	1/1 | 0,8	1/1 | 0,6	0/1 | 2,3	1/1 | 0,6	0/1 | 2,7	./. | 2,0	intergenic	gene:ENSOARG00020001591,gene:ENSOARG00020001602	dist=146535;dist=327785	.	.
3	101165321	A	G	2753.89	1/1 | 0,18	1/1 | 0,14	1/1 | 0,4	1/1 | 0,12	0/1 | 2,5	1/1 | 0,6	0/0 | 10,0	0/0 | 12,0	0/1 | 3,11	0/1 | 5,4	0/0 | 10,0	0/1 | 10,2	intergenic	gene:ENSOARG00020007215,gene:ENSOARG00020007832	dist=26646;dist=46472	.	.
3	104469896	C	T	465.31	1/1 | 0,3	1/1 | 0,4	1/1 | 0,2	1/1 | 0,3	./. | 3,0	0/0 | 11,0	0/0 | 4,0	./. | 8,0	0/0 | 6,0	0/0 | 5,0	0/0 | 3,0	0/0 | 7,0	intergenic	gene:ENSOARG00020002461,gene:ENSOARG00020002475	dist=561321;dist=46002	.	.
3	104996640	A	G	934.88	0/0 | 7,0	0/0 | 5,0	0/0 | 5,0	0/0 | 2,0	0/0 | 8,0	0/0 | 7,0	0/1 | 4,2	0/1 | 3,3	1/1 | 0,3	1/1 | 0,7	0/1 | 5,3	0/1 | 4,5	intergenic	gene:ENSOARG00020002475,gene:ENSOARG00020002529	dist=480287;dist=514416	.	.
3	107030192	A	G	1688.32	0/0 | 6,0	0/1 | 1,8	0/0 | 5,0	0/0 | 16,0	0/1 | 3,8	0/0 | 9,0	1/1 | 0,6	1/1 | 0,5	1/1 | 0,6	1/1 | 0,8	1/1 | 0,3	0/1 | 5,3	intronic	gene:ENSOARG00020012376	.	.	.
3	119592743	A	G	2258.58	0/0 | 12,0	0/0 | 3,0	0/1 | 5,4	0/0 | 8,0	0/1 | 4,5	0/1 | 2,4	1/1 | 0,8	0/1 | 1,4	1/1 | 0,11	1/1 | 0,7	1/1 | 0,11	1/1 | 0,3	intronic	gene:ENSOARG00020003030	.	.	.
3	119600993	G	A	2040.3	0/0 | 7,0	0/0 | 11,0	0/1 | 7,2	0/0 | 9,0	0/1 | 2,4	0/1 | 4,5	1/1 | 0,6	1/1 | 0,4	1/1 | 0,8	1/1 | 0,8	1/1 | 0,13	0/1 | 5,6	intronic	gene:ENSOARG00020003030	.	.	.
3	121735028	T	G	911.6	0/0 | 8,0	0/0 | 8,0	0/0 | 5,0	0/0 | 5,0	0/0 | 7,0	0/0 | 12,0	1/1 | 0,3	1/1 | 0,4	0/1 | 1,7	0/1 | 6,8	0/1 | 12,3	0/1 | 4,3	intergenic	gene:ENSOARG00020003813,gene:ENSOARG00020005626	dist=285518;dist=1045135	.	.
3	129157321	C	G	1844.25	0/0 | 9,0	0/1 | 7,3	0/0 | 3,0	0/0 | 6,0	0/0 | 15,0	0/0 | 6,0	0/1 | 5,6	0/1 | 8,4	0/1 | 3,5	1/1 | 0,9	1/1 | 0,17	1/1 | 1,2	intergenic	NONE,gene:ENSOARG00020007201	dist=NONE;dist=636937	.	.
3	129203292	T	C	1127.46	0/0 | 7,0	./. | 2,0	./. | 1,0	0/0 | 5,0	0/0 | 7,0	0/0 | 3,0	0/1 | 7,5	0/1 | 9,3	0/1 | 8,1	1/1 | 0,7	1/1 | 0,7	1/1 | 0,5	intergenic	NONE,gene:ENSOARG00020007201	dist=NONE;dist=590966	.	.
3	129775845	T	C	2391.98	0/0 | 7,0	0/0 | 8,0	0/0 | 7,0	0/0 | 6,0	0/0 | 2,0	0/1 | 3,5	1/1 | 0,10	0/1 | 2,6	0/1 | 3,3	1/1 | 0,7	1/1 | 0,18	0/1 | 4,7	intergenic	NONE,gene:ENSOARG00020007201	dist=NONE;dist=18413	.	.
3	129776464	T	C	1238.81	1/1 | 0,3	1/1 | 0,2	1/1 | 0,3	1/1 | 0,7	1/1 | 0,6	0/1 | 1,2	0/0 | 4,0	1/1 | 0,6	0/1 | 2,5	0/0 | 4,0	0/0 | 9,0	0/0 | 5,0	intergenic	NONE,gene:ENSOARG00020007201	dist=NONE;dist=17794	.	.
3	129776680	C	T	2481.68	1/1 | 0,15	1/1 | 0,3	1/1 | 0,6	1/1 | 0,10	1/1 | 0,12	0/1 | 5,5	0/0 | 8,0	0/1 | 5,8	0/1 | 8,1	0/0 | 10,0	0/0 | 10,0	0/1 | 3,8	intergenic	NONE,gene:ENSOARG00020007201	dist=NONE;dist=17578	.	.
3	131674020	C	A	2243.32	0/0 | 7,0	0/1 | 7,7	0/0 | 5,0	0/1 | 4,3	0/1 | 3,2	0/0 | 6,0	1/1 | 0,17	1/1 | 0,10	1/1 | 0,4	1/1 | 0,1	1/1 | 0,11	1/1 | 0,7	intergenic	gene:ENSOARG00020007547,gene:ENSOARG00020007579	dist=639375;dist=339103	.	.
3	131674046	A	C	1317	1/1 | 0,7	0/1 | 6,6	0/1 | 1,7	0/1 | 2,3	1/1 | 0,3	1/1 | 0,7	0/0 | 13,0	0/0 | 9,0	0/0 | 3,0	0/0 | 1,0	0/0 | 11,0	0/1 | 9,1	intergenic	gene:ENSOARG00020007547,gene:ENSOARG00020007579	dist=639401;dist=339077	.	.
3	131674208	T	C	1996.64	1/1 | 0,9	0/1 | 11,5	1/1 | 0,8	0/1 | 5,6	0/1 | 5,6	1/1 | 0,14	0/0 | 4,0	0/0 | 13,0	0/0 | 9,0	0/0 | 7,0	0/0 | 13,0	0/1 | 8,6	intergenic	gene:ENSOARG00020007547,gene:ENSOARG00020007579	dist=639563;dist=338915	.	.
3	131676040	C	G	1652.23	1/1 | 0,11	0/1 | 8,3	1/1 | 0,2	0/1 | 4,3	0/1 | 8,4	1/1 | 0,18	0/0 | 8,0	0/0 | 9,0	0/0 | 10,0	0/0 | 12,0	0/0 | 14,0	0/1 | 6,4	intergenic	gene:ENSOARG00020007547,gene:ENSOARG00020007579	dist=641395;dist=337083	.	.
3	131676082	T	C	1624.85	1/1 | 0,10	0/1 | 7,3	1/1 | 0,3	0/1 | 2,3	0/1 | 6,4	1/1 | 0,15	0/0 | 7,0	0/0 | 13,0	0/0 | 13,0	0/0 | 12,0	0/0 | 12,0	0/1 | 5,7	intergenic	gene:ENSOARG00020007547,gene:ENSOARG00020007579	dist=641437;dist=337041	.	.
3	131676117	C	T	1632.81	1/1 | 0,9	0/1 | 6,3	0/1 | 2,2	1/1 | 0,3	0/1 | 5,3	1/1 | 0,17	0/0 | 8,0	0/0 | 12,0	0/0 | 14,0	0/0 | 12,0	0/0 | 14,0	0/1 | 6,7	intergenic	gene:ENSOARG00020007547,gene:ENSOARG00020007579	dist=641472;dist=337006	.	.
3	131676232	G	A	1407.74	1/1 | 0,6	0/1 | 4,3	0/1 | 3,2	1/1 | 0,4	0/1 | 1,6	1/1 | 0,17	0/0 | 14,0	0/0 | 9,0	0/0 | 7,0	0/0 | 11,0	0/0 | 14,0	0/1 | 5,1	intergenic	gene:ENSOARG00020007547,gene:ENSOARG00020007579	dist=641587;dist=336891	.	.
3	131678653	C	T	1875.86	1/1 | 0,16	0/1 | 7,2	0/1 | 1,6	0/1 | 6,4	1/1 | 0,7	1/1 | 0,7	0/0 | 10,0	0/0 | 12,0	0/0 | 14,0	0/0 | 13,0	0/0 | 13,0	0/1 | 3,8	intergenic	gene:ENSOARG00020007547,gene:ENSOARG00020007579	dist=644008;dist=334470	.	.
3	131679992	T	C	2109.1	1/1 | 0,11	0/1 | 4,7	0/1 | 4,2	1/1 | 0,10	0/1 | 5,3	1/1 | 0,13	0/0 | 11,0	0/0 | 15,0	0/0 | 8,0	0/0 | 13,0	0/0 | 12,0	0/1 | 5,4	intergenic	gene:ENSOARG00020007547,gene:ENSOARG00020007579	dist=645347;dist=333131	.	.
3	131681704	G	T	663.95	1/1 | 0,2	0/1 | 3,2	0/1 | 3,2	1/1 | 0,4	0/0 | 3,0	1/1 | 0,6	0/0 | 8,0	0/0 | 9,0	0/0 | 17,0	0/0 | 11,0	0/0 | 8,0	0/0 | 6,0	intergenic	gene:ENSOARG00020007547,gene:ENSOARG00020007579	dist=647059;dist=331419	.	.
3	131682267	G	C	1295.53	1/1 | 0,8	0/0 | 3,0	0/1 | 2,3	1/1 | 0,8	0/1 | 4,4	1/1 | 0,12	0/0 | 13,0	0/0 | 10,0	0/0 | 8,0	0/0 | 7,0	0/0 | 10,0	0/0 | 1,0	intergenic	gene:ENSOARG00020007547,gene:ENSOARG00020007579	dist=647622;dist=330856	.	.
3	131682533	C	T	2133.33	1/1 | 0,13	0/1 | 7,2	0/1 | 4,3	1/1 | 0,9	0/1 | 3,3	1/1 | 0,17	0/0 | 11,0	0/0 | 12,0	0/0 | 6,0	0/0 | 13,0	0/0 | 12,0	0/1 | 7,4	intergenic	gene:ENSOARG00020007547,gene:ENSOARG00020007579	dist=647888;dist=330590	.	.
3	131687879	A	G	1709.87	0/0 | 7,0	0/0 | 4,0	0/0 | 4,0	0/0 | 4,0	0/0 | 7,0	0/0 | 2,0	0/1 | 2,5	0/1 | 1,7	1/1 | 0,13	0/1 | 7,4	1/1 | 0,11	0/1 | 7,5	intergenic	gene:ENSOARG00020007547,gene:ENSOARG00020007579	dist=653234;dist=325244	.	.
3	131689517	T	C	1467.46	0/0 | 12,0	0/0 | 5,0	0/0 | 5,0	0/0 | 11,0	0/0 | 6,0	0/0 | 13,0	0/1 | 4,2	1/1 | 0,10	1/1 | 0,7	0/1 | 9,6	0/1 | 2,11	0/1 | 9,5	intergenic	gene:ENSOARG00020007547,gene:ENSOARG00020007579	dist=654872;dist=323606	.	.
3	131689650	T	C	1088.3	0/0 | 11,0	0/1 | 6,2	0/0 | 5,0	0/0 | 13,0	0/0 | 5,0	0/0 | 5,0	0/1 | 2,2	1/1 | 0,6	1/1 | 0,6	0/1 | 13,6	1/1 | 0,3	0/1 | 7,3	intergenic	gene:ENSOARG00020007547,gene:ENSOARG00020007579	dist=655005;dist=323473	.	.
3	131689659	C	T	1116.97	0/0 | 12,0	0/1 | 6,2	0/0 | 6,0	0/0 | 13,0	0/0 | 6,0	0/0 | 6,0	0/1 | 2,4	1/1 | 0,7	1/1 | 0,5	0/1 | 15,6	1/1 | 0,3	0/1 | 8,2	intergenic	gene:ENSOARG00020007547,gene:ENSOARG00020007579	dist=655014;dist=323464	.	.
3	135244389	G	A	1714.74	0/0 | 10,0	0/0 | 12,0	0/0 | 2,0	0/1 | 2,3	0/0 | 19,0	0/0 | 18,0	1/1 | 0,11	0/1 | 4,7	1/1 | 0,8	1/1 | 0,10	0/1 | 3,6	1/1 | 0,2	intronic	gene:ENSOARG00020008549	.	.	.
3	135244482	C	T	1840.9	0/0 | 9,0	0/0 | 10,0	0/0 | 6,0	0/1 | 1,5	0/0 | 11,0	0/0 | 14,0	1/1 | 0,10	0/1 | 7,6	1/1 | 0,11	1/1 | 0,6	0/1 | 1,10	0/1 | 1,4	intronic	gene:ENSOARG00020008549	.	.	.
3	135245244	T	C	2782.78	0/0 | 11,0	0/0 | 8,0	0/1 | 2,3	0/0 | 8,0	0/0 | 9,0	0/0 | 10,0	1/1 | 0,16	0/1 | 5,6	1/1 | 0,15	1/1 | 0,15	0/1 | 10,6	0/1 | 6,13	intronic	gene:ENSOARG00020008549	.	.	.
3	136536817	T	C	1668.4	1/1 | 0,3	0/0 | 7,0	0/0 | 1,0	./. | 1,0	0/0 | 6,0	0/0 | 4,0	1/1 | 0,7	1/1 | 0,8	1/1 | 0,4	1/1 | 0,5	1/1 | 0,9	0/1 | 6,2	intergenic	gene:ENSOARG00020009475,gene:ENSOARG00020009520	dist=213590;dist=212742	.	.
3	136551537	A	C	1986.03	1/1 | 0,5	1/1 | 0,5	1/1 | 0,4	0/1 | 8,8	1/1 | 0,8	1/1 | 0,3	0/0 | 9,0	0/1 | 6,4	0/1 | 9,2	0/1 | 9,9	0/0 | 12,0	0/0 | 11,0	intergenic	gene:ENSOARG00020009475,gene:ENSOARG00020009520	dist=228310;dist=198022	.	.
3	136551553	T	C	2013.79	1/1 | 0,5	1/1 | 0,5	1/1 | 0,3	0/1 | 8,8	1/1 | 0,9	1/1 | 0,3	0/0 | 8,0	0/1 | 5,4	0/1 | 8,2	0/1 | 8,10	0/0 | 12,0	0/0 | 9,0	intergenic	gene:ENSOARG00020009475,gene:ENSOARG00020009520	dist=228326;dist=198006	.	.
3	137974652	T	C	1671.17	1/1 | 0,7	1/1 | 0,7	1/1 | 0,4	1/1 | 0,8	1/1 | 0,5	0/1 | 5,5	0/1 | 2,8	0/0 | 4,0	0/1 | 8,4	0/0 | 12,0	0/1 | 6,2	0/0 | 6,0	intergenic	gene:ENSOARG00020010138,gene:ENSOARG00020010208	dist=56297;dist=527169	.	.
3	137974890	A	G	2364.47	1/1 | 0,6	1/1 | 0,5	1/1 | 0,9	1/1 | 0,12	1/1 | 0,7	0/1 | 3,4	0/1 | 4,12	0/0 | 8,0	0/1 | 5,2	0/0 | 3,0	0/1 | 6,6	0/0 | 7,0	intergenic	gene:ENSOARG00020010138,gene:ENSOARG00020010208	dist=56535;dist=526931	.	.
3	139947945	G	A	2724.71	0/0 | 13,0	0/0 | 6,0	0/0 | 5,0	1/1 | 0,6	0/0 | 5,0	0/1 | 2,3	1/1 | 0,11	1/1 | 0,12	0/1 | 5,7	1/1 | 0,14	1/1 | 0,8	1/1 | 0,10	intronic	gene:ENSOARG00020012556	.	.	.
3	139950952	C	T	3148.73	0/0 | 9,0	0/0 | 7,0	0/0 | 8,0	1/1 | 0,7	0/0 | 10,0	0/1 | 4,9	1/1 | 0,14	1/1 | 0,12	0/1 | 4,7	1/1 | 0,6	1/1 | 0,18	1/1 | 0,12	intronic	gene:ENSOARG00020012556	.	.	.
3	139952556	G	T	2041.62	0/0 | 8,0	0/0 | 2,0	0/0 | 13,0	1/1 | 0,8	0/0 | 7,0	0/0 | 6,0	1/1 | 0,8	1/1 | 0,6	0/1 | 5,5	1/1 | 0,9	1/1 | 0,7	1/1 | 0,5	intronic	gene:ENSOARG00020012556	.	.	.
3	144498034	A	G	1070.59	0/0 | 6,0	0/0 | 7,0	0/0 | 4,0	0/0 | 5,0	0/1 | 9,2	1/1 | 0,5	1/1 | 0,4	1/1 | 0,3	1/1 | 0,3	1/1 | 0,4	1/1 | 0,1	1/1 | 0,4	intronic	gene:ENSOARG00020019023	.	.	.
3	144507147	C	A	3069.21	0/0 | 5,0	0/0 | 7,0	0/0 | 5,0	./. | 4,0	0/1 | 8,3	1/1 | 0,12	1/1 | 0,10	1/1 | 0,13	1/1 | 0,16	1/1 | 0,10	1/1 | 0,7	1/1 | 0,8	intronic	gene:ENSOARG00020019274,gene:ENSOARG00020019563	.	.	.
3	145827724	C	T	683.88	0/0 | 1,0	0/0 | 2,0	./. | 0,0	./. | 0,0	0/0 | 1,0	0/0 | 3,0	0/0 | 2,0	1/1 | 0,2	1/1 | 0,7	1/1 | 0,5	0/1 | 1,2	1/1 | 0,1	intergenic	gene:ENSOARG00020023257,gene:ENSOARG00020023263	dist=119342;dist=76203	.	.
3	146004826	T	C	1215.76	1/1 | 0,5	0/1 | 3,5	1/1 | 0,6	1/1 | 0,11	0/1 | 4,5	0/0 | 15,0	0/0 | 16,0	0/0 | 4,0	0/0 | 8,0	0/0 | 6,0	0/0 | 7,0	0/0 | 9,0	intergenic	gene:ENSOARG00020023263,gene:ENSOARG00020023296	dist=72249;dist=4587	.	.
3	146005793	G	A	1253.39	1/1 | 0,5	1/1 | 1,5	1/1 | 0,5	1/1 | 0,6	0/1 | 1,6	0/0 | 9,0	0/0 | 3,0	0/0 | 8,0	0/0 | 13,0	0/0 | 6,0	0/1 | 5,9	0/0 | 14,0	intergenic	gene:ENSOARG00020023263,gene:ENSOARG00020023296	dist=73216;dist=3620	.	.
3	148004404	T	C	225.51	1/1 | 0,1	./. | 2,0	./. | 0,0	1/1 | 0,2	1/1 | 0,3	0/0 | 3,0	0/0 | 4,0	0/0 | 1,0	0/0 | 4,0	0/0 | 4,0	0/0 | 4,0	0/0 | 4,0	intergenic	gene:ENSOARG00020002107,gene:ENSOARG00020002119	dist=61549;dist=94141	.	.
3	148004430	T	G	244.74	1/1 | 0,1	./. | 2,0	./. | 0,0	1/1 | 0,2	1/1 | 0,3	0/0 | 3,0	0/0 | 4,0	0/0 | 1,0	0/0 | 4,0	0/0 | 4,0	0/0 | 3,0	0/0 | 5,0	intergenic	gene:ENSOARG00020002107,gene:ENSOARG00020002119	dist=61575;dist=94115	.	.
3	148937911	A	G	1021.99	0/0 | 11,0	0/0 | 3,0	0/0 | 3,0	0/0 | 7,0	0/0 | 6,0	0/0 | 7,0	0/1 | 6,6	0/1 | 2,3	0/1 | 7,2	1/1 | 0,9	0/1 | 5,7	1/1 | 0,2	intronic	gene:ENSOARG00020002825	.	.	.
3	149318926	A	C	1087.66	1/1 | 1,7	1/1 | 0,2	1/1 | 0,5	1/1 | 1,5	./. | 3,0	./. | 8,0	0/0 | 7,0	0/0 | 12,0	0/1 | 9,3	0/0 | 9,0	0/1 | 4,3	0/1 | 2,7	intergenic	gene:ENSOARG00020003111,gene:ENSOARG00020003251	dist=264867;dist=53220	.	.
3	151639536	A	C	1027.66	0/0 | 3,0	0/0 | 4,0	./. | 5,0	0/0 | 11,0	0/0 | 10,0	0/0 | 5,0	1/1 | 0,6	0/1 | 2,5	0/1 | 5,3	1/1 | 0,4	1/1 | 0,6	0/1 | 1,1	intergenic	gene:ENSOARG00020003993,gene:ENSOARG00020004994	dist=91642;dist=88752	.	.
3	151639562	T	C	1057.17	0/0 | 3,0	0/0 | 3,0	0/0 | 3,0	0/0 | 10,0	0/0 | 11,0	0/1 | 5,2	1/1 | 0,6	0/1 | 2,4	0/1 | 6,4	1/1 | 0,3	1/1 | 0,6	0/1 | 1,1	intergenic	gene:ENSOARG00020003993,gene:ENSOARG00020004994	dist=91668;dist=88726	.	.
3	152137045	T	C	1206.54	0/0 | 2,0	1/1 | 0,4	0/1 | 2,3	1/1 | 0,7	1/1 | 0,8	1/1 | 0,3	0/0 | 10,0	0/0 | 4,0	0/1 | 3,9	0/0 | 8,0	0/0 | 6,0	0/0 | 3,0	intronic	gene:ENSOARG00020005041	.	.	.
3	157285115	C	A	2972.33	1/1 | 0,12	1/1 | 0,6	0/1 | 4,4	1/1 | 0,15	1/1 | 0,11	1/1 | 0,17	0/1 | 5,6	0/0 | 8,0	0/0 | 7,0	0/0 | 5,0	0/0 | 13,0	1/1 | 0,8	intronic	gene:ENSOARG00020000675	.	.	.
3	157500863	C	T	2913.32	1/1 | 0,5	1/1 | 0,15	0/1 | 5,7	1/1 | 0,7	1/1 | 0,8	1/1 | 0,6	0/1 | 8,3	0/0 | 6,0	0/0 | 10,0	0/0 | 7,0	0/0 | 12,0	1/1 | 0,17	intergenic	gene:ENSOARG00020000703,gene:ENSOARG00020000847	dist=17797;dist=21715	.	.
3	157504117	G	A	3032.6	1/1 | 0,10	1/1 | 0,17	1/1 | 0,4	1/1 | 0,10	1/1 | 0,10	1/1 | 0,14	0/0 | 1,0	0/0 | 7,0	0/1 | 9,2	0/0 | 8,0	0/0 | 2,0	1/1 | 0,10	intergenic	gene:ENSOARG00020000703,gene:ENSOARG00020000847	dist=21051;dist=18461	.	.
3	157505388	C	T	2770.33	1/1 | 0,6	1/1 | 0,6	0/1 | 3,4	1/1 | 0,14	1/1 | 0,17	1/1 | 0,4	0/0 | 3,0	0/1 | 3,3	0/0 | 8,0	0/0 | 7,0	0/0 | 5,0	1/1 | 0,9	intergenic	gene:ENSOARG00020000703,gene:ENSOARG00020000847	dist=22322;dist=17190	.	.
3	157505912	G	C	3166.27	1/1 | 0,10	1/1 | 0,15	0/1 | 4,5	1/1 | 0,13	1/1 | 0,8	1/1 | 0,5	0/1 | 5,10	0/1 | 6,10	0/0 | 10,0	0/0 | 14,0	0/0 | 7,0	0/1 | 2,11	intergenic	gene:ENSOARG00020000703,gene:ENSOARG00020000847	dist=22846;dist=16666	.	.
3	164989647	T	C	1700.64	0/0 | 7,0	0/0 | 11,0	0/0 | 7,0	0/1 | 5,7	0/0 | 17,0	0/0 | 10,0	1/1 | 0,16	0/1 | 7,6	0/1 | 9,3	1/1 | 0,7	0/1 | 5,3	1/1 | 0,8	intergenic	gene:ENSOARG00020006644,gene:ENSOARG00020006702	dist=82934;dist=74895	.	.
3	167783092	C	T	1431.21	0/0 | 10,0	0/0 | 9,0	0/0 | 4,0	0/0 | 2,0	0/0 | 8,0	0/0 | 7,0	1/1 | 0,5	0/0 | 14,0	0/1 | 1,3	0/1 | 2,7	1/1 | 0,12	1/1 | 0,9	intergenic	gene:ENSOARG00020009717,gene:ENSOARG00020009740	dist=88060;dist=177006	.	.
3	167783732	A	G	1189.47	0/0 | 7,0	0/0 | 2,0	0/1 | 1,2	0/0 | 4,0	0/0 | 9,0	0/0 | 5,0	1/1 | 0,5	0/0 | 11,0	0/1 | 7,5	1/1 | 0,6	1/1 | 0,6	1/1 | 0,8	intergenic	gene:ENSOARG00020009717,gene:ENSOARG00020009740	dist=88700;dist=176366	.	.
3	170288310	T	C	2747.12	1/1 | 0,8	1/1 | 0,15	1/1 | 0,2	1/1 | 0,17	0/1 | 1,4	1/1 | 0,16	0/1 | 4,6	0/0 | 7,0	0/0 | 8,0	0/0 | 11,0	0/1 | 4,2	0/1 | 8,8	intergenic	gene:ENSOARG00020018860,gene:ENSOARG00020018995	dist=866929;dist=1026506	.	.
3	176008054	A	C	497.52	./. | 0,0	1/1 | 0,1	1/1 | 0,3	1/1 | 0,3	0/1 | 2,2	1/1 | 0,1	./. | 0,0	0/0 | 5,0	0/0 | 8,0	0/0 | 4,0	0/1 | 4,2	0/0 | 13,0	intergenic	gene:ENSOARG00020007536,gene:ENSOARG00020007551	dist=6916;dist=4230	.	.
3	176008068	T	A	587.21	./. | 0,0	1/1 | 0,1	1/1 | 0,3	1/1 | 0,4	0/1 | 2,2	1/1 | 0,2	./. | 0,0	0/0 | 5,0	0/0 | 10,0	0/0 | 4,0	0/1 | 4,2	0/0 | 8,0	intergenic	gene:ENSOARG00020007536,gene:ENSOARG00020007551	dist=6930;dist=4216	.	.
3	180299686	T	C	2093.79	1/1 | 0,9	1/1 | 0,3	1/1 | 0,8	1/1 | 0,8	1/1 | 0,2	1/1 | 0,6	0/0 | 3,0	./. | 0,0	0/0 | 7,0	0/1 | 7,4	0/1 | 2,4	0/1 | 4,4	intergenic	gene:ENSOARG00020010921,gene:ENSOARG00020011279	dist=1445200;dist=112123	.	.
3	180299688	T	C	2093.95	1/1 | 0,9	1/1 | 0,3	1/1 | 0,8	1/1 | 0,8	1/1 | 0,2	1/1 | 0,6	0/0 | 3,0	./. | 0,0	0/0 | 7,0	0/1 | 7,4	0/1 | 2,4	0/1 | 4,4	intergenic	gene:ENSOARG00020010921,gene:ENSOARG00020011279	dist=1445202;dist=112121	.	.
3	182249994	T	C	2980.92	1/1 | 0,9	1/1 | 0,13	1/1 | 0,10	1/1 | 0,5	1/1 | 1,6	1/1 | 0,6	0/1 | 4,3	0/1 | 6,7	0/0 | 6,0	0/0 | 11,0	1/1 | 0,18	0/0 | 15,0	intergenic	gene:ENSOARG00020005299,gene:ENSOARG00020005350	dist=56998;dist=9745	.	.
3	182265089	T	C	2298	1/1 | 0,14	1/1 | 0,9	1/1 | 0,12	1/1 | 0,8	0/1 | 3,5	1/1 | 0,6	0/1 | 4,1	0/0 | 6,0	0/0 | 7,0	0/0 | 15,0	1/1 | 0,6	0/0 | 6,0	intronic	gene:ENSOARG00020005350	.	.	.
3	189640216	T	C	2089.93	0/0 | 4,0	./. | 2,0	0/0 | 5,0	1/1 | 0,5	0/0 | 2,0	0/0 | 7,0	0/1 | 4,5	1/1 | 0,12	1/1 | 0,6	1/1 | 0,15	1/1 | 0,10	1/1 | 0,5	intergenic	gene:ENSOARG00020019968,gene:ENSOARG00020019998	dist=18640;dist=55054	.	.
3	191469529	C	A	1846.43	1/1 | 0,13	1/1 | 0,9	1/1 | 0,4	1/1 | 0,3	0/1 | 2,3	1/1 | 0,6	0/0 | 13,0	0/0 | 6,0	0/0 | 9,0	1/1 | 0,8	0/1 | 3,3	0/0 | 11,0	intergenic	gene:ENSOARG00020020278,gene:ENSOARG00020020362	dist=67052;dist=64843	.	.
3	192433889	G	A	535.16	./. | 1,0	0/0 | 3,0	0/0 | 7,0	0/0 | 4,0	./. | 0,0	0/0 | 6,0	1/1 | 0,3	1/1 | 0,3	0/1 | 6,4	1/1 | 0,5	1/1 | 0,2	0/0 | 6,0	intergenic	gene:ENSOARG00020021451,gene:ENSOARG00020021496	dist=35785;dist=106784	.	.
3	205608159	A	G	1791.67	1/1 | 0,7	1/1 | 0,10	1/1 | 0,7	1/1 | 0,4	0/1 | 2,2	1/1 | 0,8	0/0 | 5,0	0/0 | 6,0	0/1 | 2,9	0/0 | 7,0	0/0 | 10,0	0/0 | 2,0	intergenic	gene:ENSOARG00020004965,gene:ENSOARG00020005297	dist=13018;dist=962012	.	.
3	205608242	G	A	1316.94	0/0 | 4,0	0/0 | 12,0	0/0 | 3,0	0/0 | 3,0	1/1 | 0,3	0/0 | 3,0	1/1 | 0,5	1/1 | 0,4	0/1 | 10,3	1/1 | 0,7	1/1 | 0,8	1/1 | 0,5	intergenic	gene:ENSOARG00020004965,gene:ENSOARG00020005297	dist=13101;dist=961929	.	.
3	205608246	C	A	1560.66	1/1 | 0,4	1/1 | 0,12	1/1 | 0,3	1/1 | 0,5	0/0 | 3,0	1/1 | 0,3	0/0 | 5,0	0/0 | 5,0	0/1 | 3,10	0/0 | 5,0	0/0 | 9,0	0/0 | 5,0	intergenic	gene:ENSOARG00020004965,gene:ENSOARG00020005297	dist=13105;dist=961925	.	.
3	207136521	A	T	1233.17	1/1 | 0,11	0/1 | 2,1	1/1 | 0,9	1/1 | 0,4	0/1 | 5,7	0/1 | 5,7	0/0 | 9,0	0/0 | 9,1	0/1 | 9,3	0/0 | 9,0	0/0 | 5,0	0/0 | 12,0	downstream	gene:ENSOARG00020006121	.	.	.
3	207431494	G	A	1372.96	0/0 | 1,0	0/0 | 5,0	0/0 | 4,0	0/0 | 5,0	0/1 | 3,7	0/0 | 6,0	1/1 | 0,4	1/1 | 0,3	1/1 | 0,6	0/1 | 7,11	0/1 | 8,4	0/1 | 6,5	intronic	gene:ENSOARG00020006172	.	.	.
3	207431944	C	T	1514.66	0/0 | 5,0	0/0 | 10,0	0/0 | 4,0	0/0 | 2,0	0/1 | 7,7	0/0 | 8,0	1/1 | 0,5	1/1 | 0,5	1/1 | 0,8	0/1 | 5,7	0/1 | 6,7	0/1 | 5,6	intronic	gene:ENSOARG00020006172	.	.	.
3	208626846	T	C	589.43	1/1 | 0,5	1/1 | 0,3	1/1 | 0,6	./. | 0,0	0/0 | 3,0	0/1 | 1,2	0/0 | 2,0	0/0 | 4,0	0/0 | 5,0	0/0 | 6,0	0/0 | 4,0	0/0 | 6,0	intronic	gene:ENSOARG00020000569	.	.	.
3	214810065	G	A	1777.74	0/1 | 5,5	0/0 | 9,0	0/0 | 6,0	0/0 | 6,0	0/0 | 12,0	0/0 | 11,0	1/1 | 0,12	1/1 | 0,9	0/1 | 2,10	1/1 | 1,7	0/1 | 7,4	1/1 | 0,2	intronic	gene:ENSOARG00020002572	.	.	.
3	214834386	T	C	990.67	0/1 | 1,4	0/0 | 3,0	0/0 | 6,0	./. | 1,0	0/0 | 4,0	0/0 | 3,0	1/1 | 0,6	1/1 | 0,5	./. | 2,0	1/1 | 0,3	0/1 | 2,4	1/1 | 0,4	intronic	gene:ENSOARG00020002572	.	.	.
3	215035605	A	T	2196.51	1/1 | 0,12	1/1 | 0,10	1/1 | 0,4	1/1 | 0,6	1/1 | 0,12	0/1 | 5,9	0/0 | 10,0	0/1 | 3,6	0/1 | 14,3	0/0 | 12,0	0/0 | 15,0	0/0 | 14,0	intergenic	gene:ENSOARG00020002617,gene:ENSOARG00020002621	dist=107704;dist=6221	.	.
3	218988271	T	C	961.72	0/0 | 10,0	0/0 | 3,0	0/0 | 6,0	0/1 | 11,2	0/0 | 7,0	0/0 | 2,0	1/1 | 0,4	0/1 | 3,2	0/1 | 12,3	1/1 | 0,6	1/1 | 0,8	0/1 | 2,4	intergenic	gene:ENSOARG00020004552,gene:ENSOARG00020004564	dist=15247;dist=25803	.	.
3	218988316	C	T	895.06	0/0 | 7,0	0/0 | 3,0	0/0 | 4,0	0/1 | 7,2	0/0 | 9,0	0/0 | 6,0	1/1 | 0,4	./. | 0,0	0/1 | 9,2	1/1 | 0,5	1/1 | 0,5	0/1 | 6,5	intergenic	gene:ENSOARG00020004552,gene:ENSOARG00020004564	dist=15292;dist=25758	.	.
3	219367467	G	A	850.64	1/1 | 0,2	0/1 | 2,3	0/0 | 3,0	0/0 | 6,0	0/0 | 9,0	0/0 | 8,0	1/1 | 0,3	1/1 | 0,2	0/1 | 6,1	1/1 | 0,3	1/1 | 0,2	1/1 | 0,4	intergenic	gene:ENSOARG00020004663,gene:ENSOARG00020004776	dist=74711;dist=98286	.	.
3	219434393	C	T	1348.03	1/1 | 0,2	0/1 | 2,5	0/0 | 6,0	0/0 | 4,0	0/0 | 2,0	0/1 | 7,4	1/1 | 0,3	1/1 | 0,3	1/1 | 1,10	1/1 | 0,5	1/1 | 0,3	1/1 | 0,4	intergenic	gene:ENSOARG00020004663,gene:ENSOARG00020004776	dist=141637;dist=31360	.	.
3	219683294	A	C	774.66	0/0 | 7,0	0/0 | 12,0	0/0 | 11,0	0/0 | 5,0	./. | 0,0	0/1 | 8,4	1/1 | 0,2	1/1 | 0,5	0/1 | 6,3	1/1 | 0,2	1/1 | 0,5	0/1 | 3,3	intergenic	gene:ENSOARG00020004816,gene:ENSOARG00020004843	dist=22607;dist=23867	.	.
3	222141171	C	G	1049.7	1/1 | 0,7	1/1 | 0,6	1/1 | 0,3	0/1 | 8,4	1/1 | 0,8	1/1 | 0,2	0/0 | 4,0	0/0 | 9,0	0/0 | 4,0	./. | 0,0	0/0 | 15,1	./. | 0,0	intergenic	gene:ENSOARG00020008640,gene:ENSOARG00020008721	dist=8088;dist=102176	.	.
3	222186608	T	C	923.88	1/1 | 0,5	1/1 | 0,5	0/0 | 6,0	1/1 | 0,2	0/1 | 4,3	1/1 | 0,9	0/0 | 8,0	0/0 | 8,0	0/0 | 8,0	0/0 | 12,0	0/0 | 12,0	0/1 | 6,3	intergenic	gene:ENSOARG00020008640,gene:ENSOARG00020008721	dist=53525;dist=56739	.	.
3	222197802	A	G	452.21	1/1 | 0,2	1/1 | 0,7	0/0 | 7,0	./. | 0,0	1/1 | 0,3	1/1 | 0,2	0/0 | 2,0	0/0 | 7,0	0/0 | 5,0	0/0 | 2,0	./. | 1,0	0/0 | 2,0	intergenic	gene:ENSOARG00020008640,gene:ENSOARG00020008721	dist=64719;dist=45545	.	.
3	226959185	G	A	2979.07	0/0 | 13,0	0/0 | 3,0	0/0 | 8,0	0/1 | 5,12	0/0 | 5,0	0/1 | 6,8	1/1 | 0,9	1/1 | 0,9	0/1 | 6,12	1/1 | 0,12	1/1 | 0,10	1/1 | 0,14	intergenic	gene:ENSOARG00020010206,gene:ENSOARG00020010509	dist=15136;dist=68240	.	.
3	226961887	A	G	1657.61	1/1 | 0,8	1/1 | 0,10	1/1 | 0,12	0/1 | 6,4	1/1 | 0,8	0/0 | 12,0	0/0 | 16,0	0/0 | 11,0	0/1 | 10,4	0/0 | 10,0	0/0 | 11,0	0/0 | 10,0	intergenic	gene:ENSOARG00020010206,gene:ENSOARG00020010509	dist=17838;dist=65538	.	.
3	226963291	C	T	2947.29	0/0 | 1,0	0/0 | 2,0	0/0 | 1,0	1/1 | 0,5	0/0 | 6,0	0/1 | 1,4	1/1 | 0,15	1/1 | 0,1	1/1 | 0,10	1/1 | 0,10	1/1 | 0,3	1/1 | 0,18	intergenic	gene:ENSOARG00020010206,gene:ENSOARG00020010509	dist=19242;dist=64134	.	.
3	226966749	A	G	1723.85	0/0 | 7,0	0/0 | 7,0	0/0 | 4,0	0/0 | 12,0	0/0 | 8,0	0/0 | 4,0	0/0 | 4,0	1/1 | 0,15	0/1 | 9,9	1/1 | 0,10	1/1 | 0,11	0/1 | 4,4	intergenic	gene:ENSOARG00020010206,gene:ENSOARG00020010509	dist=22700;dist=60676	.	.
3	227626629	G	A	2655.06	1/1 | 0,13	1/1 | 0,15	0/1 | 10,4	1/1 | 0,8	1/1 | 0,16	0/1 | 4,2	0/0 | 10,0	0/1 | 8,6	0/0 | 8,0	./. | 3,0	0/0 | 11,0	0/0 | 6,0	intronic	gene:ENSOARG00020011486	.	.	.
3	228347131	G	A	2194.44	1/1 | 0,10	0/1 | 5,6	1/1 | 0,11	0/1 | 8,9	0/1 | 3,9	1/1 | 0,3	0/0 | 7,0	0/1 | 7,5	0/0 | 5,0	0/0 | 10,0	0/0 | 8,0	0/0 | 7,0	intergenic	gene:ENSOARG00020014183,gene:ENSOARG00020014299	dist=21240;dist=48329	.	.
3	232315076	C	T	2513.85	0/0 | 5,0	0/1 | 2,4	0/0 | 8,0	0/1 | 5,4	0/0 | 5,0	0/1 | 4,6	1/1 | 0,6	1/1 | 0,5	1/1 | 0,12	1/1 | 0,7	1/1 | 0,12	1/1 | 0,6	intergenic	gene:ENSOARG00020023308,gene:ENSOARG00020023375	dist=97451;dist=38709	.	.
3	232324736	G	C	3250.05	0/0 | 7,0	0/1 | 5,6	0/0 | 9,0	0/1 | 6,3	0/1 | 3,8	0/1 | 4,2	1/1 | 0,8	1/1 | 0,12	1/1 | 0,20	1/1 | 0,10	1/1 | 0,8	1/1 | 0,11	intergenic	gene:ENSOARG00020023308,gene:ENSOARG00020023375	dist=107111;dist=29049	.	.
3	232331113	T	C	3392.8	0/0 | 15,0	0/1 | 3,8	0/0 | 11,0	0/1 | 9,8	0/1 | 5,3	0/1 | 13,9	1/1 | 0,7	1/1 | 0,11	1/1 | 0,10	1/1 | 0,15	1/1 | 0,11	1/1 | 0,8	intergenic	gene:ENSOARG00020023308,gene:ENSOARG00020023375	dist=113488;dist=22672	.	.
3	232337919	G	T	1160.03	1/1 | 0,13	0/1 | 5,4	1/1 | 0,5	0/1 | 1,2	0/1 | 5,6	0/1 | 5,3	0/0 | 13,0	0/0 | 19,0	0/0 | 10,0	0/0 | 10,0	0/0 | 9,0	0/0 | 8,0	intergenic	gene:ENSOARG00020023308,gene:ENSOARG00020023375	dist=120294;dist=15866	.	.
3	232342860	A	G	1543.15	1/1 | 0,11	0/1 | 5,5	1/1 | 0,12	0/1 | 8,10	0/1 | 4,3	0/1 | 7,4	0/0 | 12,0	0/0 | 11,0	0/0 | 9,0	0/0 | 19,0	0/0 | 13,0	0/0 | 17,0	intergenic	gene:ENSOARG00020023308,gene:ENSOARG00020023375	dist=125235;dist=10925	.	.
3	232344444	A	G	1697.18	1/1 | 0,11	0/1 | 3,7	1/1 | 0,10	0/1 | 4,5	0/1 | 2,6	0/1 | 3,7	0/0 | 10,0	0/0 | 8,0	0/0 | 8,0	0/0 | 10,0	0/0 | 14,0	0/0 | 15,0	intergenic	gene:ENSOARG00020023308,gene:ENSOARG00020023375	dist=126819;dist=9341	.	.
3	232346336	C	T	2945.83	0/0 | 7,0	0/1 | 7,5	0/0 | 13,0	0/1 | 1,5	0/1 | 6,4	0/1 | 8,5	1/1 | 0,14	1/1 | 0,6	1/1 | 0,6	1/1 | 0,13	1/1 | 0,11	1/1 | 0,11	intergenic	gene:ENSOARG00020023308,gene:ENSOARG00020023375	dist=128711;dist=7449	.	.
3	232348903	T	A	1164.23	1/1 | 0,7	0/1 | 1,8	1/1 | 0,9	0/1 | 2,4	0/1 | 3,1	0/1 | 2,5	0/0 | 12,0	0/0 | 10,0	0/0 | 8,0	0/0 | 8,0	0/0 | 9,0	0/0 | 7,0	intergenic	gene:ENSOARG00020023308,gene:ENSOARG00020023375	dist=131278;dist=4882	.	.
3	232354410	G	A	2816.8	0/0 | 16,0	0/0 | 5,0	0/0 | 6,0	0/1 | 4,4	0/1 | 8,4	0/1 | 2,6	1/1 | 0,10	1/1 | 0,14	1/1 | 0,6	1/1 | 0,13	1/1 | 0,11	1/1 | 0,5	intronic	gene:ENSOARG00020023375	.	.	.
3	232358200	C	T	3321.78	0/0 | 12,0	0/1 | 5,7	0/0 | 7,0	0/0 | 9,0	0/1 | 3,6	0/1 | 3,7	1/1 | 0,10	1/1 | 0,12	1/1 | 0,18	1/1 | 0,5	1/1 | 0,12	1/1 | 0,12	intronic	gene:ENSOARG00020023375	.	.	.
3	232362352	A	G	1239.11	1/1 | 0,7	0/1 | 3,5	1/1 | 0,7	0/1 | 5,6	0/1 | 9,4	0/1 | 2,7	0/0 | 13,0	0/0 | 9,0	0/0 | 17,0	0/0 | 12,0	0/0 | 8,0	0/0 | 17,0	intronic	gene:ENSOARG00020023375	.	.	.
3	232369109	C	T	3625.99	0/0 | 10,0	0/1 | 9,9	0/0 | 9,0	0/1 | 4,6	0/1 | 2,5	0/1 | 6,4	1/1 | 0,13	1/1 | 0,15	1/1 | 0,9	1/1 | 0,13	1/1 | 0,18	1/1 | 0,11	intronic	gene:ENSOARG00020023375	.	.	.
3	235407817	C	G	2586.72	1/1 | 0,9	1/1 | 0,8	1/1 | 0,11	1/1 | 0,11	1/1 | 0,8	0/1 | 4,3	0/0 | 17,0	0/1 | 5,2	0/1 | 8,5	0/0 | 14,0	0/1 | 7,4	0/0 | 8,0	intronic	gene:ENSOARG00020001129	.	.	.
3	235407823	T	G	2608.72	1/1 | 0,9	1/1 | 0,8	1/1 | 0,11	1/1 | 0,11	1/1 | 0,8	0/1 | 4,2	0/0 | 16,0	0/1 | 5,2	0/1 | 8,7	0/0 | 11,0	0/1 | 7,4	0/0 | 9,0	intronic	gene:ENSOARG00020001129	.	.	.
3	235491609	T	G	701.39	0/0 | 6,0	0/0 | 9,0	0/1 | 8,1	0/0 | 10,0	0/0 | 11,0	0/0 | 5,0	1/1 | 0,2	0/1 | 3,2	1/1 | 0,4	1/1 | 0,4	0/1 | 5,2	0/1 | 7,3	intergenic	gene:ENSOARG00020001129,gene:ENSOARG00020001258	dist=20882;dist=14083	.	.
3	235491615	A	G	701.3	0/0 | 6,0	0/0 | 10,0	0/1 | 9,1	0/0 | 10,0	0/0 | 11,0	0/0 | 4,0	1/1 | 0,2	0/1 | 3,2	1/1 | 0,4	1/1 | 0,4	0/1 | 5,2	0/1 | 6,3	intergenic	gene:ENSOARG00020001129,gene:ENSOARG00020001258	dist=20888;dist=14077	.	.
3	235491626	T	G	533.95	0/0 | 6,0	0/0 | 10,0	0/0 | 10,0	0/0 | 10,0	0/0 | 12,0	0/0 | 3,0	1/1 | 0,2	0/1 | 3,2	1/1 | 0,4	1/1 | 0,4	0/1 | 6,1	0/1 | 7,2	intergenic	gene:ENSOARG00020001129,gene:ENSOARG00020001258	dist=20899;dist=14066	.	.
3	238544808	A	T	1919.67	1/1 | 0,4	1/1 | 0,7	1/1 | 0,4	1/1 | 0,8	1/1 | 0,3	1/1 | 0,3	1/1 | 0,9	0/1 | 1,5	0/0 | 3,0	./. | 1,0	0/0 | 2,0	0/0 | 4,0	intergenic	gene:ENSOARG00020005428,gene:ENSOARG00020005539	dist=369366;dist=764997	.	.
3	239000303	T	C	2368.21	0/0 | 10,0	0/0 | 7,0	0/0 | 10,0	0/0 | 7,0	0/1 | 4,5	0/0 | 12,0	0/1 | 4,8	1/1 | 0,11	1/1 | 0,9	1/1 | 0,13	1/1 | 0,12	0/1 | 7,6	intergenic	gene:ENSOARG00020005428,gene:ENSOARG00020005539	dist=824861;dist=309502	.	.
3	239292348	C	T	1370.72	0/0 | 6,0	0/0 | 10,0	./. | 1,0	0/0 | 9,0	0/0 | 10,0	0/0 | 6,0	1/1 | 0,7	0/1 | 4,1	1/1 | 0,5	0/1 | 3,5	1/1 | 0,12	0/1 | 4,5	intergenic	gene:ENSOARG00020005428,gene:ENSOARG00020005539	dist=1116906;dist=17457	.	.
3	239292396	A	G	1154.37	0/0 | 15,0	0/1 | 7,4	1/1 | 0,2	0/0 | 12,0	0/1 | 8,3	0/0 | 9,0	1/1 | 0,4	1/1 | 0,2	1/1 | 0,2	1/1 | 0,4	1/1 | 0,7	1/1 | 0,4	intergenic	gene:ENSOARG00020005428,gene:ENSOARG00020005539	dist=1116954;dist=17409	.	.
4	234461	A	T	1645.51	0/1 | 3,8	0/0 | 8,0	0/0 | 4,0	0/0 | 6,0	0/0 | 5,0	0/0 | 5,0	1/1 | 0,8	0/1 | 4,6	1/1 | 0,12	1/1 | 0,6	0/0 | 10,0	1/1 | 0,7	intergenic	NONE,gene:ENSOARG00020007681	dist=NONE;dist=65942	.	.
4	236178	C	T	1158.05	0/0 | 11,0	1/1 | 0,8	1/1 | 0,2	1/1 | 0,7	1/1 | 0,9	0/1 | 7,2	0/0 | 4,0	0/1 | 12,2	0/0 | 14,0	0/0 | 9,0	0/0 | 7,0	0/0 | 3,0	intergenic	NONE,gene:ENSOARG00020007681	dist=NONE;dist=64225	.	.
4	236554	G	C	1481.46	0/0 | 8,0	1/1 | 0,5	1/1 | 0,9	1/1 | 0,9	1/1 | 0,7	0/1 | 9,5	0/0 | 10,0	0/0 | 5,0	0/0 | 7,0	0/0 | 17,0	0/1 | 7,4	0/0 | 13,0	intergenic	NONE,gene:ENSOARG00020007681	dist=NONE;dist=63849	.	.
4	243095	T	C	1161.48	./. | 1,0	0/0 | 7,0	./. | 0,0	0/1 | 5,2	0/0 | 5,0	0/1 | 1,2	1/1 | 0,4	1/1 | 0,2	1/1 | 0,6	1/1 | 0,5	1/1 | 0,3	1/1 | 0,4	intergenic	NONE,gene:ENSOARG00020007681	dist=NONE;dist=57308	.	.
4	245722	C	A	1594.02	1/1 | 0,5	0/0 | 9,0	./. | 1,0	0/0 | 3,0	0/0 | 9,0	0/1 | 7,5	1/1 | 0,2	1/1 | 0,11	1/1 | 0,5	1/1 | 0,4	1/1 | 0,3	1/1 | 0,6	intergenic	NONE,gene:ENSOARG00020007681	dist=NONE;dist=54681	.	.
4	246960	A	G	892.19	0/0 | 4,0	1/1 | 0,6	0/1 | 1,4	1/1 | 0,6	0/1 | 1,8	1/1 | 0,3	0/0 | 2,0	0/0 | 9,0	0/0 | 3,0	0/0 | 2,0	0/0 | 4,0	0/0 | 3,0	intergenic	NONE,gene:ENSOARG00020007681	dist=NONE;dist=53443	.	.
4	247024	A	G	1015.53	0/1 | 1,2	0/0 | 9,0	0/1 | 4,2	0/0 | 8,0	0/0 | 7,0	0/0 | 4,0	1/1 | 0,3	1/1 | 0,5	1/1 | 0,3	1/1 | 0,4	1/1 | 0,5	1/1 | 0,3	intergenic	NONE,gene:ENSOARG00020007681	dist=NONE;dist=53379	.	.
4	248385	G	T	1396.24	1/1 | 0,8	0/0 | 4,0	0/0 | 2,0	0/1 | 2,5	0/0 | 6,0	0/0 | 8,0	1/1 | 0,5	1/1 | 0,5	1/1 | 0,6	./. | 1,0	1/1 | 0,4	1/1 | 0,4	intergenic	NONE,gene:ENSOARG00020007681	dist=NONE;dist=52018	.	.
4	251684	C	T	1954.95	1/1 | 0,6	0/0 | 9,0	0/0 | 3,0	0/0 | 6,0	0/0 | 2,0	0/1 | 3,2	1/1 | 0,10	1/1 | 0,4	1/1 | 0,4	1/1 | 0,9	1/1 | 0,10	1/1 | 0,5	intergenic	NONE,gene:ENSOARG00020007681	dist=NONE;dist=48719	.	.
4	257182	A	G	1744.51	1/1 | 0,4	0/0 | 11,0	0/0 | 4,0	0/1 | 4,4	0/1 | 4,3	0/0 | 4,0	1/1 | 0,7	1/1 | 0,6	1/1 | 0,9	1/1 | 0,3	1/1 | 0,4	1/1 | 0,11	intergenic	NONE,gene:ENSOARG00020007681	dist=NONE;dist=43221	.	.
4	257210	G	C	1388.34	1/1 | 0,2	0/0 | 11,0	0/0 | 5,0	0/1 | 6,5	0/1 | 6,3	0/0 | 5,0	1/1 | 0,3	1/1 | 0,4	1/1 | 0,9	1/1 | 0,3	1/1 | 0,4	1/1 | 0,8	intergenic	NONE,gene:ENSOARG00020007681	dist=NONE;dist=43193	.	.
4	258707	C	T	842.05	./. | 0,0	0/0 | 3,0	0/0 | 2,0	1/1 | 0,2	0/0 | 3,0	0/0 | 1,0	1/1 | 0,3	1/1 | 0,5	./. | 1,0	1/1 | 0,7	1/1 | 0,2	1/1 | 0,4	intergenic	NONE,gene:ENSOARG00020007681	dist=NONE;dist=41696	.	.
4	264340	T	C	509.16	1/1 | 0,2	0/0 | 5,0	0/0 | 5,0	0/0 | 3,0	0/1 | 3,3	0/0 | 2,0	./. | 1,0	1/1 | 0,3	1/1 | 0,3	1/1 | 0,2	1/1 | 0,2	1/1 | 0,2	intergenic	NONE,gene:ENSOARG00020007681	dist=NONE;dist=36063	.	.
4	267686	A	G	2635.28	1/1 | 0,4	0/0 | 11,0	0/1 | 2,5	0/1 | 1,6	0/0 | 6,0	0/0 | 5,0	1/1 | 0,6	1/1 | 0,5	1/1 | 0,8	1/1 | 0,10	1/1 | 0,17	1/1 | 0,9	intergenic	NONE,gene:ENSOARG00020007681	dist=NONE;dist=32717	.	.
4	268861	T	G	1918.27	1/1 | 0,4	0/0 | 7,0	0/1 | 6,3	0/0 | 4,0	0/1 | 2,2	0/0 | 4,0	1/1 | 0,5	1/1 | 0,6	1/1 | 0,7	1/1 | 0,5	1/1 | 0,8	1/1 | 0,10	intergenic	NONE,gene:ENSOARG00020007681	dist=NONE;dist=31542	.	.
4	286198	C	T	1431.07	1/1 | 0,2	0/0 | 1,0	0/1 | 6,2	0/0 | 5,0	./. | 0,0	0/0 | 9,0	1/1 | 0,7	1/1 | 0,3	1/1 | 0,5	1/1 | 0,6	1/1 | 0,7	1/1 | 0,5	intergenic	NONE,gene:ENSOARG00020007681	dist=NONE;dist=14205	.	.
4	286804	C	T	1081.56	1/1 | 0,3	0/0 | 2,0	0/0 | 8,0	0/0 | 5,0	./. | 0,0	0/1 | 11,2	1/1 | 0,7	1/1 | 0,3	1/1 | 0,4	1/1 | 0,5	1/1 | 0,7	1/1 | 0,4	intergenic	NONE,gene:ENSOARG00020007681	dist=NONE;dist=13599	.	.
4	288620	G	T	1543.84	1/1 | 0,4	0/0 | 3,0	0/1 | 4,5	0/0 | 3,0	./. | 1,0	0/0 | 4,0	1/1 | 0,3	1/1 | 0,5	1/1 | 0,8	1/1 | 0,6	1/1 | 0,6	1/1 | 0,5	intergenic	NONE,gene:ENSOARG00020007681	dist=NONE;dist=11783	.	.
4	299628	A	G	2264.22	./. | 1,0	0/1 | 4,2	0/0 | 2,0	0/0 | 11,0	0/0 | 4,0	0/1 | 4,4	1/1 | 0,10	0/1 | 8,3	1/1 | 0,14	1/1 | 0,16	1/1 | 0,7	1/1 | 0,6	upstream	gene:ENSOARG00020007681	.	.	.
4	317728	G	A	2903.68	1/1 | 0,10	0/0 | 9,0	0/0 | 4,0	0/0 | 8,0	0/0 | 8,0	0/1 | 5,5	1/1 | 0,15	0/1 | 2,8	1/1 | 0,10	1/1 | 0,10	1/1 | 0,11	1/1 | 0,12	intergenic	gene:ENSOARG00020007681,gene:ENSOARG00020007724	dist=16882;dist=299865	.	.
4	317741	C	A	2868.59	0/1 | 2,7	0/0 | 9,0	0/0 | 5,0	0/0 | 7,0	0/0 | 9,0	0/1 | 4,5	1/1 | 0,12	0/1 | 2,8	1/1 | 0,12	1/1 | 0,11	1/1 | 0,11	1/1 | 0,12	intergenic	gene:ENSOARG00020007681,gene:ENSOARG00020007724	dist=16895;dist=299852	.	.
4	329378	C	T	1462.65	0/1 | 5,2	0/0 | 10,0	0/1 | 3,2	0/0 | 7,0	0/1 | 3,2	0/0 | 3,0	1/1 | 0,6	1/1 | 0,8	1/1 | 0,6	1/1 | 0,6	1/1 | 0,3	1/1 | 0,6	intergenic	gene:ENSOARG00020007681,gene:ENSOARG00020007724	dist=28532;dist=288215	.	.
4	331493	C	G	1736.14	0/1 | 10,5	0/0 | 8,0	0/1 | 4,3	0/0 | 9,0	0/1 | 3,3	0/1 | 7,4	1/1 | 0,3	1/1 | 0,3	1/1 | 0,5	1/1 | 0,9	1/1 | 0,2	1/1 | 0,7	intergenic	gene:ENSOARG00020007681,gene:ENSOARG00020007724	dist=30647;dist=286100	.	.
4	331573	T	G	2215.3	0/1 | 4,5	0/0 | 2,0	0/1 | 5,4	0/0 | 11,0	0/1 | 4,1	0/1 | 6,3	1/1 | 0,4	1/1 | 0,6	1/1 | 0,7	1/1 | 0,11	1/1 | 0,2	1/1 | 0,9	intergenic	gene:ENSOARG00020007681,gene:ENSOARG00020007724	dist=30727;dist=286020	.	.
4	331580	G	A	2260.3	0/1 | 4,5	0/0 | 2,0	0/1 | 5,4	0/0 | 11,0	0/1 | 4,2	0/1 | 6,3	1/1 | 0,4	1/1 | 0,7	1/1 | 0,6	1/1 | 0,11	1/1 | 0,2	1/1 | 0,9	intergenic	gene:ENSOARG00020007681,gene:ENSOARG00020007724	dist=30734;dist=286013	.	.
4	331750	T	G	3094.19	0/1 | 4,7	0/0 | 11,0	0/0 | 5,0	0/0 | 6,0	0/1 | 2,3	0/1 | 2,4	1/1 | 0,13	1/1 | 0,10	1/1 | 0,9	1/1 | 1,15	1/1 | 0,10	1/1 | 0,15	intergenic	gene:ENSOARG00020007681,gene:ENSOARG00020007724	dist=30904;dist=285843	.	.
4	332268	T	C	503.59	0/1 | 8,3	0/0 | 9,0	0/0 | 2,0	0/0 | 10,0	0/0 | 4,0	0/0 | 3,0	./. | 1,0	1/1 | 0,2	1/1 | 0,5	./. | 1,0	1/1 | 0,3	1/1 | 0,2	intergenic	gene:ENSOARG00020007681,gene:ENSOARG00020007724	dist=31422;dist=285325	.	.
4	332399	A	T	841.21	0/1 | 12,2	0/0 | 10,0	0/1 | 3,2	0/0 | 8,0	0/0 | 11,0	0/1 | 1,2	1/1 | 0,4	1/1 | 0,3	1/1 | 0,5	1/1 | 0,4	./. | 1,0	1/1 | 0,2	intergenic	gene:ENSOARG00020007681,gene:ENSOARG00020007724	dist=31553;dist=285194	.	.
4	332683	C	A	2743.94	0/1 | 8,5	0/0 | 3,0	0/1 | 2,2	0/0 | 15,0	0/1 | 8,3	0/1 | 6,6	1/1 | 0,10	1/1 | 0,5	1/1 | 0,10	1/1 | 1,15	1/1 | 0,11	1/1 | 0,11	intergenic	gene:ENSOARG00020007681,gene:ENSOARG00020007724	dist=31837;dist=284910	.	.
4	332954	C	A	1882.25	0/1 | 4,7	0/0 | 8,0	0/1 | 1,5	0/0 | 6,0	0/1 | 3,2	0/0 | 5,0	1/1 | 0,3	1/1 | 0,5	1/1 | 0,10	1/1 | 0,6	1/1 | 0,6	1/1 | 0,11	intergenic	gene:ENSOARG00020007681,gene:ENSOARG00020007724	dist=32108;dist=284639	.	.
4	333501	C	T	2361.38	0/0 | 5,0	0/0 | 6,0	0/0 | 3,0	0/0 | 12,0	0/1 | 5,5	0/1 | 2,4	1/1 | 0,6	1/1 | 0,11	1/1 | 0,13	1/1 | 0,4	1/1 | 0,7	1/1 | 0,11	intergenic	gene:ENSOARG00020007681,gene:ENSOARG00020007724	dist=32655;dist=284092	.	.
4	333569	A	G	2550.02	0/0 | 7,0	0/0 | 5,0	0/1 | 2,3	0/0 | 12,0	0/1 | 2,4	0/1 | 3,5	1/1 | 0,10	1/1 | 0,11	1/1 | 0,12	1/1 | 0,4	1/1 | 0,9	1/1 | 0,9	intergenic	gene:ENSOARG00020007681,gene:ENSOARG00020007724	dist=32723;dist=284024	.	.
4	333846	C	A	3165	0/1 | 5,6	0/0 | 8,0	0/1 | 3,5	0/0 | 8,0	0/1 | 6,5	0/1 | 4,3	1/1 | 0,16	1/1 | 0,15	1/1 | 0,9	1/1 | 0,10	1/1 | 0,6	1/1 | 0,12	intergenic	gene:ENSOARG00020007681,gene:ENSOARG00020007724	dist=33000;dist=283747	.	.
4	334042	A	T	2949.84	0/1 | 7,6	0/0 | 11,0	0/1 | 1,4	0/0 | 10,0	0/1 | 5,4	0/1 | 7,3	1/1 | 0,9	1/1 | 0,12	1/1 | 0,6	1/1 | 0,9	1/1 | 0,11	1/1 | 0,15	intergenic	gene:ENSOARG00020007681,gene:ENSOARG00020007724	dist=33196;dist=283551	.	.
4	334123	G	A	2515	0/1 | 7,3	0/0 | 11,0	0/1 | 2,2	0/0 | 4,0	0/1 | 5,5	0/1 | 7,2	1/1 | 0,8	1/1 | 0,11	1/1 | 0,9	1/1 | 0,9	1/1 | 0,9	1/1 | 0,6	intergenic	gene:ENSOARG00020007681,gene:ENSOARG00020007724	dist=33277;dist=283470	.	.
4	335300	T	C	2621.31	0/1 | 9,5	0/0 | 7,0	./. | 1,0	0/0 | 19,0	0/1 | 7,7	0/1 | 5,3	1/1 | 0,12	1/1 | 0,10	1/1 | 0,8	1/1 | 0,9	1/1 | 0,2	1/1 | 0,16	intergenic	gene:ENSOARG00020007681,gene:ENSOARG00020007724	dist=34454;dist=282293	.	.
4	335364	G	A	2878.56	0/1 | 4,1	0/0 | 7,0	./. | 2,0	0/0 | 19,0	0/1 | 5,4	0/1 | 3,2	1/1 | 0,13	1/1 | 0,13	1/1 | 0,8	1/1 | 0,12	1/1 | 0,9	1/1 | 0,15	intergenic	gene:ENSOARG00020007681,gene:ENSOARG00020007724	dist=34518;dist=282229	.	.
4	335752	A	G	1706.97	1/1 | 1,7	1/1 | 0,10	1/1 | 0,3	1/1 | 0,17	0/1 | 7,4	0/1 | 2,5	0/0 | 12,0	0/0 | 8,0	0/0 | 9,0	0/0 | 8,0	0/0 | 5,0	0/0 | 6,0	intergenic	gene:ENSOARG00020007681,gene:ENSOARG00020007724	dist=34906;dist=281841	.	.
4	335778	T	C	1664.55	0/1 | 1,7	1/1 | 0,8	1/1 | 0,3	1/1 | 0,16	0/1 | 6,4	0/1 | 4,6	0/0 | 15,0	0/0 | 10,0	0/0 | 7,0	0/0 | 10,0	0/0 | 5,0	0/0 | 5,0	intergenic	gene:ENSOARG00020007681,gene:ENSOARG00020007724	dist=34932;dist=281815	.	.
4	335863	C	T	1733.65	0/1 | 1,12	1/1 | 0,15	0/1 | 1,4	1/1 | 0,10	0/1 | 8,6	0/1 | 4,4	0/0 | 15,0	0/0 | 10,0	0/0 | 10,0	0/0 | 12,0	0/0 | 3,0	0/0 | 9,0	intergenic	gene:ENSOARG00020007681,gene:ENSOARG00020007724	dist=35017;dist=281730	.	.
4	335875	C	T	1880.98	0/1 | 1,11	1/1 | 0,15	0/1 | 1,6	1/1 | 0,10	0/1 | 6,6	0/1 | 5,6	0/0 | 16,0	0/0 | 10,0	0/0 | 10,0	0/0 | 10,0	0/0 | 2,0	0/0 | 9,0	intergenic	gene:ENSOARG00020007681,gene:ENSOARG00020007724	dist=35029;dist=281718	.	.
4	335942	G	A	1844.73	0/1 | 3,8	1/1 | 0,9	0/1 | 1,7	1/1 | 0,12	0/1 | 6,11	0/1 | 5,7	0/0 | 13,0	0/0 | 9,0	0/0 | 11,0	0/0 | 7,0	0/0 | 2,0	0/0 | 7,0	intergenic	gene:ENSOARG00020007681,gene:ENSOARG00020007724	dist=35096;dist=281651	.	.
4	336069	C	T	2207.39	0/1 | 3,6	1/1 | 0,11	0/1 | 4,5	1/1 | 0,15	0/1 | 4,8	0/1 | 5,8	0/0 | 13,0	0/0 | 8,0	0/0 | 6,0	0/0 | 10,0	0/0 | 8,0	0/0 | 10,0	intergenic	gene:ENSOARG00020007681,gene:ENSOARG00020007724	dist=35223;dist=281524	.	.
4	336070	A	G	2207.39	0/1 | 3,6	1/1 | 0,11	0/1 | 4,5	1/1 | 0,15	0/1 | 4,8	0/1 | 5,8	0/0 | 13,0	0/0 | 8,0	0/0 | 6,0	0/0 | 10,0	0/0 | 8,0	0/0 | 10,0	intergenic	gene:ENSOARG00020007681,gene:ENSOARG00020007724	dist=35224;dist=281523	.	.
4	336073	C	T	2767.77	0/1 | 6,3	0/0 | 11,0	0/1 | 6,4	0/0 | 14,0	0/1 | 9,4	0/1 | 8,5	1/1 | 0,14	1/1 | 0,9	1/1 | 0,7	1/1 | 0,10	1/1 | 0,8	1/1 | 0,9	intergenic	gene:ENSOARG00020007681,gene:ENSOARG00020007724	dist=35227;dist=281520	.	.
4	370824	C	T	2179.33	0/1 | 1,6	0/1 | 6,8	0/0 | 3,0	0/0 | 6,0	1/1 | 0,4	0/0 | 2,0	1/1 | 0,3	1/1 | 0,3	1/1 | 0,9	1/1 | 0,6	1/1 | 0,5	1/1 | 0,8	intergenic	gene:ENSOARG00020007681,gene:ENSOARG00020007724	dist=69978;dist=246769	.	.
4	550831	C	A	2084.61	0/1 | 5,9	0/0 | 6,0	0/1 | 4,4	0/0 | 3,0	0/1 | 1,6	0/0 | 7,0	1/1 | 0,5	1/1 | 0,7	0/1 | 5,6	1/1 | 0,9	1/1 | 0,5	1/1 | 0,4	intergenic	gene:ENSOARG00020007681,gene:ENSOARG00020007724	dist=249985;dist=66762	.	.
4	632555	A	T	1192.03	0/0 | 10,0	1/1 | 0,7	1/1 | 0,7	0/1 | 1,5	0/1 | 6,5	1/1 | 0,9	0/0 | 13,0	0/0 | 11,0	0/0 | 14,0	0/0 | 15,0	0/0 | 11,0	0/0 | 10,0	intronic	gene:ENSOARG00020007724	.	.	.
4	640319	C	G	902.76	1/1 | 0,4	1/1 | 0,5	1/1 | 0,2	1/1 | 0,4	./. | 2,0	1/1 | 0,2	0/1 | 4,4	0/0 | 10,0	0/0 | 2,0	0/0 | 8,0	1/1 | 0,4	0/0 | 5,0	upstream	gene:ENSOARG00020007724	.	.	.
4	740753	G	T	619.23	./. | 5,0	1/1 | 0,3	1/1 | 0,4	0/0 | 7,0	0/1 | 5,2	1/1 | 0,6	0/0 | 14,0	0/0 | 6,0	0/0 | 9,0	0/0 | 14,0	0/0 | 6,0	0/0 | 9,0	intergenic	gene:ENSOARG00020007724,gene:ENSOARG00020007836	dist=100495;dist=148362	.	.
4	769729	G	A	1298.1	0/1 | 4,2	1/1 | 0,3	1/1 | 0,2	1/1 | 0,14	0/1 | 5,3	1/1 | 0,7	0/0 | 4,0	0/0 | 11,0	0/0 | 8,0	0/0 | 3,0	0/0 | 7,0	0/1 | 3,5	intergenic	gene:ENSOARG00020007724,gene:ENSOARG00020007836	dist=129471;dist=119386	.	.
4	777149	C	T	1881.76	0/1 | 6,8	1/1 | 0,5	1/1 | 0,4	1/1 | 0,4	1/1 | 0,8	1/1 | 0,3	0/1 | 6,10	0/0 | 9,0	0/0 | 13,0	0/0 | 8,0	0/0 | 5,0	0/1 | 5,4	intergenic	gene:ENSOARG00020007724,gene:ENSOARG00020007836	dist=136891;dist=111966	.	.
4	840463	C	T	1327.13	0/0 | 10,0	1/1 | 0,7	1/1 | 0,7	1/1 | 0,11	0/1 | 1,4	0/1 | 3,2	0/0 | 16,0	0/0 | 8,0	0/0 | 9,0	0/0 | 10,0	0/0 | 7,0	0/0 | 8,0	intergenic	gene:ENSOARG00020007724,gene:ENSOARG00020007836	dist=200205;dist=48652	.	.
4	842017	G	A	2381.62	0/1 | 7,6	1/1 | 0,8	1/1 | 0,3	1/1 | 0,5	1/1 | 0,11	1/1 | 0,13	0/1 | 12,6	0/1 | 9,4	0/0 | 8,0	0/0 | 20,0	./. | 3,0	0/0 | 6,0	intergenic	gene:ENSOARG00020007724,gene:ENSOARG00020007836	dist=201759;dist=47098	.	.
4	856778	A	G	1909.02	0/1 | 4,7	1/1 | 0,6	1/1 | 0,3	1/1 | 0,2	1/1 | 0,9	1/1 | 0,8	0/1 | 5,7	0/1 | 6,6	0/0 | 9,0	0/0 | 8,0	0/0 | 18,0	0/1 | 8,4	intergenic	gene:ENSOARG00020007724,gene:ENSOARG00020007836	dist=216520;dist=32337	.	.
4	2370537	A	G	649.99	1/1 | 1,3	./. | 3,0	1/1 | 0,5	1/1 | 0,2	0/0 | 5,0	1/1 | 0,2	0/0 | 10,0	0/0 | 12,0	0/0 | 9,0	0/0 | 2,0	0/0 | 1,0	0/1 | 5,4	intergenic	gene:ENSOARG00020007913,gene:ENSOARG00020007938	dist=802429;dist=1709516	.	.
4	2705730	C	T	1615.37	1/1 | 0,17	1/1 | 0,5	./. | 0,0	1/1 | 0,4	0/1 | 9,3	1/1 | 0,5	0/0 | 9,0	0/0 | 10,0	0/1 | 4,7	0/0 | 7,0	0/0 | 5,0	0/1 | 1,5	intergenic	gene:ENSOARG00020007913,gene:ENSOARG00020007938	dist=1137622;dist=1374323	.	.
4	2752326	T	C	1137.83	0/0 | 5,0	0/0 | 5,0	0/0 | 7,0	0/0 | 10,0	0/0 | 6,0	0/0 | 17,0	1/1 | 0,7	1/1 | 0,14	0/1 | 11,3	1/1 | 0,3	0/0 | 8,0	0/1 | 1,4	intergenic	gene:ENSOARG00020007913,gene:ENSOARG00020007938	dist=1184218;dist=1327727	.	.
4	4696998	T	C	1052.78	0/0 | 4,0	./. | 0,0	0/0 | 2,0	0/0 | 6,0	./. | 1,0	0/0 | 4,0	0/0 | 7,0	1/1 | 0,1	0/1 | 1,6	1/1 | 0,5	1/1 | 0,4	1/1 | 0,9	intergenic	gene:ENSOARG00020007938,gene:ENSOARG00020007974	dist=616727;dist=1015756	.	.
4	4697027	T	C	1227.31	0/0 | 4,0	./. | 0,0	0/0 | 2,0	0/0 | 6,0	./. | 1,0	0/0 | 3,0	0/0 | 7,0	1/1 | 0,2	0/1 | 1,7	1/1 | 0,5	1/1 | 0,6	1/1 | 0,9	intergenic	gene:ENSOARG00020007938,gene:ENSOARG00020007974	dist=616756;dist=1015727	.	.
4	6318908	C	T	2678.3	0/0 | 8,0	0/1 | 2,5	0/0 | 9,0	0/0 | 8,0	0/0 | 9,0	0/0 | 7,0	1/1 | 0,15	1/1 | 0,13	1/1 | 0,13	0/0 | 12,0	0/1 | 7,10	1/1 | 0,16	intergenic	gene:ENSOARG00020007974,gene:ENSOARG00020008137	dist=342134;dist=17952	.	.
4	6391563	A	T	1052.82	0/0 | 3,0	0/0 | 4,0	0/0 | 9,0	0/0 | 5,0	0/0 | 3,0	0/0 | 4,0	0/1 | 8,1	0/1 | 3,5	1/1 | 0,4	0/0 | 9,0	1/1 | 0,6	1/1 | 0,9	intronic	gene:ENSOARG00020008137	.	.	.
4	6391572	A	G	1011.08	0/0 | 4,0	0/0 | 4,0	0/0 | 8,0	0/0 | 5,0	0/0 | 3,0	0/0 | 4,0	0/1 | 8,1	0/1 | 4,5	1/1 | 0,3	0/0 | 11,0	1/1 | 0,6	1/1 | 0,9	intronic	gene:ENSOARG00020008137	.	.	.
4	7097177	A	G	726.1	0/0 | 9,0	0/0 | 5,0	0/0 | 4,0	0/0 | 3,0	0/1 | 1,3	0/0 | 7,0	1/1 | 0,3	./. | 2,0	0/1 | 8,6	1/1 | 0,7	0/1 | 6,2	1/1 | 0,4	intronic	gene:ENSOARG00020009859	.	.	.
4	7107607	A	G	405.89	0/0 | 5,0	0/0 | 14,0	./. | 0,0	0/0 | 5,0	./. | 1,0	0/0 | 10,0	1/1 | 0,2	1/1 | 0,2	0/1 | 6,2	1/1 | 0,2	0/0 | 4,0	1/1 | 0,2	intronic	gene:ENSOARG00020009859	.	.	.
4	7107621	A	G	436.68	0/0 | 5,0	0/0 | 14,0	./. | 0,0	0/0 | 5,0	./. | 1,0	0/0 | 10,0	1/1 | 0,3	1/1 | 0,2	0/1 | 4,2	1/1 | 0,2	0/0 | 5,0	1/1 | 0,2	intronic	gene:ENSOARG00020009859	.	.	.
4	7111477	T	C	521.85	0/0 | 4,0	0/0 | 9,0	./. | 1,0	0/0 | 6,0	./. | 0,0	0/0 | 4,0	1/1 | 0,4	1/1 | 0,3	0/0 | 4,0	1/1 | 0,2	0/1 | 11,2	1/1 | 0,2	intronic	gene:ENSOARG00020009859	.	.	.
4	7111482	T	C	481.82	0/0 | 4,0	0/0 | 8,0	./. | 1,0	0/0 | 8,0	./. | 0,0	0/0 | 5,0	1/1 | 0,3	1/1 | 0,3	0/0 | 3,0	1/1 | 0,2	0/1 | 11,2	1/1 | 0,2	intronic	gene:ENSOARG00020009859	.	.	.
4	7133615	A	C	1073.73	0/0 | 4,0	./. | 0,0	0/0 | 5,0	./. | 1,0	0/0 | 5,0	0/0 | 7,0	1/1 | 0,3	0/1 | 3,5	1/1 | 0,3	1/1 | 0,4	1/1 | 0,7	1/1 | 0,4	intronic	gene:ENSOARG00020009859	.	.	.
4	7135983	C	T	1188.61	0/0 | 7,0	./. | 0,0	0/1 | 6,6	0/0 | 5,0	0/0 | 7,0	0/0 | 5,0	1/1 | 0,9	0/1 | 4,2	1/1 | 0,4	0/1 | 9,6	1/1 | 0,3	1/1 | 0,6	intronic	gene:ENSOARG00020009859	.	.	.
4	7754345	A	G	989.74	1/1 | 0,3	./. | 0,0	./. | 0,0	1/1 | 0,12	1/1 | 0,3	1/1 | 0,4	0/0 | 8,0	0/0 | 1,0	0/0 | 9,0	0/0 | 4,0	1/1 | 0,6	0/0 | 2,0	intergenic	gene:ENSOARG00020010544,gene:ENSOARG00020010632	dist=445538;dist=194604	.	.
4	8621763	A	G	2854.77	0/1 | 6,5	1/1 | 0,12	1/1 | 0,9	1/1 | 0,7	1/1 | 0,11	1/1 | 0,12	0/0 | 9,0	0/1 | 5,7	0/0 | 13,0	0/0 | 5,0	0/1 | 3,4	0/1 | 5,7	intergenic	gene:ENSOARG00020010705,gene:ENSOARG00020010832	dist=593606;dist=36719	.	.
4	8640214	C	A	1285.77	0/1 | 2,4	1/1 | 0,7	0/1 | 3,3	1/1 | 0,6	0/1 | 4,6	1/1 | 0,5	0/0 | 11,0	0/1 | 3,3	0/0 | 14,0	0/0 | 14,0	0/0 | 8,0	0/0 | 9,0	intergenic	gene:ENSOARG00020010705,gene:ENSOARG00020010832	dist=612057;dist=18268	.	.
4	8640941	A	G	2745.29	1/1 | 0,8	1/1 | 0,8	0/1 | 1,7	1/1 | 0,8	1/1 | 0,10	1/1 | 0,5	0/1 | 6,6	0/1 | 5,9	0/1 | 1,7	0/0 | 7,0	0/0 | 10,0	0/0 | 9,0	intergenic	gene:ENSOARG00020010705,gene:ENSOARG00020010832	dist=612784;dist=17541	.	.
4	8642986	T	C	2860.02	1/1 | 0,13	1/1 | 0,8	1/1 | 0,10	1/1 | 0,3	0/1 | 3,5	1/1 | 0,9	0/1 | 4,3	0/1 | 9,6	0/1 | 5,10	0/0 | 11,0	0/0 | 10,0	0/0 | 6,0	intergenic	gene:ENSOARG00020010705,gene:ENSOARG00020010832	dist=614829;dist=15496	.	.
4	9298876	T	A	1206.69	1/1 | 0,4	1/1 | 0,1	1/1 | 0,2	1/1 | 0,2	1/1 | 0,6	1/1 | 0,2	0/0 | 13,0	1/1 | 0,4	0/0 | 7,0	0/1 | 2,4	0/1 | 13,4	0/0 | 6,0	intergenic	gene:ENSOARG00020012741,gene:ENSOARG00020012786	dist=11034;dist=156658	.	.
4	9487635	T	A	2085.09	1/1 | 0,11	1/1 | 0,4	1/1 | 0,3	1/1 | 0,8	1/1 | 0,9	1/1 | 0,6	0/0 | 8,0	0/1 | 8,4	0/1 | 3,5	0/0 | 3,0	0/0 | 4,0	1/1 | 0,10	intronic	gene:ENSOARG00020012786	.	.	.
4	10460842	C	T	661.8	0/0 | 1,0	./. | 1,0	0/1 | 1,4	0/0 | 1,0	0/0 | 5,0	0/0 | 1,0	0/1 | 3,3	0/1 | 1,2	1/1 | 0,2	1/1 | 0,2	1/1 | 0,2	1/1 | 0,2	intergenic	gene:ENSOARG00020013139,gene:ENSOARG00020013164	dist=278781;dist=335113	.	.
4	10575032	G	A	947.83	0/0 | 5,0	1/1 | 0,5	./. | 0,0	1/1 | 0,5	1/1 | 0,6	1/1 | 0,8	0/0 | 10,0	0/0 | 6,0	0/0 | 9,0	0/0 | 5,0	0/1 | 3,2	0/0 | 14,0	intergenic	gene:ENSOARG00020013139,gene:ENSOARG00020013164	dist=392971;dist=220923	.	.
4	11257914	G	A	2411.67	1/1 | 0,2	1/1 | 0,8	1/1 | 0,4	1/1 | 0,5	1/1 | 0,5	1/1 | 0,8	0/1 | 8,2	1/1 | 0,13	0/1 | 3,8	0/0 | 11,0	0/0 | 5,0	0/0 | 9,0	intergenic	gene:ENSOARG00020014318,gene:ENSOARG00020014492	dist=43300;dist=17890	.	.
4	11257919	G	A	2382.85	1/1 | 0,2	1/1 | 0,8	1/1 | 0,5	1/1 | 0,5	1/1 | 0,5	1/1 | 0,7	0/1 | 7,3	1/1 | 0,12	0/1 | 3,8	0/0 | 13,0	0/0 | 5,0	0/0 | 9,0	intergenic	gene:ENSOARG00020014318,gene:ENSOARG00020014492	dist=43305;dist=17885	.	.
4	11302221	C	A	2635.78	1/1 | 0,6	1/1 | 0,9	1/1 | 0,9	1/1 | 0,5	1/1 | 0,3	1/1 | 0,13	0/1 | 5,4	1/1 | 0,11	0/1 | 3,7	0/0 | 10,0	0/0 | 5,0	0/0 | 8,0	intronic	gene:ENSOARG00020014492	.	.	.
4	12046143	C	T	884.01	0/0 | 6,0	1/1 | 0,4	1/1 | 0,2	1/1 | 0,3	1/1 | 0,5	1/1 | 0,5	0/0 | 4,0	0/0 | 4,0	0/0 | 3,0	0/1 | 5,2	0/0 | 9,0	0/0 | 4,0	intergenic	gene:ENSOARG00020015641,gene:ENSOARG00020015800	dist=221345;dist=91265	.	.
4	12549255	G	A	2965.35	0/1 | 6,5	0/1 | 4,7	0/0 | 9,0	0/0 | 5,0	0/0 | 5,0	0/1 | 5,3	1/1 | 0,9	1/1 | 0,14	0/1 | 8,2	1/1 | 0,11	1/1 | 0,8	1/1 | 0,10	intronic	gene:ENSOARG00020016589	.	.	.
4	12549586	G	C	1207.65	./. | 0,0	0/1 | 10,2	0/0 | 11,0	0/0 | 6,0	0/0 | 6,0	0/1 | 4,3	1/1 | 0,6	1/1 | 0,4	0/1 | 10,2	1/1 | 0,5	1/1 | 0,2	1/1 | 0,5	intronic	gene:ENSOARG00020016589	.	.	.
4	12549587	C	A	1235.64	./. | 0,0	0/1 | 10,2	0/0 | 11,0	0/0 | 6,0	0/0 | 6,0	0/1 | 4,3	1/1 | 0,7	1/1 | 0,4	0/1 | 10,2	1/1 | 0,5	1/1 | 0,2	1/1 | 0,5	intronic	gene:ENSOARG00020016589	.	.	.
4	12549591	A	C	1235.91	./. | 0,0	0/1 | 10,2	0/0 | 10,0	0/0 | 6,0	0/0 | 6,0	0/1 | 4,3	1/1 | 0,7	1/1 | 0,4	0/1 | 10,2	1/1 | 0,5	1/1 | 0,2	1/1 | 0,5	intronic	gene:ENSOARG00020016589	.	.	.
4	12550723	G	T	1672.14	0/1 | 3,5	0/1 | 5,3	0/0 | 7,0	0/0 | 10,0	0/0 | 7,0	0/1 | 7,2	1/1 | 0,9	1/1 | 0,3	0/1 | 8,1	1/1 | 0,11	1/1 | 0,7	1/1 | 0,8	intronic	gene:ENSOARG00020016589	.	.	.
4	12621779	G	A	1688.43	0/0 | 6,0	0/1 | 2,10	0/0 | 7,0	0/0 | 5,0	0/0 | 7,0	0/0 | 5,0	1/1 | 0,9	0/1 | 3,2	0/1 | 7,4	0/1 | 5,3	1/1 | 0,11	1/1 | 0,7	intronic	gene:ENSOARG00020017296	.	.	.
4	12621805	G	A	1684.57	0/0 | 7,0	0/1 | 2,11	0/0 | 6,0	0/0 | 5,0	0/0 | 6,0	0/0 | 4,0	1/1 | 0,9	0/1 | 3,3	0/1 | 7,3	0/1 | 6,3	1/1 | 0,13	1/1 | 0,7	intronic	gene:ENSOARG00020017296	.	.	.
4	12763161	C	T	1374.06	0/0 | 15,0	0/1 | 2,6	1/1 | 0,11	1/1 | 0,5	1/1 | 0,8	1/1 | 0,3	0/0 | 12,0	0/0 | 11,0	0/0 | 4,0	0/0 | 11,0	0/1 | 5,5	0/0 | 9,0	intergenic	gene:ENSOARG00020017296,gene:ENSOARG00020017394	dist=48165;dist=261544	.	.
4	12786290	A	G	1612.64	0/0 | 10,0	0/1 | 2,5	0/0 | 3,0	0/0 | 4,0	0/0 | 8,0	0/0 | 12,0	1/1 | 0,11	0/1 | 6,3	0/1 | 1,7	0/1 | 5,6	1/1 | 0,8	1/1 | 0,7	intergenic	gene:ENSOARG00020017296,gene:ENSOARG00020017394	dist=71294;dist=238415	.	.
4	12786902	G	T	2373.62	0/0 | 12,0	0/1 | 3,3	0/0 | 6,0	0/0 | 10,0	0/0 | 11,0	0/0 | 13,0	1/1 | 0,9	0/1 | 6,10	1/1 | 1,14	0/1 | 5,6	1/1 | 0,10	1/1 | 0,11	intergenic	gene:ENSOARG00020017296,gene:ENSOARG00020017394	dist=71906;dist=237803	.	.
4	12805680	A	C	1634.81	0/0 | 8,0	0/0 | 9,0	0/0 | 4,0	0/0 | 5,0	0/0 | 6,0	0/0 | 6,0	1/1 | 0,7	0/1 | 2,5	1/1 | 0,13	0/0 | 17,0	0/1 | 7,6	1/1 | 0,13	intergenic	gene:ENSOARG00020017296,gene:ENSOARG00020017394	dist=90684;dist=219025	.	.
4	12811898	C	A	2679.95	0/0 | 6,0	0/1 | 4,5	0/0 | 12,0	0/0 | 11,0	0/0 | 7,0	0/0 | 11,0	1/1 | 0,19	0/1 | 5,9	1/1 | 0,9	0/1 | 10,7	1/1 | 0,7	1/1 | 0,7	intergenic	gene:ENSOARG00020017296,gene:ENSOARG00020017394	dist=96902;dist=212807	.	.
4	12811992	A	C	2818.03	0/0 | 8,0	0/1 | 4,4	0/0 | 12,0	0/0 | 14,0	0/0 | 8,0	0/0 | 14,0	1/1 | 0,19	0/1 | 5,11	1/1 | 0,20	0/1 | 6,10	0/1 | 3,7	1/1 | 0,6	intergenic	gene:ENSOARG00020017296,gene:ENSOARG00020017394	dist=96996;dist=212713	.	.
4	12812965	G	A	2039.01	0/0 | 9,0	0/0 | 9,0	0/0 | 8,0	0/0 | 7,0	0/0 | 11,0	0/0 | 11,0	1/1 | 0,14	1/1 | 1,6	0/1 | 4,7	0/1 | 3,5	0/1 | 3,7	1/1 | 0,11	intergenic	gene:ENSOARG00020017296,gene:ENSOARG00020017394	dist=97969;dist=211740	.	.
4	12844811	A	G	2408.76	1/1 | 0,9	0/1 | 6,4	1/1 | 0,3	1/1 | 0,14	1/1 | 0,7	1/1 | 0,10	0/0 | 14,0	0/1 | 4,6	0/1 | 4,4	0/1 | 8,8	0/0 | 12,0	0/0 | 11,0	intergenic	gene:ENSOARG00020017296,gene:ENSOARG00020017394	dist=129815;dist=179894	.	.
4	12849099	T	C	2481.55	1/1 | 0,7	0/1 | 6,7	1/1 | 0,7	1/1 | 0,4	1/1 | 0,13	1/1 | 0,7	0/0 | 6,0	0/1 | 5,6	0/1 | 8,8	0/1 | 4,9	0/0 | 13,0	0/0 | 7,0	intergenic	gene:ENSOARG00020017296,gene:ENSOARG00020017394	dist=134103;dist=175606	.	.
4	12853805	G	A	1808.51	0/0 | 6,0	0/1 | 6,6	0/0 | 5,0	0/0 | 5,0	0/0 | 12,0	0/0 | 14,0	1/1 | 0,5	0/1 | 4,5	0/1 | 9,5	0/1 | 4,3	1/1 | 0,8	1/1 | 0,18	intergenic	gene:ENSOARG00020017296,gene:ENSOARG00020017394	dist=138809;dist=170900	.	.
4	12853820	G	A	2345.42	1/1 | 0,7	0/1 | 7,5	1/1 | 0,5	1/1 | 0,5	1/1 | 0,13	1/1 | 0,13	0/0 | 6,0	0/1 | 5,4	0/1 | 5,9	0/1 | 3,4	0/0 | 8,0	0/0 | 18,0	intergenic	gene:ENSOARG00020017296,gene:ENSOARG00020017394	dist=138824;dist=170885	.	.
4	13039786	G	A	711.26	./. | 1,0	0/0 | 4,0	0/0 | 2,0	0/0 | 8,0	0/0 | 3,0	./. | 1,0	1/1 | 0,4	1/1 | 0,6	1/1 | 0,4	0/1 | 2,2	1/1 | 0,4	1/1 | 0,2	intergenic	gene:ENSOARG00020017394,gene:ENSOARG00020017452	dist=11249;dist=9955	.	.
4	13042157	C	T	1172.11	0/0 | 3,0	0/0 | 1,0	0/0 | 9,0	0/0 | 4,0	0/0 | 11,0	1/1 | 0,1	1/1 | 0,7	1/1 | 0,3	1/1 | 0,4	0/1 | 3,6	1/1 | 0,7	1/1 | 0,4	intergenic	gene:ENSOARG00020017394,gene:ENSOARG00020017452	dist=13620;dist=7584	.	.
4	13046293	T	G	893.47	0/0 | 5,0	0/0 | 7,0	0/0 | 12,0	0/0 | 5,0	0/0 | 4,0	0/0 | 3,0	1/1 | 0,9	0/1 | 4,3	0/1 | 1,1	0/1 | 2,4	1/1 | 0,4	0/1 | 2,2	intergenic	gene:ENSOARG00020017394,gene:ENSOARG00020017452	dist=17756;dist=3448	.	.
4	13048535	A	G	1153.18	0/0 | 10,0	0/0 | 14,0	0/0 | 12,0	0/0 | 6,0	0/0 | 10,0	0/0 | 8,0	1/1 | 0,6	0/1 | 4,4	0/1 | 2,4	1/1 | 0,8	0/1 | 3,3	0/1 | 3,3	upstream	gene:ENSOARG00020017452	.	.	.
4	13050940	A	C	1171.82	0/1 | 4,3	0/0 | 7,0	0/0 | 11,0	0/0 | 13,0	0/0 | 3,0	0/0 | 10,0	1/1 | 0,6	1/1 | 0,10	0/1 | 6,3	0/1 | 4,1	1/1 | 0,5	0/1 | 2,5	intronic	gene:ENSOARG00020017452	.	.	.
4	13107257	G	A	792.95	./. | 0,0	0/0 | 5,0	0/0 | 3,0	0/0 | 9,0	0/0 | 10,0	0/0 | 6,0	1/1 | 0,7	1/1 | 0,5	0/1 | 7,2	1/1 | 0,5	./. | 0,0	0/1 | 6,3	intergenic	gene:ENSOARG00020017480,gene:ENSOARG00020017546	dist=39057;dist=48315	.	.
4	13112063	A	G	798.14	./. | 0,0	1/1 | 0,5	1/1 | 0,4	0/1 | 6,2	1/1 | 0,7	0/1 | 4,2	0/0 | 6,0	0/0 | 3,0	0/1 | 6,2	0/0 | 12,0	0/0 | 4,0	0/0 | 3,0	intergenic	gene:ENSOARG00020017480,gene:ENSOARG00020017546	dist=43863;dist=43509	.	.
4	13285050	G	T	1859.66	0/0 | 15,0	0/0 | 13,0	0/0 | 5,0	0/0 | 16,0	0/1 | 2,2	0/0 | 13,0	1/1 | 0,8	0/1 | 8,6	1/1 | 0,16	0/1 | 6,6	0/1 | 8,2	1/1 | 0,13	intergenic	gene:ENSOARG00020017546,gene:ENSOARG00020017657	dist=115952;dist=313366	.	.
4	13951290	C	A	1255.66	1/1 | 0,6	0/1 | 6,2	1/1 | 0,3	0/1 | 3,6	1/1 | 0,7	0/1 | 7,7	0/0 | 12,0	0/0 | 7,0	0/1 | 12,3	0/0 | 9,0	0/0 | 11,0	0/0 | 3,0	intergenic	gene:ENSOARG00020020122,gene:ENSOARG00020020193	dist=63544;dist=13744	.	.
4	13953042	T	C	1718.35	1/1 | 0,8	1/1 | 0,12	0/1 | 4,5	0/1 | 8,8	1/1 | 0,10	0/1 | 6,4	0/0 | 6,0	0/0 | 10,0	0/0 | 9,0	0/0 | 8,0	0/0 | 11,0	0/0 | 12,0	intergenic	gene:ENSOARG00020020122,gene:ENSOARG00020020193	dist=65296;dist=11992	.	.
4	13953632	G	A	2051.06	1/1 | 0,12	1/1 | 0,12	0/1 | 5,8	0/1 | 11,8	1/1 | 0,10	0/1 | 6,8	0/0 | 16,0	0/0 | 16,0	0/1 | 10,3	0/0 | 12,0	0/0 | 11,0	0/0 | 12,0	intergenic	gene:ENSOARG00020020122,gene:ENSOARG00020020193	dist=65886;dist=11402	.	.
4	13953827	C	T	1676.12	1/1 | 0,10	0/1 | 5,7	0/1 | 6,4	0/1 | 6,8	1/1 | 0,5	0/1 | 5,7	0/0 | 7,0	0/0 | 10,0	0/0 | 11,0	0/0 | 19,0	0/0 | 12,0	0/0 | 14,0	intergenic	gene:ENSOARG00020020122,gene:ENSOARG00020020193	dist=66081;dist=11207	.	.
4	13953828	A	G	1676.12	1/1 | 0,10	0/1 | 5,7	0/1 | 6,4	0/1 | 6,8	1/1 | 0,5	0/1 | 5,7	0/0 | 7,0	0/0 | 10,0	0/0 | 11,0	0/0 | 19,0	0/0 | 12,0	0/0 | 14,0	intergenic	gene:ENSOARG00020020122,gene:ENSOARG00020020193	dist=66082;dist=11206	.	.
4	13954363	G	T	1791.01	1/1 | 0,9	1/1 | 0,7	0/1 | 1,5	0/1 | 1,4	1/1 | 0,11	0/1 | 5,4	0/0 | 13,0	0/0 | 9,0	0/1 | 17,5	0/0 | 14,0	0/0 | 12,0	0/0 | 11,0	intergenic	gene:ENSOARG00020020122,gene:ENSOARG00020020193	dist=66617;dist=10671	.	.
4	13954383	C	A	1998.13	1/1 | 0,10	1/1 | 0,10	0/1 | 1,5	0/1 | 1,4	1/1 | 0,12	0/1 | 6,5	0/0 | 12,0	0/0 | 8,0	0/1 | 20,4	0/0 | 20,0	0/0 | 12,0	0/0 | 13,0	intergenic	gene:ENSOARG00020020122,gene:ENSOARG00020020193	dist=66637;dist=10651	.	.
4	13954547	T	G	1563.69	1/1 | 0,9	1/1 | 0,11	0/1 | 4,3	0/1 | 2,2	1/1 | 0,10	0/1 | 7,7	0/0 | 10,0	0/0 | 8,0	0/1 | 11,2	0/0 | 7,0	0/0 | 13,0	0/0 | 4,0	intergenic	gene:ENSOARG00020020122,gene:ENSOARG00020020193	dist=66801;dist=10487	.	.
4	13954817	C	T	867.23	1/1 | 0,6	1/1 | 0,7	0/1 | 2,4	0/1 | 3,5	1/1 | 0,2	0/0 | 3,0	0/0 | 14,0	0/0 | 11,0	0/0 | 8,0	0/0 | 7,0	0/0 | 13,0	0/0 | 14,0	intergenic	gene:ENSOARG00020020122,gene:ENSOARG00020020193	dist=67071;dist=10217	.	.
4	13954860	A	C	1215.91	1/1 | 0,12	1/1 | 0,6	0/1 | 3,4	0/1 | 1,5	1/1 | 0,2	0/1 | 5,3	0/0 | 14,0	0/0 | 14,0	0/1 | 9,1	0/0 | 9,0	0/0 | 18,0	0/0 | 18,0	intergenic	gene:ENSOARG00020020122,gene:ENSOARG00020020193	dist=67114;dist=10174	.	.
4	13954997	T	C	1611.04	1/1 | 0,8	1/1 | 0,9	0/1 | 4,3	0/1 | 5,10	1/1 | 0,7	0/1 | 1,6	0/0 | 14,0	0/0 | 13,0	0/1 | 11,2	0/0 | 7,0	0/0 | 18,0	0/0 | 19,0	intergenic	gene:ENSOARG00020020122,gene:ENSOARG00020020193	dist=67251;dist=10037	.	.
4	13955267	A	G	1751.05	1/1 | 0,10	1/1 | 0,13	0/1 | 3,4	0/1 | 4,7	1/1 | 0,8	0/1 | 4,4	0/0 | 13,0	0/0 | 14,0	0/1 | 14,2	0/0 | 12,0	0/0 | 17,0	0/0 | 16,0	intergenic	gene:ENSOARG00020020122,gene:ENSOARG00020020193	dist=67521;dist=9767	.	.
4	13955417	C	T	2012.14	1/1 | 0,14	1/1 | 0,8	0/1 | 3,3	0/1 | 4,3	1/1 | 0,17	0/1 | 7,8	0/0 | 12,0	0/0 | 14,0	0/1 | 9,4	0/0 | 19,0	0/0 | 10,0	0/0 | 8,0	intergenic	gene:ENSOARG00020020122,gene:ENSOARG00020020193	dist=67671;dist=9617	.	.
4	13955480	G	A	1425.85	1/1 | 0,10	1/1 | 0,4	0/1 | 5,3	0/1 | 3,4	1/1 | 0,11	0/1 | 4,7	0/0 | 13,0	0/0 | 10,0	0/1 | 8,4	0/0 | 17,0	0/0 | 9,0	0/0 | 7,0	intergenic	gene:ENSOARG00020020122,gene:ENSOARG00020020193	dist=67734;dist=9554	.	.
4	13955551	T	C	1186.94	1/1 | 0,8	1/1 | 0,5	0/1 | 7,3	0/1 | 4,4	1/1 | 0,10	0/1 | 5,4	0/0 | 9,0	0/0 | 8,0	0/0 | 14,0	0/0 | 20,0	0/0 | 11,0	0/0 | 10,0	intergenic	gene:ENSOARG00020020122,gene:ENSOARG00020020193	dist=67805;dist=9483	.	.
4	13955701	G	A	1260.66	0/1 | 2,6	1/1 | 0,6	0/1 | 7,2	0/1 | 10,7	1/1 | 1,10	0/1 | 2,7	0/0 | 7,0	0/0 | 9,0	0/0 | 12,0	0/0 | 19,0	0/0 | 5,0	0/0 | 18,0	intergenic	gene:ENSOARG00020020122,gene:ENSOARG00020020193	dist=67955;dist=9333	.	.
4	13955779	T	C	1611.68	1/1 | 0,4	1/1 | 0,10	0/1 | 10,4	0/1 | 5,7	1/1 | 0,11	0/1 | 2,8	0/0 | 4,0	0/0 | 11,0	0/0 | 12,0	0/0 | 25,0	0/0 | 14,0	0/0 | 15,0	intergenic	gene:ENSOARG00020020122,gene:ENSOARG00020020193	dist=68033;dist=9255	.	.
4	13956064	G	A	1494	1/1 | 0,11	1/1 | 0,8	0/1 | 5,7	0/1 | 2,4	1/1 | 0,6	0/1 | 6,3	0/0 | 10,0	0/0 | 9,0	0/1 | 10,3	0/0 | 12,0	0/0 | 10,0	0/0 | 14,0	intergenic	gene:ENSOARG00020020122,gene:ENSOARG00020020193	dist=68318;dist=8970	.	.
4	13956294	A	G	1714.6	1/1 | 0,10	1/1 | 0,7	0/1 | 3,8	0/1 | 1,5	1/1 | 0,9	0/1 | 5,5	0/0 | 5,0	0/0 | 12,0	0/1 | 8,2	0/0 | 5,0	0/0 | 14,0	0/0 | 12,0	intergenic	gene:ENSOARG00020020122,gene:ENSOARG00020020193	dist=68548;dist=8740	.	.
4	13956375	C	G	2021.55	1/1 | 0,8	1/1 | 0,10	0/1 | 2,6	0/1 | 4,6	1/1 | 0,15	0/1 | 4,5	0/0 | 6,0	0/0 | 15,0	0/1 | 7,4	0/0 | 5,0	0/0 | 14,0	0/0 | 9,0	intergenic	gene:ENSOARG00020020122,gene:ENSOARG00020020193	dist=68629;dist=8659	.	.
4	13956600	G	A	1946.65	1/1 | 0,13	1/1 | 0,11	0/1 | 4,2	0/1 | 2,2	1/1 | 0,15	0/1 | 2,6	0/0 | 5,0	0/0 | 9,0	0/1 | 4,4	0/0 | 12,0	0/0 | 9,0	0/0 | 5,0	intergenic	gene:ENSOARG00020020122,gene:ENSOARG00020020193	dist=68854;dist=8434	.	.
4	13956630	A	T	1911.95	1/1 | 0,15	1/1 | 0,12	0/1 | 5,2	0/1 | 1,3	1/1 | 0,13	0/1 | 4,5	0/0 | 7,0	0/0 | 5,0	0/1 | 4,3	0/0 | 10,0	0/0 | 11,0	0/0 | 7,0	intergenic	gene:ENSOARG00020020122,gene:ENSOARG00020020193	dist=68884;dist=8404	.	.
4	13956658	C	T	1697.76	1/1 | 0,15	1/1 | 0,11	0/1 | 5,2	0/1 | 1,2	1/1 | 0,13	0/1 | 5,2	0/0 | 4,0	0/0 | 7,0	0/0 | 10,0	0/0 | 10,0	0/0 | 12,0	0/0 | 9,0	intergenic	gene:ENSOARG00020020122,gene:ENSOARG00020020193	dist=68912;dist=8376	.	.
4	13956776	C	T	1348.97	1/1 | 0,8	0/1 | 5,6	0/1 | 4,3	0/1 | 5,2	1/1 | 0,12	0/1 | 9,3	0/0 | 5,0	0/0 | 12,0	0/0 | 10,0	0/0 | 8,0	0/0 | 7,0	0/0 | 9,0	intergenic	gene:ENSOARG00020020122,gene:ENSOARG00020020193	dist=69030;dist=8258	.	.
4	13956795	A	G	1517.63	1/1 | 0,7	1/1 | 0,9	0/1 | 4,5	0/1 | 5,2	1/1 | 0,12	0/1 | 11,2	0/0 | 5,0	0/0 | 12,0	0/0 | 6,0	0/0 | 9,0	0/0 | 5,0	0/0 | 9,0	intergenic	gene:ENSOARG00020020122,gene:ENSOARG00020020193	dist=69049;dist=8239	.	.
4	13956840	T	C	1911.38	1/1 | 0,11	1/1 | 0,9	0/1 | 5,6	0/1 | 5,3	1/1 | 0,9	0/1 | 12,5	0/0 | 7,0	0/0 | 10,0	0/1 | 8,3	0/0 | 7,0	0/0 | 8,0	0/0 | 8,0	intergenic	gene:ENSOARG00020020122,gene:ENSOARG00020020193	dist=69094;dist=8194	.	.
4	13956847	A	G	1962.96	1/1 | 0,11	1/1 | 0,9	0/1 | 5,6	0/1 | 5,3	1/1 | 0,10	0/1 | 12,5	0/0 | 7,0	0/0 | 9,0	0/1 | 7,3	0/0 | 8,0	0/0 | 8,0	0/0 | 8,0	intergenic	gene:ENSOARG00020020122,gene:ENSOARG00020020193	dist=69101;dist=8187	.	.
4	13956853	T	C	1957.85	1/1 | 0,11	1/1 | 0,9	0/1 | 5,6	0/1 | 5,3	1/1 | 0,11	0/1 | 11,4	0/0 | 7,0	0/0 | 8,0	0/1 | 7,3	0/0 | 8,0	0/0 | 10,0	0/0 | 7,0	intergenic	gene:ENSOARG00020020122,gene:ENSOARG00020020193	dist=69107;dist=8181	.	.
4	13956928	T	G	1317.75	1/1 | 0,8	1/1 | 0,7	0/1 | 3,3	0/1 | 3,3	1/1 | 0,8	0/1 | 10,6	0/0 | 8,0	0/0 | 9,0	0/1 | 9,2	0/0 | 10,0	0/0 | 9,0	0/0 | 6,0	intergenic	gene:ENSOARG00020020122,gene:ENSOARG00020020193	dist=69182;dist=8106	.	.
4	13957035	A	G	1260.7	1/1 | 0,6	1/1 | 0,11	0/1 | 2,4	0/1 | 4,2	1/1 | 0,7	0/1 | 7,4	0/0 | 6,0	0/0 | 11,0	0/0 | 9,0	0/0 | 13,0	0/0 | 10,0	0/0 | 4,0	intergenic	gene:ENSOARG00020020122,gene:ENSOARG00020020193	dist=69289;dist=7999	.	.
4	13957675	G	A	1084.99	1/1 | 0,15	1/1 | 0,4	0/0 | 3,0	0/1 | 5,3	1/1 | 0,7	0/1 | 6,3	0/0 | 10,0	0/0 | 11,0	0/0 | 11,0	0/0 | 11,0	0/0 | 15,0	0/0 | 18,0	intergenic	gene:ENSOARG00020020122,gene:ENSOARG00020020193	dist=69929;dist=7359	.	.
4	13959555	C	T	964.1	1/1 | 0,9	0/1 | 5,1	0/1 | 3,1	0/1 | 2,8	1/1 | 0,6	0/1 | 2,5	0/0 | 14,0	0/0 | 6,0	0/0 | 10,0	0/0 | 14,0	0/0 | 12,0	0/0 | 15,0	intergenic	gene:ENSOARG00020020122,gene:ENSOARG00020020193	dist=71809;dist=5479	.	.
4	13959647	T	G	1805.95	1/1 | 0,14	0/1 | 4,5	0/1 | 5,3	0/1 | 3,13	1/1 | 0,6	1/1 | 0,5	0/0 | 19,0	0/0 | 8,0	0/0 | 7,0	0/0 | 12,0	0/0 | 11,0	0/0 | 15,0	intergenic	gene:ENSOARG00020020122,gene:ENSOARG00020020193	dist=71901;dist=5387	.	.
4	14209431	C	T	3260.14	1/1 | 0,4	0/0 | 10,0	0/0 | 6,0	0/1 | 8,4	0/1 | 5,5	0/0 | 8,0	1/1 | 0,4	1/1 | 0,10	1/1 | 1,19	1/1 | 0,8	1/1 | 0,7	1/1 | 0,15	intronic	gene:ENSOARG00020020218	.	.	.
4	14209530	T	C	3418.82	1/1 | 0,6	0/0 | 7,0	0/0 | 5,0	0/1 | 7,4	0/1 | 1,6	0/0 | 11,0	1/1 | 0,13	1/1 | 0,12	1/1 | 0,9	1/1 | 0,14	1/1 | 0,4	1/1 | 0,25	intronic	gene:ENSOARG00020020218	.	.	.
4	14346629	A	G	1898.04	0/0 | 10,0	0/0 | 7,0	0/0 | 9,0	0/0 | 13,0	./. | 0,0	0/1 | 2,6	1/1 | 0,8	1/1 | 0,9	0/1 | 4,3	1/1 | 0,10	1/1 | 0,10	0/1 | 2,4	intronic	gene:ENSOARG00020020218	.	.	.
4	14347182	A	G	1513.03	0/0 | 18,0	0/0 | 15,0	0/0 | 5,0	0/0 | 6,0	0/0 | 4,0	0/1 | 4,8	1/1 | 0,7	1/1 | 0,6	0/1 | 5,2	1/1 | 0,5	1/1 | 0,6	0/1 | 7,7	intronic	gene:ENSOARG00020020218	.	.	.
4	14352692	A	G	1759.18	0/0 | 10,0	0/0 | 5,0	0/0 | 6,0	0/0 | 8,0	0/0 | 10,0	0/1 | 2,3	1/1 | 0,11	1/1 | 0,10	0/1 | 6,3	0/1 | 3,3	1/1 | 0,15	0/1 | 11,2	UTR3	gene:ENSOARG00020020218	transcript:ENSOART00020031650:c.*1440A>G,transcript:ENSOART00020031488:c.*1440A>G,transcript:ENSOART00020031353:c.*1440A>G,transcript:ENSOART00020031161:c.*1440A>G	.	.
4	14353209	G	A	2073.7	0/0 | 12,0	0/0 | 14,0	0/0 | 11,0	0/0 | 10,0	0/0 | 10,0	0/1 | 8,5	1/1 | 0,14	1/1 | 0,12	0/1 | 11,5	0/1 | 9,6	1/1 | 0,11	0/1 | 4,5	UTR3	gene:ENSOARG00020020218	transcript:ENSOART00020031650:c.*1957G>A,transcript:ENSOART00020031488:c.*1957G>A,transcript:ENSOART00020031353:c.*1957G>A,transcript:ENSOART00020031161:c.*1957G>A	.	.
4	14582084	T	A	1818.69	0/0 | 9,0	0/0 | 5,0	0/0 | 7,0	0/0 | 7,0	0/1 | 6,4	0/0 | 3,0	1/1 | 0,11	1/1 | 0,8	0/1 | 4,2	1/1 | 0,12	1/1 | 0,11	0/0 | 4,0	intronic	gene:ENSOARG00020021059	.	.	.
4	15492931	T	A	1631.81	0/0 | 8,0	0/0 | 8,0	0/0 | 11,0	0/0 | 8,0	0/0 | 2,0	0/1 | 2,5	1/1 | 0,5	0/1 | 4,4	0/1 | 4,6	1/1 | 0,7	0/1 | 6,6	1/1 | 0,12	intronic	gene:ENSOARG00020021619	.	.	.
4	15492997	C	T	1989.12	0/0 | 8,0	0/0 | 7,0	0/0 | 12,0	0/0 | 11,0	0/0 | 3,0	0/1 | 2,9	1/1 | 0,7	0/1 | 4,5	0/1 | 5,7	1/1 | 0,9	0/1 | 9,6	1/1 | 0,13	intronic	gene:ENSOARG00020021619	.	.	.
4	15493152	G	A	1822.75	0/0 | 10,0	0/0 | 4,0	0/0 | 8,0	0/0 | 10,0	0/0 | 5,0	0/1 | 7,3	1/1 | 0,5	0/1 | 5,5	0/1 | 6,8	1/1 | 0,10	0/1 | 5,7	1/1 | 0,15	intronic	gene:ENSOARG00020021619	.	.	.
4	15495286	T	C	2106.94	0/0 | 10,0	0/0 | 6,0	0/0 | 8,0	0/0 | 10,0	0/0 | 10,0	0/0 | 3,0	0/1 | 1,10	0/1 | 5,6	0/1 | 6,5	1/1 | 0,15	0/1 | 10,5	1/1 | 0,16	intronic	gene:ENSOARG00020021619	.	.	.
4	15496542	C	T	2530.22	0/0 | 9,0	0/0 | 16,0	0/0 | 6,0	0/0 | 15,0	0/0 | 13,0	0/1 | 7,8	1/1 | 0,17	0/1 | 6,3	0/1 | 11,2	1/1 | 0,12	0/1 | 6,4	1/1 | 0,14	intronic	gene:ENSOARG00020021619	.	.	.
4	15496548	G	T	2625.2	0/0 | 7,0	0/0 | 16,0	0/0 | 7,0	0/0 | 15,0	0/0 | 13,0	0/1 | 7,9	1/1 | 0,17	0/1 | 6,3	0/1 | 11,3	1/1 | 0,12	0/1 | 6,4	1/1 | 0,15	intronic	gene:ENSOARG00020021619	.	.	.
4	15497142	A	C	1489.62	0/0 | 8,0	0/0 | 16,0	0/0 | 9,0	0/0 | 17,0	0/0 | 5,0	0/1 | 4,5	1/1 | 0,11	0/1 | 6,3	0/1 | 5,1	1/1 | 0,8	0/1 | 4,6	1/1 | 0,8	intronic	gene:ENSOARG00020021619	.	.	.
4	15538437	A	T	1874.14	0/0 | 6,0	0/0 | 7,0	0/0 | 6,0	0/0 | 11,0	0/0 | 13,0	0/0 | 3,0	1/1 | 0,7	0/0 | 9,0	0/1 | 5,4	1/1 | 0,12	0/1 | 7,4	1/1 | 0,19	intergenic	gene:ENSOARG00020021619,gene:ENSOARG00020021699	dist=32576;dist=262453	.	.
4	15538455	T	C	1960.44	0/0 | 6,0	0/0 | 7,0	0/0 | 7,0	0/0 | 14,0	0/0 | 10,0	0/0 | 4,0	1/1 | 0,7	0/0 | 8,0	0/1 | 4,4	1/1 | 0,13	0/1 | 8,7	1/1 | 0,16	intergenic	gene:ENSOARG00020021619,gene:ENSOARG00020021699	dist=32594;dist=262435	.	.
4	15549568	C	T	1584.88	0/0 | 9,0	0/0 | 6,0	0/0 | 14,0	0/0 | 4,0	0/0 | 8,0	0/0 | 11,0	1/1 | 0,12	0/0 | 10,0	0/1 | 8,5	1/1 | 0,12	0/1 | 11,9	1/1 | 0,7	intergenic	gene:ENSOARG00020021619,gene:ENSOARG00020021699	dist=43707;dist=251322	.	.
4	15580977	A	G	1804.24	0/0 | 12,0	0/0 | 10,0	0/0 | 5,0	0/0 | 8,0	0/0 | 11,0	0/0 | 10,0	1/1 | 0,13	0/0 | 7,0	1/1 | 0,6	1/1 | 0,14	0/0 | 11,0	1/1 | 0,8	intergenic	gene:ENSOARG00020021619,gene:ENSOARG00020021699	dist=75116;dist=219913	.	.
4	15580980	C	T	1759.25	0/0 | 12,0	0/0 | 10,0	0/0 | 5,0	0/0 | 8,0	0/0 | 11,0	0/0 | 10,0	1/1 | 0,13	0/0 | 7,0	1/1 | 0,6	1/1 | 0,13	0/0 | 11,0	1/1 | 0,8	intergenic	gene:ENSOARG00020021619,gene:ENSOARG00020021699	dist=75119;dist=219910	.	.
4	15592272	G	A	923.21	0/0 | 9,0	0/0 | 7,0	0/0 | 5,0	0/0 | 11,0	0/0 | 10,0	0/0 | 10,0	1/1 | 0,7	0/0 | 8,0	0/1 | 7,2	1/1 | 0,9	0/1 | 8,2	1/1 | 0,6	intergenic	gene:ENSOARG00020021619,gene:ENSOARG00020021699	dist=86411;dist=208618	.	.
4	15592668	C	T	1276.95	0/0 | 11,0	0/0 | 12,0	0/0 | 7,0	0/0 | 12,0	0/0 | 13,0	0/1 | 1,6	1/1 | 0,3	0/1 | 2,5	0/1 | 8,5	1/1 | 0,6	1/1 | 0,5	1/1 | 0,5	intergenic	gene:ENSOARG00020021619,gene:ENSOARG00020021699	dist=86807;dist=208222	.	.
4	15592810	C	T	1784.99	0/0 | 13,0	0/0 | 6,0	0/0 | 7,0	0/0 | 16,0	0/0 | 8,0	0/1 | 4,4	1/1 | 0,7	0/1 | 3,10	0/1 | 8,3	1/1 | 0,8	1/1 | 0,6	1/1 | 0,12	intergenic	gene:ENSOARG00020021619,gene:ENSOARG00020021699	dist=86949;dist=208080	.	.
4	15593535	C	T	2813.87	0/0 | 9,0	0/0 | 12,0	0/0 | 12,0	0/0 | 11,0	0/0 | 14,0	0/1 | 2,3	1/1 | 0,22	0/1 | 1,3	0/1 | 9,4	1/1 | 0,14	1/1 | 0,14	1/1 | 0,15	intergenic	gene:ENSOARG00020021619,gene:ENSOARG00020021699	dist=87674;dist=207355	.	.
4	15594156	T	C	2616.01	0/0 | 8,0	0/0 | 15,0	0/0 | 7,0	0/0 | 14,0	0/0 | 8,0	0/1 | 8,6	1/1 | 0,14	0/1 | 6,3	0/1 | 4,6	1/1 | 0,13	1/1 | 0,18	1/1 | 0,8	intergenic	gene:ENSOARG00020021619,gene:ENSOARG00020021699	dist=88295;dist=206734	.	.
4	15594226	A	G	2159.94	0/0 | 5,0	0/0 | 7,0	0/0 | 9,0	0/0 | 13,0	0/0 | 10,0	0/1 | 7,5	1/1 | 0,18	0/0 | 7,0	0/1 | 7,4	1/1 | 0,13	1/1 | 0,13	1/1 | 0,6	intergenic	gene:ENSOARG00020021619,gene:ENSOARG00020021699	dist=88365;dist=206664	.	.
4	15595243	T	C	2169.92	1/1 | 0,12	1/1 | 0,12	1/1 | 0,6	1/1 | 0,14	1/1 | 0,4	0/1 | 9,5	0/0 | 11,0	0/1 | 4,2	0/1 | 5,5	0/0 | 10,0	0/0 | 5,0	0/0 | 20,0	intergenic	gene:ENSOARG00020021619,gene:ENSOARG00020021699	dist=89382;dist=205647	.	.
4	15595797	C	T	1854.12	0/0 | 11,0	0/0 | 8,0	0/0 | 2,0	0/0 | 10,0	0/0 | 7,0	0/1 | 6,4	1/1 | 0,10	0/1 | 3,3	0/1 | 4,6	1/1 | 0,8	1/1 | 0,6	1/1 | 0,12	intergenic	gene:ENSOARG00020021619,gene:ENSOARG00020021699	dist=89936;dist=205093	.	.
4	15596561	C	T	1643.57	0/0 | 9,0	0/0 | 8,0	0/0 | 8,0	0/0 | 4,0	0/0 | 11,0	0/1 | 3,4	1/1 | 0,7	0/1 | 4,2	0/1 | 8,4	1/1 | 0,12	1/1 | 0,11	1/1 | 0,7	intergenic	gene:ENSOARG00020021619,gene:ENSOARG00020021699	dist=90700;dist=204329	.	.
4	15597453	T	C	1365.75	0/0 | 10,0	0/0 | 12,0	0/0 | 6,0	0/0 | 7,0	0/0 | 17,0	0/1 | 3,4	1/1 | 0,9	0/1 | 7,4	0/1 | 10,5	1/1 | 0,7	1/1 | 0,5	1/1 | 0,8	intergenic	gene:ENSOARG00020021619,gene:ENSOARG00020021699	dist=91592;dist=203437	.	.
4	15598067	C	T	2431.34	1/1 | 0,6	1/1 | 0,16	1/1 | 0,12	1/1 | 0,7	1/1 | 0,7	0/1 | 2,7	0/0 | 11,0	1/1 | 0,4	0/1 | 2,5	0/0 | 5,0	0/0 | 7,0	0/0 | 12,0	intergenic	gene:ENSOARG00020021619,gene:ENSOARG00020021699	dist=92206;dist=202823	.	.
4	15598457	C	T	1896.06	0/0 | 12,0	0/0 | 8,0	0/0 | 7,0	0/0 | 14,0	0/0 | 2,0	0/1 | 5,2	1/1 | 0,9	0/1 | 3,6	0/1 | 3,5	1/1 | 0,11	1/1 | 0,8	1/1 | 0,7	intergenic	gene:ENSOARG00020021619,gene:ENSOARG00020021699	dist=92596;dist=202433	.	.
4	15600104	T	C	2684.98	1/1 | 0,9	1/1 | 0,11	1/1 | 0,14	1/1 | 0,11	1/1 | 0,8	0/1 | 3,5	0/0 | 10,0	0/1 | 4,6	0/1 | 3,4	0/0 | 12,0	0/0 | 15,0	0/0 | 12,0	intergenic	gene:ENSOARG00020021619,gene:ENSOARG00020021699	dist=94243;dist=200786	.	.
4	15600608	C	T	1698.68	0/0 | 12,0	0/0 | 9,0	0/0 | 11,0	0/0 | 10,0	0/0 | 10,0	0/1 | 9,3	1/1 | 0,3	0/1 | 1,8	0/0 | 2,0	1/1 | 0,17	1/1 | 0,10	1/1 | 0,7	intergenic	gene:ENSOARG00020021619,gene:ENSOARG00020021699	dist=94747;dist=200282	.	.
4	15602058	G	T	2300.83	1/1 | 0,17	1/1 | 0,6	1/1 | 0,4	1/1 | 0,13	1/1 | 0,6	0/1 | 9,3	0/0 | 13,0	0/1 | 3,8	0/1 | 3,6	0/0 | 12,0	0/0 | 8,0	0/0 | 5,0	intergenic	gene:ENSOARG00020021619,gene:ENSOARG00020021699	dist=96197;dist=198832	.	.
4	15602680	G	T	1985.76	0/0 | 13,0	0/0 | 3,0	0/0 | 10,0	0/0 | 9,0	0/0 | 7,0	0/1 | 5,4	1/1 | 0,8	0/1 | 3,12	0/1 | 7,3	1/1 | 0,13	1/1 | 0,10	1/1 | 0,4	intergenic	gene:ENSOARG00020021619,gene:ENSOARG00020021699	dist=96819;dist=198210	.	.
4	15604304	T	C	1762.91	0/0 | 11,0	0/0 | 10,0	0/0 | 7,0	0/0 | 6,0	0/0 | 8,0	0/1 | 5,7	1/1 | 0,7	0/1 | 5,8	0/1 | 9,2	1/1 | 0,8	1/1 | 0,6	1/1 | 0,10	intergenic	gene:ENSOARG00020021619,gene:ENSOARG00020021699	dist=98443;dist=196586	.	.
4	15604775	G	A	1948.04	0/0 | 7,0	0/0 | 9,0	0/0 | 8,0	0/0 | 13,0	0/0 | 14,0	0/1 | 4,4	1/1 | 0,10	0/1 | 3,4	0/1 | 8,4	1/1 | 0,13	1/1 | 0,9	1/1 | 0,9	intergenic	gene:ENSOARG00020021619,gene:ENSOARG00020021699	dist=98914;dist=196115	.	.
4	15605854	G	T	2053.44	0/0 | 6,0	0/0 | 7,0	0/0 | 7,0	0/0 | 7,0	0/0 | 9,0	0/1 | 6,5	1/1 | 0,9	0/1 | 4,5	0/1 | 3,5	1/1 | 0,12	1/1 | 0,10	1/1 | 0,9	intergenic	gene:ENSOARG00020021619,gene:ENSOARG00020021699	dist=99993;dist=195036	.	.
4	15607189	T	C	2866.7	0/0 | 10,0	0/0 | 10,0	0/0 | 10,0	0/0 | 10,0	0/0 | 17,0	0/1 | 13,9	1/1 | 0,17	0/1 | 4,7	0/0 | 13,0	1/1 | 0,10	1/1 | 0,12	1/1 | 0,12	intergenic	gene:ENSOARG00020021619,gene:ENSOARG00020021699	dist=101328;dist=193701	.	.
4	15607440	A	G	2413.98	0/0 | 11,0	0/0 | 10,0	0/0 | 6,0	0/0 | 15,0	0/0 | 8,0	0/1 | 6,9	1/1 | 0,10	0/1 | 5,7	0/0 | 8,0	1/1 | 0,21	1/1 | 0,11	1/1 | 0,8	intergenic	gene:ENSOARG00020021619,gene:ENSOARG00020021699	dist=101579;dist=193450	.	.
4	15607666	T	C	2735.21	0/0 | 12,0	0/0 | 13,0	0/0 | 5,0	0/0 | 8,0	0/0 | 11,0	0/1 | 4,7	1/1 | 0,12	0/1 | 4,7	0/1 | 3,4	1/1 | 0,12	1/1 | 0,16	1/1 | 0,15	intergenic	gene:ENSOARG00020021619,gene:ENSOARG00020021699	dist=101805;dist=193224	.	.
4	15607874	G	A	2181.96	1/1 | 0,9	1/1 | 0,10	1/1 | 0,9	1/1 | 0,6	1/1 | 0,9	0/1 | 3,5	0/0 | 10,0	0/1 | 7,3	0/1 | 2,9	0/0 | 13,0	0/0 | 7,0	0/0 | 10,0	intergenic	gene:ENSOARG00020021619,gene:ENSOARG00020021699	dist=102013;dist=193016	.	.
4	15608121	C	G	1852.5	0/0 | 11,0	0/0 | 7,0	0/0 | 5,0	0/0 | 7,0	0/0 | 6,0	0/1 | 3,7	1/1 | 0,10	0/1 | 2,6	0/1 | 13,4	1/1 | 0,6	1/1 | 0,11	1/1 | 0,10	intergenic	gene:ENSOARG00020021619,gene:ENSOARG00020021699	dist=102260;dist=192769	.	.
4	15608319	C	T	2820.37	0/0 | 10,0	0/1 | 7,4	0/1 | 2,5	0/1 | 9,5	0/0 | 7,0	0/1 | 5,7	1/1 | 0,7	1/1 | 0,6	1/1 | 0,10	1/1 | 0,9	1/1 | 0,15	1/1 | 0,14	intergenic	gene:ENSOARG00020021619,gene:ENSOARG00020021699	dist=102458;dist=192571	.	.
4	15610671	G	A	1902.78	0/0 | 7,0	0/0 | 4,0	0/0 | 9,0	0/0 | 10,0	0/0 | 5,0	0/1 | 6,7	1/1 | 0,8	0/1 | 8,8	0/1 | 5,6	1/1 | 0,9	1/1 | 0,7	1/1 | 0,14	intergenic	gene:ENSOARG00020021619,gene:ENSOARG00020021699	dist=104810;dist=190219	.	.
4	15610905	T	C	3026.97	0/0 | 7,0	0/0 | 3,0	0/1 | 3,3	0/1 | 8,9	0/1 | 4,4	0/1 | 3,6	1/1 | 0,10	1/1 | 0,7	1/1 | 0,14	1/1 | 0,9	1/1 | 0,12	1/1 | 0,7	intergenic	gene:ENSOARG00020021619,gene:ENSOARG00020021699	dist=105044;dist=189985	.	.
4	15611360	A	G	2313.8	0/0 | 15,0	0/0 | 14,0	0/0 | 13,0	0/0 | 11,0	0/0 | 12,0	0/1 | 4,3	1/1 | 0,10	0/1 | 6,9	0/1 | 6,5	1/1 | 0,8	1/1 | 0,10	1/1 | 0,17	intergenic	gene:ENSOARG00020021619,gene:ENSOARG00020021699	dist=105499;dist=189530	.	.
4	15611698	T	G	2381.43	0/0 | 11,0	0/0 | 10,0	0/0 | 7,0	0/0 | 4,0	0/0 | 16,0	0/1 | 3,6	1/1 | 0,10	0/1 | 6,5	0/1 | 3,8	1/1 | 0,13	1/1 | 0,6	1/1 | 0,14	intergenic	gene:ENSOARG00020021619,gene:ENSOARG00020021699	dist=105837;dist=189192	.	.
4	15611778	C	T	2499.85	0/0 | 16,0	0/0 | 10,0	0/0 | 8,0	0/0 | 8,0	0/0 | 13,0	0/1 | 6,5	1/1 | 0,11	0/1 | 5,4	0/1 | 5,7	1/1 | 0,17	1/1 | 0,6	1/1 | 0,15	intergenic	gene:ENSOARG00020021619,gene:ENSOARG00020021699	dist=105917;dist=189112	.	.
4	15612044	C	T	2586.45	0/0 | 12,0	0/0 | 6,0	0/0 | 6,0	0/0 | 3,0	0/0 | 7,0	0/1 | 3,7	1/1 | 0,15	0/1 | 2,7	0/1 | 9,2	1/1 | 0,17	1/1 | 0,11	1/1 | 0,11	intergenic	gene:ENSOARG00020021619,gene:ENSOARG00020021699	dist=106183;dist=188846	.	.
4	15612118	G	A	1876.63	0/0 | 11,0	0/0 | 7,0	0/0 | 4,0	0/0 | 6,0	0/0 | 9,0	0/1 | 6,10	1/1 | 0,11	0/1 | 2,4	0/1 | 6,3	1/1 | 0,9	1/1 | 0,8	1/1 | 0,6	intergenic	gene:ENSOARG00020021619,gene:ENSOARG00020021699	dist=106257;dist=188772	.	.
4	15612225	T	C	1141.35	0/0 | 2,0	0/0 | 9,0	0/0 | 2,0	0/0 | 7,0	0/0 | 11,0	0/1 | 7,11	1/1 | 0,10	0/0 | 3,0	0/1 | 5,2	1/1 | 0,4	1/1 | 0,5	1/1 | 0,5	intergenic	gene:ENSOARG00020021619,gene:ENSOARG00020021699	dist=106364;dist=188665	.	.
4	15612422	G	A	1652.2	0/0 | 8,0	0/0 | 9,0	0/0 | 6,0	0/0 | 12,0	0/0 | 3,0	0/1 | 4,5	1/1 | 0,9	0/1 | 2,2	0/1 | 6,2	1/1 | 0,8	1/1 | 0,10	1/1 | 0,10	intergenic	gene:ENSOARG00020021619,gene:ENSOARG00020021699	dist=106561;dist=188468	.	.
4	15612754	C	G	2166.68	0/0 | 7,0	0/0 | 14,0	0/0 | 5,0	0/0 | 8,0	0/0 | 10,0	0/1 | 4,5	1/1 | 0,13	0/1 | 6,8	0/1 | 5,3	1/1 | 0,17	1/1 | 0,8	1/1 | 0,8	intergenic	gene:ENSOARG00020021619,gene:ENSOARG00020021699	dist=106893;dist=188136	.	.
4	15612822	G	A	2959.28	0/0 | 6,0	0/0 | 10,0	0/0 | 4,0	0/0 | 6,0	0/0 | 5,0	0/1 | 5,3	1/1 | 0,13	0/1 | 7,6	0/1 | 5,5	1/1 | 0,17	1/1 | 0,13	1/1 | 0,12	intergenic	gene:ENSOARG00020021619,gene:ENSOARG00020021699	dist=106961;dist=188068	.	.
4	15613022	T	C	1798.59	0/0 | 10,0	0/0 | 6,0	0/0 | 8,0	0/0 | 9,0	0/0 | 5,0	0/1 | 8,5	1/1 | 0,7	0/1 | 3,4	0/1 | 7,2	1/1 | 0,10	1/1 | 0,13	1/1 | 0,8	intergenic	gene:ENSOARG00020021619,gene:ENSOARG00020021699	dist=107161;dist=187868	.	.
4	15613074	G	A	1829.97	0/0 | 8,0	0/0 | 5,0	0/0 | 9,0	0/0 | 8,0	0/0 | 3,0	0/1 | 8,9	1/1 | 0,4	0/1 | 6,5	0/0 | 5,0	1/1 | 0,12	1/1 | 0,10	1/1 | 0,9	intergenic	gene:ENSOARG00020021619,gene:ENSOARG00020021699	dist=107213;dist=187816	.	.
4	15613100	C	T	1853.51	0/0 | 8,0	0/0 | 6,0	0/0 | 8,0	0/0 | 6,0	0/0 | 4,0	0/1 | 5,9	1/1 | 0,6	0/1 | 8,6	0/0 | 6,0	1/1 | 0,10	1/1 | 0,9	1/1 | 0,10	intergenic	gene:ENSOARG00020021619,gene:ENSOARG00020021699	dist=107239;dist=187790	.	.
4	15613202	T	A	1786.15	0/0 | 7,0	0/0 | 12,0	0/0 | 5,0	0/0 | 6,0	0/0 | 8,0	0/1 | 5,8	1/1 | 0,6	0/1 | 5,7	0/1 | 8,2	1/1 | 0,6	1/1 | 0,8	1/1 | 0,10	intergenic	gene:ENSOARG00020021619,gene:ENSOARG00020021699	dist=107341;dist=187688	.	.
4	15613221	G	A	1688.84	0/0 | 8,0	0/0 | 11,0	0/0 | 5,0	0/0 | 7,0	0/0 | 8,0	0/1 | 7,7	1/1 | 0,6	0/1 | 6,6	0/1 | 8,2	1/1 | 0,5	1/1 | 0,6	1/1 | 0,12	intergenic	gene:ENSOARG00020021619,gene:ENSOARG00020021699	dist=107360;dist=187669	.	.
4	15613331	C	A	1860.62	0/0 | 11,0	0/0 | 9,0	0/0 | 7,0	0/0 | 10,0	0/0 | 11,0	0/1 | 6,7	1/1 | 0,3	0/1 | 5,9	0/1 | 6,2	1/1 | 0,8	1/1 | 0,11	1/1 | 0,12	intergenic	gene:ENSOARG00020021619,gene:ENSOARG00020021699	dist=107470;dist=187559	.	.
4	15613364	G	A	1823.38	0/0 | 11,0	0/0 | 9,0	0/0 | 10,0	0/0 | 7,0	0/0 | 11,0	0/1 | 5,5	1/1 | 0,4	0/1 | 7,8	0/0 | 6,0	1/1 | 0,8	1/1 | 0,10	1/1 | 0,13	intergenic	gene:ENSOARG00020021619,gene:ENSOARG00020021699	dist=107503;dist=187526	.	.
4	15613395	T	C	1824.32	0/0 | 8,0	0/0 | 12,0	0/0 | 9,0	0/0 | 6,0	0/0 | 12,0	0/1 | 5,6	1/1 | 0,6	0/1 | 6,8	0/0 | 5,0	1/1 | 0,7	1/1 | 0,12	1/1 | 0,11	intergenic	gene:ENSOARG00020021619,gene:ENSOARG00020021699	dist=107534;dist=187495	.	.
4	15613533	T	C	1988.9	0/0 | 12,0	0/0 | 10,0	0/0 | 6,0	0/0 | 11,0	0/0 | 13,0	0/1 | 3,3	1/1 | 0,11	0/1 | 9,3	0/1 | 5,6	1/1 | 0,6	1/1 | 0,13	1/1 | 0,11	intergenic	gene:ENSOARG00020021619,gene:ENSOARG00020021699	dist=107672;dist=187357	.	.
4	15613549	T	C	1937.88	0/0 | 10,0	0/0 | 9,0	0/0 | 7,0	0/0 | 10,0	0/0 | 12,0	0/1 | 5,4	1/1 | 0,10	0/1 | 9,3	0/1 | 5,6	1/1 | 0,7	1/1 | 0,12	1/1 | 0,10	intergenic	gene:ENSOARG00020021619,gene:ENSOARG00020021699	dist=107688;dist=187341	.	.
4	15613595	T	G	2239.96	0/0 | 11,0	0/0 | 9,0	0/0 | 9,0	0/0 | 10,0	0/0 | 11,0	0/1 | 6,6	1/1 | 0,9	0/1 | 8,4	0/1 | 2,6	1/1 | 0,12	1/1 | 0,13	1/1 | 0,11	intergenic	gene:ENSOARG00020021619,gene:ENSOARG00020021699	dist=107734;dist=187295	.	.
4	15613626	G	A	2458.94	0/0 | 10,0	0/0 | 10,0	0/0 | 10,0	0/0 | 9,0	0/0 | 8,0	0/1 | 5,7	1/1 | 0,15	0/1 | 9,5	0/1 | 3,4	1/1 | 0,16	1/1 | 0,12	1/1 | 0,9	intergenic	gene:ENSOARG00020021619,gene:ENSOARG00020021699	dist=107765;dist=187264	.	.
4	15613947	G	A	2413.69	0/0 | 5,0	0/0 | 7,0	0/0 | 5,0	0/0 | 13,0	0/0 | 6,0	0/1 | 2,6	1/1 | 0,12	0/1 | 4,4	0/1 | 11,4	1/1 | 0,12	1/1 | 0,8	1/1 | 0,11	intergenic	gene:ENSOARG00020021619,gene:ENSOARG00020021699	dist=108086;dist=186943	.	.
4	15613949	A	G	2505.69	0/0 | 5,0	0/0 | 7,0	0/0 | 5,0	0/0 | 13,0	0/0 | 6,0	0/1 | 2,6	1/1 | 0,12	0/1 | 4,4	0/1 | 8,7	1/1 | 0,12	1/1 | 0,8	1/1 | 0,11	intergenic	gene:ENSOARG00020021619,gene:ENSOARG00020021699	dist=108088;dist=186941	.	.
4	15613953	G	A	2317.52	0/0 | 6,0	0/0 | 7,0	0/0 | 5,0	0/0 | 13,0	0/0 | 6,0	0/1 | 2,6	1/1 | 0,11	0/1 | 3,4	0/1 | 11,3	1/1 | 0,12	1/1 | 0,8	1/1 | 0,10	intergenic	gene:ENSOARG00020021619,gene:ENSOARG00020021699	dist=108092;dist=186937	.	.
4	15613987	C	T	2161.54	0/0 | 6,0	0/0 | 8,0	0/0 | 3,0	0/0 | 10,0	0/0 | 6,0	0/1 | 1,4	1/1 | 0,11	0/1 | 3,5	0/1 | 5,5	1/1 | 0,12	1/1 | 0,8	1/1 | 0,11	intergenic	gene:ENSOARG00020021619,gene:ENSOARG00020021699	dist=108126;dist=186903	.	.
4	15623621	G	T	1918.4	1/1 | 0,12	0/1 | 7,3	1/1 | 0,5	1/1 | 0,11	1/1 | 0,12	0/1 | 5,3	0/0 | 4,0	0/0 | 7,0	0/0 | 7,0	0/0 | 21,0	0/0 | 14,0	0/1 | 4,5	intergenic	gene:ENSOARG00020021619,gene:ENSOARG00020021699	dist=117760;dist=177269	.	.
4	15787030	G	T	1721.82	1/1 | 0,12	0/1 | 3,7	1/1 | 0,3	1/1 | 0,12	0/1 | 5,6	0/1 | 5,5	0/0 | 11,0	0/0 | 12,0	0/0 | 10,0	0/1 | 9,3	0/0 | 12,0	0/0 | 10,0	intergenic	gene:ENSOARG00020021619,gene:ENSOARG00020021699	dist=281169;dist=13860	.	.
4	15787168	T	C	2201.28	1/1 | 0,18	0/1 | 5,4	1/1 | 0,5	1/1 | 0,17	0/1 | 3,7	0/1 | 12,5	0/0 | 12,0	0/0 | 5,0	0/0 | 14,0	0/1 | 10,10	0/0 | 12,0	0/0 | 11,0	intergenic	gene:ENSOARG00020021619,gene:ENSOARG00020021699	dist=281307;dist=13722	.	.
4	15787210	G	T	2512.96	1/1 | 0,15	0/1 | 6,6	1/1 | 0,4	1/1 | 0,18	0/1 | 2,7	0/1 | 11,5	0/0 | 8,0	0/0 | 6,0	0/0 | 17,0	0/1 | 9,10	0/0 | 10,0	0/0 | 11,0	intergenic	gene:ENSOARG00020021619,gene:ENSOARG00020021699	dist=281349;dist=13680	.	.
4	15787748	T	A	1852.06	1/1 | 0,9	0/1 | 2,4	1/1 | 0,12	1/1 | 0,9	0/1 | 2,4	0/1 | 3,3	0/0 | 20,0	0/0 | 13,0	0/0 | 16,0	0/1 | 5,9	0/0 | 4,0	0/0 | 14,0	intergenic	gene:ENSOARG00020021619,gene:ENSOARG00020021699	dist=281887;dist=13142	.	.
4	15788101	C	T	1758.94	1/1 | 0,9	0/1 | 5,8	1/1 | 0,6	1/1 | 0,10	0/1 | 2,3	0/1 | 2,5	0/0 | 20,0	0/0 | 11,0	0/0 | 13,0	0/1 | 6,8	0/0 | 16,0	0/0 | 10,0	intergenic	gene:ENSOARG00020021619,gene:ENSOARG00020021699	dist=282240;dist=12789	.	.
4	15788274	G	T	1741.95	1/1 | 0,6	0/1 | 3,5	1/1 | 0,12	1/1 | 0,12	0/1 | 7,6	0/1 | 7,2	0/0 | 14,0	0/0 | 14,0	0/0 | 15,0	0/1 | 5,6	0/0 | 15,0	0/0 | 13,0	intergenic	gene:ENSOARG00020021619,gene:ENSOARG00020021699	dist=282413;dist=12616	.	.
4	15788791	A	G	1071.13	1/1 | 0,7	0/1 | 6,3	1/1 | 0,6	1/1 | 0,8	0/1 | 3,5	./. | 0,0	0/0 | 10,0	0/0 | 12,0	0/0 | 9,0	0/1 | 3,3	0/0 | 9,0	0/0 | 11,0	intergenic	gene:ENSOARG00020021619,gene:ENSOARG00020021699	dist=282930;dist=12099	.	.
4	15788854	C	T	1809.69	1/1 | 0,7	0/1 | 7,3	1/1 | 0,9	1/1 | 0,10	0/1 | 4,7	1/1 | 0,2	0/0 | 11,0	0/0 | 11,0	0/0 | 10,0	0/1 | 2,6	0/0 | 7,0	0/0 | 9,0	intergenic	gene:ENSOARG00020021619,gene:ENSOARG00020021699	dist=282993;dist=12036	.	.
4	15788863	T	C	1724.99	1/1 | 0,7	0/1 | 7,3	1/1 | 0,8	1/1 | 0,11	0/1 | 4,5	0/1 | 1,2	0/0 | 12,0	0/0 | 12,0	0/0 | 11,0	0/1 | 2,6	0/0 | 10,0	0/0 | 12,0	intergenic	gene:ENSOARG00020021619,gene:ENSOARG00020021699	dist=283002;dist=12027	.	.
4	15789388	C	T	1640.56	1/1 | 0,1	0/1 | 3,4	1/1 | 0,5	1/1 | 0,9	0/1 | 6,4	0/1 | 6,11	0/0 | 12,0	0/0 | 4,0	0/0 | 15,0	0/1 | 6,6	0/0 | 12,0	0/0 | 12,0	intergenic	gene:ENSOARG00020021619,gene:ENSOARG00020021699	dist=283527;dist=11502	.	.
4	15789476	C	T	2200.05	1/1 | 0,8	0/1 | 2,5	1/1 | 0,10	1/1 | 0,11	0/1 | 3,3	0/1 | 5,7	0/0 | 18,0	0/0 | 9,0	0/0 | 10,0	0/1 | 5,9	0/0 | 11,0	0/0 | 13,0	intergenic	gene:ENSOARG00020021619,gene:ENSOARG00020021699	dist=283615;dist=11414	.	.
4	15789621	G	A	1734.48	1/1 | 0,9	0/1 | 3,2	1/1 | 0,6	1/1 | 0,16	0/1 | 4,5	0/1 | 9,8	0/0 | 12,0	0/0 | 4,0	0/0 | 15,0	0/1 | 7,5	0/0 | 9,0	0/0 | 15,0	intergenic	gene:ENSOARG00020021619,gene:ENSOARG00020021699	dist=283760;dist=11269	.	.
4	15789654	T	C	1684.12	1/1 | 0,9	0/1 | 2,3	1/1 | 0,5	1/1 | 0,14	0/1 | 2,4	0/1 | 9,6	0/0 | 15,0	0/0 | 5,0	0/0 | 10,0	0/1 | 9,3	0/0 | 12,0	0/0 | 14,0	intergenic	gene:ENSOARG00020021619,gene:ENSOARG00020021699	dist=283793;dist=11236	.	.
4	15791325	G	A	1133.25	1/1 | 0,6	1/1 | 0,7	1/1 | 0,3	1/1 | 0,8	0/0 | 7,0	0/1 | 3,4	0/0 | 9,0	0/0 | 9,0	0/0 | 9,0	0/1 | 8,3	0/0 | 7,0	0/0 | 15,0	intergenic	gene:ENSOARG00020021619,gene:ENSOARG00020021699	dist=285464;dist=9565	.	.
4	15792810	C	T	1582.16	1/1 | 0,10	0/1 | 7,4	1/1 | 0,7	1/1 | 0,7	0/1 | 4,6	0/1 | 4,4	0/0 | 3,0	0/0 | 7,0	0/0 | 8,0	0/1 | 3,4	0/0 | 15,0	0/0 | 13,0	intergenic	gene:ENSOARG00020021619,gene:ENSOARG00020021699	dist=286949;dist=8080	.	.
4	15792924	T	C	1837.79	1/1 | 0,4	1/1 | 0,13	1/1 | 0,10	1/1 | 0,4	0/1 | 6,6	1/1 | 0,4	0/0 | 11,0	0/0 | 14,0	0/1 | 2,9	0/1 | 4,2	0/0 | 10,0	0/0 | 14,0	intergenic	gene:ENSOARG00020021619,gene:ENSOARG00020021699	dist=287063;dist=7966	.	.
4	15794765	G	A	1473.49	1/1 | 0,9	0/1 | 2,2	1/1 | 0,4	1/1 | 0,12	0/1 | 7,6	0/1 | 7,3	0/0 | 2,0	0/0 | 15,0	0/0 | 11,0	0/1 | 8,5	0/0 | 9,0	0/0 | 7,0	intergenic	gene:ENSOARG00020021619,gene:ENSOARG00020021699	dist=288904;dist=6125	.	.
4	15801600	A	T	2056.85	1/1 | 0,8	0/1 | 4,5	1/1 | 0,12	1/1 | 0,9	0/1 | 8,3	1/1 | 0,6	0/0 | 11,0	0/0 | 7,0	0/0 | 13,0	0/1 | 7,6	0/0 | 7,0	0/0 | 10,0	intronic	gene:ENSOARG00020021699	.	.	.
4	15810854	A	C	1590.93	1/1 | 0,8	0/1 | 4,2	1/1 | 0,6	1/1 | 0,13	0/1 | 8,3	0/1 | 7,7	0/0 | 21,0	0/0 | 16,0	0/0 | 10,0	0/1 | 8,8	0/0 | 20,0	0/0 | 10,0	intronic	gene:ENSOARG00020021699	.	.	.
4	15812335	C	A	1346.67	1/1 | 0,9	0/1 | 2,4	1/1 | 0,6	0/1 | 2,6	0/1 | 3,5	1/1 | 0,4	0/0 | 10,0	0/0 | 15,0	0/0 | 12,0	0/1 | 4,4	0/0 | 15,0	0/0 | 8,0	intronic	gene:ENSOARG00020021699	.	.	.
4	15812415	G	A	1341.25	1/1 | 0,8	1/1 | 0,3	1/1 | 0,10	0/1 | 2,3	0/1 | 3,4	1/1 | 0,3	0/0 | 10,0	0/0 | 8,0	0/0 | 8,0	0/1 | 5,9	0/0 | 12,0	0/0 | 6,0	intronic	gene:ENSOARG00020021699	.	.	.
4	15814168	T	C	1628.96	1/1 | 0,10	0/1 | 5,6	1/1 | 0,7	1/1 | 0,7	0/1 | 9,4	0/1 | 7,4	0/0 | 14,0	0/0 | 14,0	0/0 | 10,0	0/1 | 3,5	0/0 | 10,0	0/0 | 13,0	intronic	gene:ENSOARG00020021699	.	.	.
4	15814317	A	G	2240.17	1/1 | 0,6	0/1 | 2,6	1/1 | 0,17	1/1 | 0,12	0/1 | 5,6	0/1 | 9,4	0/0 | 11,0	0/0 | 9,0	0/0 | 11,0	0/1 | 1,9	0/0 | 8,0	0/0 | 9,0	intronic	gene:ENSOARG00020021699	.	.	.
4	15814921	G	A	1695.12	1/1 | 0,12	0/1 | 7,6	1/1 | 0,6	1/1 | 0,11	0/1 | 5,4	0/1 | 4,8	0/0 | 12,0	0/0 | 11,0	0/0 | 10,0	0/1 | 7,2	0/0 | 12,0	0/0 | 6,0	intronic	gene:ENSOARG00020021699	.	.	.
4	15815097	G	A	1611.07	1/1 | 0,8	0/1 | 4,5	1/1 | 0,12	1/1 | 0,7	0/1 | 8,3	0/1 | 12,5	0/0 | 14,0	0/0 | 10,0	0/0 | 14,0	0/1 | 6,6	0/0 | 18,0	0/0 | 9,0	intronic	gene:ENSOARG00020021699	.	.	.
4	15815287	C	T	2137.95	1/1 | 0,11	0/1 | 7,12	1/1 | 0,5	1/1 | 0,11	0/1 | 3,6	0/1 | 7,8	0/0 | 9,0	0/0 | 16,0	0/0 | 7,0	0/1 | 5,7	0/0 | 15,0	0/0 | 16,0	intronic	gene:ENSOARG00020021699	.	.	.
4	15816120	T	C	1445.11	1/1 | 0,5	0/1 | 4,4	1/1 | 0,9	1/1 | 0,8	0/1 | 8,5	0/1 | 4,4	0/0 | 10,0	0/0 | 10,0	0/0 | 12,0	0/1 | 7,8	0/0 | 5,0	0/0 | 11,0	intronic	gene:ENSOARG00020021699	.	.	.
4	15817642	C	T	1512.62	1/1 | 0,8	0/1 | 4,7	1/1 | 0,5	1/1 | 0,8	0/1 | 5,8	0/1 | 6,5	0/0 | 12,0	0/0 | 8,0	0/0 | 8,0	0/1 | 10,6	0/0 | 12,0	0/0 | 8,0	intronic	gene:ENSOARG00020021699	.	.	.
4	15818743	T	C	1795.31	1/1 | 0,13	0/1 | 3,3	1/1 | 0,7	1/1 | 0,9	0/1 | 1,7	0/1 | 8,5	0/0 | 9,0	0/0 | 5,0	0/0 | 11,0	0/1 | 7,9	0/0 | 13,0	0/0 | 16,0	intronic	gene:ENSOARG00020021699	.	.	.
4	15826055	T	A	1496.71	1/1 | 0,10	0/1 | 3,2	1/1 | 0,10	1/1 | 0,7	0/1 | 3,6	0/1 | 2,6	0/0 | 8,0	0/0 | 9,0	0/0 | 10,0	0/1 | 6,4	0/0 | 7,0	0/0 | 11,0	intronic	gene:ENSOARG00020021699	.	.	.
4	15826746	G	A	2003.03	1/1 | 0,11	0/1 | 3,4	1/1 | 0,13	1/1 | 0,7	0/1 | 3,3	0/1 | 5,10	0/0 | 12,0	0/0 | 10,0	0/0 | 16,0	0/1 | 7,8	0/0 | 10,0	0/0 | 9,0	intronic	gene:ENSOARG00020021699	.	.	.
4	15827422	A	G	1575.07	1/1 | 0,9	0/1 | 5,6	1/1 | 0,7	1/1 | 0,10	0/1 | 2,5	0/1 | 3,4	0/0 | 12,0	0/0 | 10,0	0/0 | 14,0	0/1 | 4,5	0/0 | 12,0	0/0 | 7,0	intronic	gene:ENSOARG00020021699	.	.	.
4	15829123	C	T	1574.01	1/1 | 0,5	0/1 | 1,4	1/1 | 0,7	1/1 | 0,12	0/1 | 4,9	0/1 | 7,7	0/0 | 11,0	0/0 | 12,0	0/0 | 10,0	0/0 | 5,0	0/0 | 9,0	0/0 | 6,0	intronic	gene:ENSOARG00020021699	.	.	.
4	15829349	A	G	1510.26	1/1 | 0,7	0/1 | 3,3	1/1 | 0,5	1/1 | 0,9	0/1 | 3,7	0/1 | 5,3	0/0 | 16,0	0/0 | 7,0	0/0 | 10,0	0/1 | 3,7	0/0 | 6,0	0/0 | 12,0	intronic	gene:ENSOARG00020021699	.	.	.
4	15829942	C	G	1567.28	1/1 | 0,13	0/1 | 1,3	1/1 | 0,9	1/1 | 0,10	0/1 | 7,2	0/1 | 2,3	0/0 | 7,0	0/0 | 10,0	0/0 | 9,0	0/1 | 5,5	0/0 | 6,0	0/0 | 10,0	intronic	gene:ENSOARG00020021699	.	.	.
4	15830153	A	G	1333.89	1/1 | 0,7	0/1 | 3,4	1/1 | 0,5	1/1 | 0,9	0/1 | 7,6	0/1 | 5,4	0/0 | 17,0	0/0 | 13,0	0/0 | 13,0	0/1 | 8,2	0/0 | 7,0	0/0 | 10,0	intronic	gene:ENSOARG00020021699	.	.	.
4	15830467	A	G	1867.05	1/1 | 0,9	0/1 | 6,5	1/1 | 0,13	1/1 | 0,10	0/1 | 4,6	0/1 | 4,4	0/0 | 14,0	0/0 | 17,0	0/0 | 13,0	0/1 | 6,8	0/0 | 12,0	0/0 | 11,0	intronic	gene:ENSOARG00020021699	.	.	.
4	15830652	T	C	1558.01	1/1 | 0,6	0/1 | 8,5	1/1 | 0,12	1/1 | 0,8	0/1 | 5,3	0/1 | 3,5	0/0 | 11,0	0/0 | 7,0	0/0 | 19,0	0/1 | 4,3	0/0 | 11,0	0/0 | 9,0	intronic	gene:ENSOARG00020021699	.	.	.
4	15830693	A	G	1668.07	1/1 | 0,8	0/1 | 7,4	1/1 | 0,9	1/1 | 0,10	0/1 | 5,5	0/1 | 6,4	0/0 | 12,0	0/0 | 11,0	0/0 | 22,0	0/1 | 1,5	0/0 | 11,0	0/0 | 11,0	intronic	gene:ENSOARG00020021699	.	.	.
4	15831172	G	C	1759.02	1/1 | 0,19	0/1 | 4,2	1/1 | 0,7	1/1 | 0,11	0/1 | 5,8	0/1 | 8,2	0/0 | 14,0	0/0 | 12,0	0/0 | 11,0	0/1 | 3,3	0/0 | 10,0	0/0 | 12,0	intronic	gene:ENSOARG00020021699	.	.	.
4	15831331	G	T	1547.97	1/1 | 0,13	0/1 | 3,3	1/1 | 0,11	1/1 | 0,8	0/1 | 6,2	0/1 | 7,4	0/0 | 6,0	0/0 | 4,0	0/0 | 12,0	0/1 | 7,3	0/0 | 5,0	0/0 | 17,0	intronic	gene:ENSOARG00020021699	.	.	.
4	15831417	A	C	1596.09	1/1 | 0,10	0/1 | 3,4	1/1 | 0,9	1/1 | 0,8	0/1 | 2,8	0/1 | 6,4	0/0 | 12,0	0/0 | 7,0	0/0 | 15,0	0/1 | 5,2	0/0 | 10,0	0/0 | 10,0	intronic	gene:ENSOARG00020021699	.	.	.
4	15834248	A	G	1414.71	1/1 | 0,7	0/1 | 3,7	1/1 | 0,10	1/1 | 0,6	0/0 | 1,0	0/1 | 7,7	0/0 | 7,0	0/0 | 10,0	0/0 | 11,0	0/0 | 8,0	0/0 | 10,0	0/0 | 12,0	intronic	gene:ENSOARG00020021699	.	.	.
4	15834315	G	A	1643.13	1/1 | 0,9	0/1 | 4,6	1/1 | 0,10	1/1 | 0,5	0/1 | 2,4	0/1 | 6,5	0/0 | 10,0	0/0 | 8,0	0/0 | 10,0	0/0 | 6,0	0/0 | 14,0	0/0 | 9,0	intronic	gene:ENSOARG00020021699	.	.	.
4	15834316	C	A	1643.13	1/1 | 0,9	0/1 | 4,6	1/1 | 0,10	1/1 | 0,5	0/1 | 2,4	0/1 | 6,5	0/0 | 10,0	0/0 | 8,0	0/0 | 10,0	0/0 | 6,0	0/0 | 14,0	0/0 | 9,0	intronic	gene:ENSOARG00020021699	.	.	.
4	15834360	G	A	1697.19	1/1 | 0,10	0/1 | 6,3	1/1 | 0,9	1/1 | 0,8	0/1 | 6,6	0/1 | 5,6	0/0 | 11,0	0/0 | 9,0	0/0 | 12,0	0/0 | 7,0	0/0 | 11,0	0/0 | 11,0	intronic	gene:ENSOARG00020021699	.	.	.
4	15835389	T	A	1797.11	1/1 | 0,12	0/1 | 11,6	1/1 | 0,8	1/1 | 0,12	0/1 | 3,5	0/1 | 6,1	0/0 | 10,0	0/0 | 8,0	0/0 | 17,0	0/1 | 8,4	0/0 | 18,0	0/0 | 9,0	intronic	gene:ENSOARG00020021699	.	.	.
4	15835494	C	T	1384.85	1/1 | 0,8	0/1 | 4,4	1/1 | 0,4	1/1 | 0,12	0/1 | 2,2	0/1 | 6,4	0/0 | 7,0	0/0 | 9,0	0/0 | 13,0	0/1 | 8,3	0/0 | 12,0	0/0 | 10,0	intronic	gene:ENSOARG00020021699	.	.	.
4	15835593	A	G	1499.95	1/1 | 0,8	0/1 | 4,2	1/1 | 0,9	1/1 | 0,6	0/1 | 5,7	0/1 | 2,3	0/0 | 9,0	0/0 | 13,0	0/0 | 11,0	0/1 | 8,5	0/0 | 11,0	0/0 | 17,0	intronic	gene:ENSOARG00020021699	.	.	.
4	15836010	G	A	969.64	1/1 | 0,7	0/1 | 4,3	1/1 | 0,3	1/1 | 0,3	0/1 | 7,3	0/1 | 4,2	0/0 | 8,0	0/0 | 5,0	0/0 | 19,0	0/1 | 2,5	0/0 | 4,0	0/0 | 14,0	intronic	gene:ENSOARG00020021699	.	.	.
4	15836263	G	A	1221.43	1/1 | 0,4	0/1 | 4,5	1/1 | 0,3	1/1 | 0,4	0/1 | 5,2	0/1 | 3,7	0/0 | 12,0	0/0 | 6,0	0/0 | 9,0	0/1 | 1,9	0/0 | 10,0	0/0 | 10,0	intronic	gene:ENSOARG00020021699	.	.	.
4	15836876	T	C	1604.99	1/1 | 0,5	0/1 | 6,7	1/1 | 0,5	1/1 | 0,14	0/1 | 7,8	0/1 | 1,2	0/0 | 14,0	0/0 | 9,0	0/0 | 10,0	0/1 | 6,6	0/0 | 8,0	0/0 | 15,0	intronic	gene:ENSOARG00020021699	.	.	.
4	15836946	G	A	1898.22	1/1 | 0,10	0/1 | 5,4	1/1 | 0,7	1/1 | 0,9	0/1 | 5,7	0/1 | 3,6	0/0 | 9,0	0/0 | 12,0	0/0 | 11,0	0/1 | 9,3	0/0 | 6,0	0/0 | 16,0	intronic	gene:ENSOARG00020021699	.	.	.
4	15837120	C	T	1580.57	1/1 | 0,14	0/1 | 2,1	1/1 | 0,10	1/1 | 0,8	0/1 | 4,3	0/1 | 4,3	0/0 | 4,0	0/0 | 10,0	0/0 | 13,0	0/1 | 2,3	0/0 | 2,0	0/0 | 13,0	intronic	gene:ENSOARG00020021699	.	.	.
4	15837206	C	T	1339.94	1/1 | 0,8	0/1 | 4,3	1/1 | 0,5	1/1 | 0,8	0/1 | 3,2	0/1 | 5,5	0/0 | 10,0	0/0 | 13,0	0/0 | 14,0	0/1 | 4,6	0/0 | 6,0	0/0 | 12,0	intronic	gene:ENSOARG00020021699	.	.	.
4	15837295	G	C	1469.41	1/1 | 0,8	0/1 | 5,5	1/1 | 0,5	1/1 | 0,13	1/1 | 0,5	0/1 | 4,4	0/0 | 11,0	0/0 | 10,0	0/0 | 10,0	0/1 | 7,4	0/0 | 14,0	0/0 | 10,0	intronic	gene:ENSOARG00020021699	.	.	.
4	15837319	C	A	1523.01	1/1 | 0,10	0/1 | 3,4	1/1 | 0,6	1/1 | 0,11	0/1 | 2,7	0/1 | 3,4	0/0 | 12,0	0/0 | 14,0	0/0 | 12,0	0/1 | 8,3	0/0 | 15,0	0/0 | 9,0	intronic	gene:ENSOARG00020021699	.	.	.
4	15837794	G	A	1596.35	1/1 | 0,7	0/1 | 3,6	1/1 | 0,7	1/1 | 0,11	0/1 | 4,5	0/1 | 3,5	0/0 | 13,0	0/0 | 6,0	0/0 | 6,0	0/1 | 5,4	0/0 | 9,0	0/0 | 8,0	intronic	gene:ENSOARG00020021699	.	.	.
4	15838122	C	T	1234.72	1/1 | 0,6	0/1 | 3,5	1/1 | 0,3	1/1 | 0,8	0/1 | 4,5	0/1 | 4,3	0/0 | 13,0	0/0 | 10,0	0/0 | 7,0	0/1 | 4,3	0/0 | 9,0	0/0 | 10,0	intronic	gene:ENSOARG00020021699	.	.	.
4	15838239	A	G	1794.02	1/1 | 0,9	0/1 | 6,5	1/1 | 0,5	1/1 | 0,12	0/1 | 5,8	0/1 | 4,1	0/0 | 8,0	0/0 | 6,0	0/0 | 12,0	0/1 | 6,5	0/0 | 13,0	0/0 | 12,0	intronic	gene:ENSOARG00020021699	.	.	.
4	15838264	T	A	1915.73	1/1 | 0,8	0/1 | 4,5	1/1 | 0,6	1/1 | 0,12	0/1 | 4,8	0/1 | 4,2	0/0 | 6,0	0/0 | 5,0	0/0 | 12,0	0/1 | 5,6	0/0 | 11,0	0/0 | 14,0	intronic	gene:ENSOARG00020021699	.	.	.
4	15838527	G	A	1645.71	1/1 | 0,7	0/1 | 1,4	1/1 | 0,10	1/1 | 0,6	0/1 | 4,4	0/1 | 4,9	0/0 | 5,0	0/0 | 1,0	0/0 | 8,0	0/1 | 4,4	0/0 | 16,0	0/0 | 8,0	intronic	gene:ENSOARG00020021699	.	.	.
4	15838747	G	A	1855.94	1/1 | 0,10	0/1 | 3,2	1/1 | 0,13	1/1 | 0,11	0/1 | 5,2	0/1 | 5,6	0/0 | 13,0	0/0 | 8,0	0/0 | 7,0	0/1 | 7,6	0/0 | 12,0	0/0 | 6,0	intronic	gene:ENSOARG00020021699	.	.	.
4	15838947	G	A	1574.98	1/1 | 0,8	0/1 | 1,5	1/1 | 0,4	1/1 | 0,10	0/1 | 1,3	0/1 | 7,7	0/0 | 13,0	0/0 | 11,0	0/0 | 9,0	0/1 | 6,8	0/0 | 9,0	0/0 | 7,0	intronic	gene:ENSOARG00020021699	.	.	.
4	15838978	C	T	1867.34	1/1 | 0,8	0/1 | 1,4	1/1 | 0,5	1/1 | 0,10	1/1 | 0,4	0/1 | 7,4	0/0 | 11,0	0/0 | 13,0	0/0 | 9,0	0/1 | 5,10	0/0 | 10,0	0/0 | 8,0	intronic	gene:ENSOARG00020021699	.	.	.
4	15839329	A	C	1236.08	1/1 | 1,13	0/1 | 5,3	1/1 | 0,4	1/1 | 0,12	0/1 | 4,3	0/1 | 3,2	0/0 | 6,0	0/0 | 8,0	0/0 | 8,0	0/0 | 7,0	0/0 | 12,0	0/0 | 12,0	intronic	gene:ENSOARG00020021699	.	.	.
4	15839412	C	A	1613.13	1/1 | 0,7	0/1 | 5,6	1/1 | 0,5	1/1 | 0,11	0/1 | 5,4	0/1 | 7,2	0/0 | 5,0	0/0 | 9,0	0/0 | 9,0	0/1 | 5,5	0/0 | 13,0	0/0 | 8,0	intronic	gene:ENSOARG00020021699	.	.	.
4	15839433	G	A	1823.07	1/1 | 0,10	0/1 | 6,6	1/1 | 0,5	1/1 | 0,12	0/1 | 4,4	0/1 | 8,4	0/0 | 7,0	0/0 | 11,0	0/0 | 10,0	0/1 | 4,5	0/0 | 15,0	0/0 | 8,0	intronic	gene:ENSOARG00020021699	.	.	.
4	15839559	G	T	1687	1/1 | 0,10	0/1 | 2,4	1/1 | 0,6	1/1 | 0,9	0/1 | 9,3	0/1 | 9,8	0/0 | 10,0	0/0 | 14,0	0/0 | 9,0	0/1 | 9,5	0/0 | 13,0	0/0 | 8,0	intronic	gene:ENSOARG00020021699	.	.	.
4	15839786	A	G	1695.96	1/1 | 0,6	0/1 | 8,6	1/1 | 0,6	1/1 | 0,11	0/1 | 7,4	0/1 | 2,4	0/0 | 10,0	0/0 | 10,0	0/0 | 8,0	0/1 | 12,5	0/0 | 14,0	0/0 | 8,0	intronic	gene:ENSOARG00020021699	.	.	.
4	15839789	C	T	1667.86	1/1 | 0,6	0/1 | 9,6	1/1 | 0,5	1/1 | 0,11	0/1 | 7,4	0/1 | 2,4	0/0 | 10,0	0/0 | 10,0	0/0 | 8,0	0/1 | 12,5	0/0 | 13,0	0/0 | 8,0	intronic	gene:ENSOARG00020021699	.	.	.
4	15839990	T	C	1455.76	1/1 | 0,6	1/1 | 1,5	1/1 | 0,6	1/1 | 0,10	0/1 | 3,4	0/1 | 2,3	0/0 | 5,0	0/0 | 7,0	0/0 | 10,0	0/1 | 4,8	0/0 | 9,0	0/0 | 6,0	intronic	gene:ENSOARG00020021699	.	.	.
4	15840710	C	G	1710.65	1/1 | 0,9	0/1 | 10,6	1/1 | 0,8	1/1 | 0,16	0/1 | 5,3	0/1 | 6,6	0/0 | 18,0	0/0 | 11,0	0/0 | 11,0	0/1 | 9,2	0/0 | 10,0	0/0 | 11,0	intronic	gene:ENSOARG00020021699	.	.	.
4	15840963	A	C	2044.33	1/1 | 0,14	0/1 | 4,5	1/1 | 0,13	1/1 | 0,9	0/1 | 6,5	0/1 | 1,7	0/0 | 9,0	0/0 | 9,0	0/0 | 6,0	0/1 | 7,4	0/0 | 12,0	0/0 | 7,0	intronic	gene:ENSOARG00020021699	.	.	.
4	15841009	C	T	1563.17	1/1 | 0,10	0/1 | 2,5	1/1 | 0,9	1/1 | 0,7	0/1 | 6,5	0/1 | 4,5	0/0 | 11,0	0/0 | 10,0	0/0 | 9,0	0/1 | 3,5	0/0 | 13,0	0/0 | 8,0	intronic	gene:ENSOARG00020021699	.	.	.
4	15841035	T	C	1645.93	1/1 | 0,8	0/1 | 2,5	1/1 | 0,13	1/1 | 0,5	0/1 | 4,5	0/1 | 5,5	0/0 | 9,0	0/0 | 11,0	0/0 | 10,0	0/1 | 5,4	0/0 | 14,0	0/0 | 9,0	intronic	gene:ENSOARG00020021699	.	.	.
4	15841109	C	T	1481.79	1/1 | 0,5	0/1 | 2,3	1/1 | 0,11	1/1 | 0,6	0/1 | 4,6	0/1 | 5,4	0/0 | 12,0	0/0 | 10,0	0/0 | 11,0	0/1 | 7,6	0/0 | 9,0	0/0 | 13,0	intronic	gene:ENSOARG00020021699	.	.	.
4	15841199	A	G	1557.12	1/1 | 0,12	0/1 | 4,5	1/1 | 0,9	1/1 | 0,4	0/1 | 6,6	0/1 | 5,6	0/0 | 11,0	0/0 | 13,0	0/0 | 16,0	0/1 | 8,4	0/0 | 8,0	0/0 | 6,0	intronic	gene:ENSOARG00020021699	.	.	.
4	15841283	G	A	1588.79	1/1 | 0,11	0/1 | 6,3	1/1 | 0,9	1/1 | 0,7	0/1 | 5,3	0/1 | 6,6	0/0 | 12,0	0/0 | 13,0	0/0 | 15,0	0/1 | 11,2	0/0 | 4,0	0/0 | 5,0	intronic	gene:ENSOARG00020021699	.	.	.
4	15841398	G	A	1828.29	1/1 | 0,14	0/1 | 6,3	1/1 | 0,6	1/1 | 0,10	0/1 | 4,6	0/1 | 8,7	0/0 | 13,0	0/0 | 14,0	0/0 | 20,0	0/1 | 9,6	0/0 | 8,0	0/0 | 6,0	intronic	gene:ENSOARG00020021699	.	.	.
4	15841557	C	G	1881.15	1/1 | 0,12	0/1 | 5,5	1/1 | 0,12	1/1 | 0,9	0/1 | 7,4	0/1 | 4,5	0/0 | 15,0	0/0 | 12,0	0/0 | 15,0	0/1 | 7,5	0/0 | 8,0	0/0 | 7,0	intronic	gene:ENSOARG00020021699	.	.	.
4	15841580	A	T	2103.18	1/1 | 0,14	0/1 | 4,7	1/1 | 0,13	1/1 | 0,10	0/1 | 4,4	0/1 | 3,5	0/0 | 13,0	0/0 | 13,0	0/0 | 17,0	0/1 | 6,4	0/0 | 9,0	0/0 | 7,0	intronic	gene:ENSOARG00020021699	.	.	.
4	15841861	C	T	1778	1/1 | 0,6	0/1 | 1,11	1/1 | 0,7	1/1 | 0,11	0/1 | 4,5	0/1 | 4,5	0/0 | 7,0	0/0 | 3,0	0/0 | 5,0	0/1 | 1,2	0/0 | 7,0	0/0 | 6,0	intronic	gene:ENSOARG00020021699	.	.	.
4	15841923	A	G	1461.66	1/1 | 0,7	0/1 | 3,7	1/1 | 0,6	1/1 | 0,12	0/1 | 5,4	0/1 | 5,5	0/0 | 5,0	0/0 | 7,0	0/0 | 6,0	./. | 1,0	0/0 | 11,0	0/0 | 6,0	intronic	gene:ENSOARG00020021699	.	.	.
4	15842056	T	C	1259.69	1/1 | 0,9	0/1 | 6,6	1/1 | 0,4	1/1 | 0,6	0/1 | 11,4	0/1 | 4,5	0/0 | 8,0	0/0 | 12,0	0/0 | 10,0	0/1 | 1,4	0/0 | 10,0	0/0 | 12,0	intronic	gene:ENSOARG00020021699	.	.	.
4	15842099	C	T	1358.81	1/1 | 0,10	0/1 | 7,2	1/1 | 0,3	1/1 | 0,8	0/1 | 7,5	0/1 | 2,7	0/0 | 8,0	0/0 | 9,0	0/0 | 12,0	0/1 | 5,4	0/0 | 12,0	0/0 | 11,0	intronic	gene:ENSOARG00020021699	.	.	.
4	15842334	G	A	1037.9	1/1 | 0,4	0/1 | 4,4	1/1 | 0,2	1/1 | 0,8	0/0 | 5,0	0/1 | 4,7	0/0 | 9,0	0/0 | 8,0	0/0 | 8,0	0/0 | 8,0	0/0 | 6,0	0/0 | 13,0	intronic	gene:ENSOARG00020021699	.	.	.
4	15842335	C	T	1037.9	1/1 | 0,4	0/1 | 4,4	1/1 | 0,2	1/1 | 0,8	0/0 | 5,0	0/1 | 4,7	0/0 | 9,0	0/0 | 8,0	0/0 | 8,0	0/0 | 8,0	0/0 | 6,0	0/0 | 13,0	intronic	gene:ENSOARG00020021699	.	.	.
4	15842425	A	G	1586.32	1/1 | 0,7	0/1 | 3,4	1/1 | 0,2	1/1 | 0,12	0/1 | 6,4	0/1 | 4,8	0/0 | 6,0	0/0 | 7,0	0/0 | 10,0	0/1 | 7,4	0/0 | 10,0	0/0 | 11,0	intronic	gene:ENSOARG00020021699	.	.	.
4	15842607	G	C	1445.63	1/1 | 0,11	0/1 | 2,4	1/1 | 0,7	1/1 | 0,5	0/1 | 2,4	0/1 | 3,3	0/0 | 6,0	0/0 | 7,0	0/0 | 4,0	0/1 | 3,5	0/0 | 8,0	0/0 | 11,0	intronic	gene:ENSOARG00020021699	.	.	.
4	15842828	T	C	1604.82	1/1 | 0,12	0/1 | 6,3	1/1 | 0,7	1/1 | 0,5	0/1 | 6,7	0/1 | 4,6	0/0 | 13,0	0/0 | 14,0	0/0 | 12,0	0/1 | 7,6	0/0 | 13,0	0/0 | 12,0	intronic	gene:ENSOARG00020021699	.	.	.
4	15842905	C	T	2032.94	1/1 | 0,13	0/1 | 4,8	1/1 | 0,9	1/1 | 0,6	0/1 | 8,5	0/1 | 3,2	0/0 | 13,0	0/0 | 16,0	0/0 | 12,0	0/1 | 6,6	0/0 | 12,0	0/0 | 15,0	intronic	gene:ENSOARG00020021699	.	.	.
4	15842914	A	G	2091.95	1/1 | 0,13	0/1 | 4,8	1/1 | 0,9	1/1 | 0,6	0/1 | 8,5	0/1 | 4,3	0/0 | 13,0	0/0 | 16,0	0/0 | 10,0	0/1 | 6,6	0/0 | 12,0	0/0 | 15,0	intronic	gene:ENSOARG00020021699	.	.	.
4	15842919	G	A	2086.95	1/1 | 0,12	0/1 | 4,8	1/1 | 0,10	1/1 | 0,6	0/1 | 8,5	0/1 | 4,3	0/0 | 13,0	0/0 | 16,0	0/0 | 10,0	0/1 | 6,6	0/0 | 11,0	0/0 | 16,0	intronic	gene:ENSOARG00020021699	.	.	.
4	15842957	G	A	1692.98	1/1 | 0,8	0/1 | 3,8	1/1 | 0,11	1/1 | 0,7	0/1 | 5,4	0/1 | 6,2	0/0 | 10,0	0/0 | 15,0	0/0 | 12,0	0/1 | 5,7	0/0 | 13,0	0/0 | 15,0	intronic	gene:ENSOARG00020021699	.	.	.
4	15843507	A	T	1760.08	1/1 | 0,7	0/1 | 4,5	1/1 | 0,15	1/1 | 0,9	0/1 | 3,8	0/1 | 15,5	0/0 | 7,0	0/0 | 9,0	0/0 | 11,0	0/1 | 5,4	0/0 | 14,0	0/0 | 19,0	intronic	gene:ENSOARG00020021699	.	.	.
4	15843579	T	C	1686.56	1/1 | 0,8	0/1 | 3,3	1/1 | 0,15	1/1 | 0,7	0/1 | 4,6	0/1 | 13,8	0/0 | 6,0	0/0 | 7,0	0/0 | 11,0	0/1 | 4,2	0/0 | 10,0	0/0 | 15,0	intronic	gene:ENSOARG00020021699	.	.	.
4	15843668	A	G	1412.9	1/1 | 0,10	0/1 | 4,6	1/1 | 0,6	1/1 | 0,6	0/1 | 2,2	0/1 | 7,6	0/0 | 9,0	0/0 | 9,0	0/0 | 9,0	0/1 | 8,4	0/0 | 14,0	0/0 | 9,0	intronic	gene:ENSOARG00020021699	.	.	.
4	15843727	A	C	1714.09	1/1 | 0,9	0/1 | 4,6	1/1 | 0,7	1/1 | 0,9	0/1 | 1,3	0/1 | 5,4	0/0 | 12,0	0/0 | 10,0	0/0 | 7,0	0/1 | 9,3	0/0 | 15,0	0/0 | 9,0	intronic	gene:ENSOARG00020021699	.	.	.
4	15843732	A	C	1756.07	1/1 | 0,9	0/1 | 3,6	1/1 | 0,7	1/1 | 0,9	0/1 | 1,3	0/1 | 5,4	0/0 | 12,0	0/0 | 9,0	0/0 | 7,0	0/1 | 10,4	0/0 | 16,0	0/0 | 9,0	intronic	gene:ENSOARG00020021699	.	.	.
4	15843754	G	A	1759.36	1/1 | 0,9	0/1 | 2,8	1/1 | 0,7	1/1 | 0,10	0/1 | 2,2	0/1 | 4,3	0/0 | 8,0	0/0 | 8,0	0/0 | 7,0	0/1 | 10,4	0/0 | 11,0	0/0 | 6,0	intronic	gene:ENSOARG00020021699	.	.	.
4	15843912	G	A	2510.36	1/1 | 0,17	0/1 | 2,5	1/1 | 0,8	1/1 | 0,17	0/1 | 5,3	0/1 | 7,5	0/0 | 7,0	0/0 | 7,0	0/0 | 6,0	0/1 | 7,5	0/0 | 17,0	0/0 | 9,0	intronic	gene:ENSOARG00020021699	.	.	.
4	15843920	C	T	2434.18	1/1 | 0,17	0/1 | 2,5	1/1 | 0,8	1/1 | 0,17	0/1 | 6,2	0/1 | 7,3	0/0 | 6,0	0/0 | 7,0	0/0 | 6,0	0/1 | 7,5	0/0 | 16,0	0/0 | 9,0	intronic	gene:ENSOARG00020021699	.	.	.
4	15843954	T	C	2171.26	1/1 | 0,17	0/1 | 2,6	1/1 | 0,6	1/1 | 0,18	0/1 | 6,3	0/1 | 5,5	0/0 | 8,0	0/0 | 6,0	0/0 | 7,0	0/1 | 7,6	0/0 | 15,0	0/0 | 8,0	intronic	gene:ENSOARG00020021699	.	.	.
4	15843983	C	A	2067.36	1/1 | 0,11	0/1 | 3,5	1/1 | 0,9	1/1 | 0,18	0/1 | 8,2	0/1 | 5,6	0/0 | 9,0	0/0 | 7,0	0/0 | 6,0	0/1 | 6,6	0/0 | 13,0	0/0 | 7,0	intronic	gene:ENSOARG00020021699	.	.	.
4	15844028	C	G	2043.19	1/1 | 0,9	0/1 | 2,2	1/1 | 0,8	1/1 | 0,18	0/1 | 8,3	0/1 | 4,5	0/0 | 12,0	0/0 | 8,0	0/0 | 7,0	0/1 | 3,4	0/0 | 11,0	0/0 | 3,0	intronic	gene:ENSOARG00020021699	.	.	.
4	15844036	C	T	1935.24	1/1 | 0,8	0/1 | 2,1	1/1 | 0,8	1/1 | 0,18	0/1 | 8,3	0/1 | 4,5	0/0 | 12,0	0/0 | 8,0	0/0 | 6,0	0/1 | 3,4	0/0 | 10,0	0/0 | 3,0	intronic	gene:ENSOARG00020021699	.	.	.
4	15844150	T	A	1465.05	1/1 | 0,8	0/1 | 2,1	1/1 | 0,5	1/1 | 0,12	0/1 | 6,5	0/1 | 5,4	0/0 | 6,0	0/0 | 13,0	0/0 | 4,0	0/1 | 2,5	0/0 | 10,0	0/0 | 4,0	intronic	gene:ENSOARG00020021699	.	.	.
4	15844205	G	A	1868.8	1/1 | 0,14	0/1 | 2,2	1/1 | 0,6	1/1 | 0,7	0/1 | 6,5	0/1 | 4,5	0/0 | 5,0	0/0 | 10,0	0/0 | 4,0	0/1 | 3,6	0/0 | 7,0	0/0 | 4,0	intronic	gene:ENSOARG00020021699	.	.	.
4	15844211	C	T	1907.2	1/1 | 0,14	0/1 | 2,2	1/1 | 0,5	1/1 | 0,7	0/1 | 6,6	0/1 | 3,6	0/0 | 5,0	0/0 | 12,0	0/0 | 4,0	0/1 | 4,6	0/0 | 7,0	0/0 | 4,0	intronic	gene:ENSOARG00020021699	.	.	.
4	15844253	C	T	1610.23	1/1 | 0,14	0/1 | 3,3	1/1 | 0,5	1/1 | 0,8	0/1 | 7,5	0/1 | 3,6	0/0 | 7,0	0/0 | 13,0	0/0 | 6,0	0/1 | 4,6	0/0 | 6,0	0/0 | 2,0	intronic	gene:ENSOARG00020021699	.	.	.
4	15844337	C	T	1501.14	1/1 | 0,11	0/1 | 1,3	1/1 | 0,12	1/1 | 0,5	0/1 | 4,6	0/1 | 4,4	0/0 | 6,0	0/0 | 8,0	0/0 | 10,0	0/1 | 4,2	0/0 | 7,0	0/0 | 8,0	intronic	gene:ENSOARG00020021699	.	.	.
4	15844354	G	A	1434.01	1/1 | 0,10	0/1 | 1,3	1/1 | 0,11	1/1 | 0,5	0/1 | 5,6	0/1 | 4,5	0/0 | 5,0	0/0 | 7,0	0/0 | 8,0	0/1 | 3,1	0/0 | 6,0	0/0 | 10,0	intronic	gene:ENSOARG00020021699	.	.	.
4	15844366	T	C	1219.2	1/1 | 0,9	0/1 | 1,3	1/1 | 0,10	1/1 | 0,5	0/1 | 4,3	0/1 | 4,4	0/0 | 3,0	0/0 | 8,0	0/0 | 8,0	0/1 | 2,1	0/0 | 6,0	0/0 | 11,0	intronic	gene:ENSOARG00020021699	.	.	.
4	15844396	G	T	1317.12	1/1 | 0,8	1/1 | 0,3	1/1 | 0,10	1/1 | 0,4	0/1 | 6,3	0/1 | 4,3	0/0 | 4,0	0/0 | 9,0	0/0 | 7,0	0/0 | 2,0	0/0 | 8,0	0/0 | 12,0	intronic	gene:ENSOARG00020021699	.	.	.
4	15844400	G	A	1317.38	1/1 | 0,8	1/1 | 0,3	1/1 | 0,10	1/1 | 0,4	0/1 | 6,3	0/1 | 4,3	0/0 | 4,0	0/0 | 7,0	0/0 | 6,0	0/0 | 2,0	0/0 | 8,0	0/0 | 12,0	intronic	gene:ENSOARG00020021699	.	.	.
4	15844408	C	T	1230.19	1/1 | 0,8	1/1 | 0,2	1/1 | 0,10	1/1 | 0,4	0/1 | 6,2	0/1 | 4,3	0/0 | 4,0	0/0 | 7,0	0/0 | 7,0	0/0 | 2,0	0/0 | 11,0	0/0 | 13,0	intronic	gene:ENSOARG00020021699	.	.	.
4	15844409	A	G	1230.2	1/1 | 0,8	1/1 | 0,2	1/1 | 0,10	1/1 | 0,4	0/1 | 6,2	0/1 | 4,3	0/0 | 4,0	0/0 | 7,0	0/0 | 7,0	0/0 | 2,0	0/0 | 10,0	0/0 | 13,0	intronic	gene:ENSOARG00020021699	.	.	.
4	15845151	A	C	1392.84	1/1 | 0,12	0/1 | 4,2	1/1 | 0,3	1/1 | 0,13	0/1 | 4,3	0/1 | 1,2	0/0 | 15,0	0/0 | 12,0	0/0 | 9,0	0/1 | 6,3	0/0 | 14,0	0/0 | 9,0	intronic	gene:ENSOARG00020021699	.	.	.
4	15845197	T	C	1818.47	1/1 | 0,12	0/1 | 8,3	1/1 | 0,5	1/1 | 0,15	0/1 | 3,1	0/1 | 2,4	0/0 | 13,0	0/0 | 12,0	0/0 | 10,0	0/1 | 8,3	0/0 | 16,0	0/0 | 11,0	intronic	gene:ENSOARG00020021699	.	.	.
4	15845198	G	A	1818.47	1/1 | 0,12	0/1 | 8,3	1/1 | 0,5	1/1 | 0,15	0/1 | 3,1	0/1 | 2,4	0/0 | 13,0	0/0 | 13,0	0/0 | 10,0	0/1 | 8,3	0/0 | 16,0	0/0 | 11,0	intronic	gene:ENSOARG00020021699	.	.	.
4	15845290	C	T	1550.22	1/1 | 0,7	0/1 | 8,6	1/1 | 0,5	1/1 | 0,9	./. | 0,0	0/1 | 1,6	0/0 | 5,0	0/0 | 12,0	0/0 | 14,0	0/1 | 5,4	0/0 | 13,0	0/0 | 12,0	intronic	gene:ENSOARG00020021699	.	.	.
4	15845291	A	G	1550.47	1/1 | 0,7	0/1 | 8,6	1/1 | 0,5	1/1 | 0,9	./. | 0,0	0/1 | 1,6	0/0 | 4,0	0/0 | 12,0	0/0 | 14,0	0/1 | 5,4	0/0 | 13,0	0/0 | 12,0	intronic	gene:ENSOARG00020021699	.	.	.
4	15845507	G	A	957.8	1/1 | 0,4	0/1 | 11,4	1/1 | 0,5	1/1 | 0,3	0/1 | 2,7	0/1 | 3,3	0/0 | 10,0	0/0 | 7,0	0/0 | 14,0	0/1 | 8,5	0/0 | 4,0	0/0 | 10,0	intronic	gene:ENSOARG00020021699	.	.	.
4	15845712	T	C	1033.9	1/1 | 0,7	0/1 | 3,4	1/1 | 0,3	1/1 | 0,6	./. | 3,0	0/1 | 2,3	0/0 | 7,0	0/0 | 8,0	0/0 | 7,0	0/1 | 6,2	0/0 | 9,0	0/0 | 8,0	intronic	gene:ENSOARG00020021699	.	.	.
4	15845781	A	G	1612.87	1/1 | 0,12	0/1 | 3,4	1/1 | 0,5	1/1 | 0,8	0/1 | 2,5	0/1 | 3,4	0/0 | 11,0	0/0 | 9,0	0/0 | 9,0	0/0 | 6,0	0/0 | 8,0	0/0 | 10,0	intronic	gene:ENSOARG00020021699	.	.	.
4	15845785	G	A	1598.06	1/1 | 0,12	0/1 | 3,4	1/1 | 0,5	1/1 | 0,7	0/1 | 2,5	0/1 | 3,5	0/0 | 11,0	0/0 | 8,0	0/0 | 9,0	0/0 | 5,0	0/0 | 8,0	0/0 | 11,0	intronic	gene:ENSOARG00020021699	.	.	.
4	15845875	C	T	1904.52	1/1 | 0,13	0/1 | 3,5	1/1 | 0,3	1/1 | 0,12	1/1 | 0,4	1/1 | 0,5	0/0 | 10,0	0/0 | 6,0	0/0 | 10,0	0/1 | 7,3	0/0 | 10,0	0/0 | 15,0	intronic	gene:ENSOARG00020021699	.	.	.
4	15845927	T	C	1482.2	1/1 | 0,9	0/1 | 2,3	1/1 | 0,5	1/1 | 0,12	0/1 | 1,4	0/1 | 1,5	0/0 | 7,0	0/0 | 5,0	0/0 | 13,0	0/1 | 8,3	0/0 | 11,0	0/0 | 14,0	intronic	gene:ENSOARG00020021699	.	.	.
4	15846063	C	T	2336.19	1/1 | 0,16	0/1 | 5,5	1/1 | 0,5	1/1 | 0,11	0/1 | 2,9	0/1 | 1,8	0/0 | 15,0	0/0 | 9,0	0/0 | 7,0	0/1 | 1,7	0/0 | 7,0	0/0 | 11,0	intronic	gene:ENSOARG00020021699	.	.	.
4	15846104	A	G	2254.17	1/1 | 0,20	0/1 | 5,3	1/1 | 0,7	1/1 | 0,11	0/1 | 3,8	0/1 | 2,9	0/0 | 12,0	0/0 | 11,0	0/0 | 7,0	0/1 | 4,5	0/0 | 8,0	0/0 | 12,0	intronic	gene:ENSOARG00020021699	.	.	.
4	15846271	A	G	1961.99	1/1 | 0,11	0/1 | 3,5	1/1 | 0,8	1/1 | 0,7	0/1 | 3,6	0/1 | 3,8	0/0 | 13,0	0/0 | 3,0	0/0 | 13,0	0/1 | 7,9	0/0 | 11,0	0/0 | 15,0	intronic	gene:ENSOARG00020021699	.	.	.
4	15846306	G	A	2527.45	1/1 | 0,13	0/1 | 2,6	1/1 | 0,9	1/1 | 0,10	0/1 | 3,4	0/1 | 4,11	0/0 | 14,0	0/0 | 6,0	0/0 | 15,0	0/1 | 8,7	0/0 | 5,0	0/0 | 15,0	intronic	gene:ENSOARG00020021699	.	.	.
4	15846307	G	A	2527.59	1/1 | 0,13	0/1 | 2,6	1/1 | 0,9	1/1 | 0,10	0/1 | 3,4	0/1 | 4,11	0/0 | 14,0	0/0 | 6,0	0/0 | 15,0	0/1 | 8,7	0/0 | 5,0	0/0 | 15,0	intronic	gene:ENSOARG00020021699	.	.	.
4	15846472	C	T	1799.03	1/1 | 0,8	0/1 | 3,5	1/1 | 0,11	1/1 | 0,8	0/1 | 8,4	0/1 | 6,9	0/0 | 9,0	0/0 | 9,0	0/0 | 17,0	0/1 | 4,6	0/0 | 13,0	0/0 | 17,0	intronic	gene:ENSOARG00020021699	.	.	.
4	15846484	C	G	1792.07	1/1 | 0,9	0/1 | 4,4	1/1 | 0,12	1/1 | 0,8	0/1 | 6,4	0/1 | 6,8	0/0 | 9,0	0/0 | 9,0	0/0 | 14,0	0/1 | 4,5	0/0 | 12,0	0/0 | 15,0	intronic	gene:ENSOARG00020021699	.	.	.
4	15846793	T	A	1747.41	1/1 | 0,7	0/1 | 4,8	1/1 | 0,5	1/1 | 0,6	0/1 | 4,6	0/1 | 4,8	0/0 | 18,0	0/0 | 13,0	0/0 | 15,0	0/1 | 4,5	0/0 | 9,0	0/0 | 6,0	intronic	gene:ENSOARG00020021699	.	.	.
4	15846870	G	A	1527.56	1/1 | 0,4	0/1 | 3,11	1/1 | 0,8	1/1 | 0,5	0/1 | 2,3	0/1 | 5,3	0/0 | 14,0	0/0 | 14,0	0/0 | 19,0	0/1 | 2,4	0/0 | 11,0	0/0 | 8,0	intronic	gene:ENSOARG00020021699	.	.	.
4	15846871	C	A	1527.57	1/1 | 0,4	0/1 | 3,11	1/1 | 0,8	1/1 | 0,5	0/1 | 2,3	0/1 | 5,3	0/0 | 14,0	0/0 | 14,0	0/0 | 19,0	0/1 | 2,4	0/0 | 11,0	0/0 | 9,0	intronic	gene:ENSOARG00020021699	.	.	.
4	15846954	C	T	1585.04	1/1 | 0,12	0/1 | 2,7	1/1 | 0,7	1/1 | 0,6	0/1 | 2,2	0/1 | 3,6	0/0 | 12,0	0/0 | 10,0	0/0 | 13,0	0/1 | 3,4	0/0 | 6,0	0/0 | 12,0	intronic	gene:ENSOARG00020021699	.	.	.
4	15847126	T	A	1776.72	1/1 | 0,11	0/1 | 2,6	1/1 | 0,5	1/1 | 0,5	0/1 | 6,1	0/1 | 6,7	0/0 | 9,0	0/0 | 13,0	0/0 | 8,0	0/1 | 8,8	0/0 | 8,0	0/0 | 16,0	intronic	gene:ENSOARG00020021699	.	.	.
4	15847135	C	T	1827.83	1/1 | 0,11	0/1 | 2,7	1/1 | 0,5	1/1 | 0,5	0/1 | 5,1	0/1 | 5,7	0/0 | 9,0	0/0 | 13,0	0/0 | 6,0	0/1 | 7,8	0/0 | 9,0	0/0 | 14,0	intronic	gene:ENSOARG00020021699	.	.	.
4	15847735	T	C	1298.57	1/1 | 0,6	0/1 | 2,6	1/1 | 0,6	1/1 | 0,3	0/1 | 6,4	0/1 | 4,6	0/0 | 14,0	0/0 | 12,0	0/0 | 9,0	0/1 | 3,5	0/0 | 9,0	0/0 | 12,0	intronic	gene:ENSOARG00020021699	.	.	.
4	15848331	G	A	1788.1	1/1 | 0,9	0/1 | 4,8	1/1 | 0,8	1/1 | 0,9	0/1 | 3,3	0/1 | 6,4	0/0 | 7,0	0/0 | 9,0	0/0 | 21,0	0/1 | 4,8	0/0 | 9,0	0/0 | 12,0	intronic	gene:ENSOARG00020021699	.	.	.
4	15848581	A	G	1352.24	1/1 | 0,9	0/1 | 3,8	1/1 | 0,2	1/1 | 0,7	0/1 | 5,6	0/1 | 2,6	0/0 | 13,0	0/0 | 12,0	0/0 | 11,0	0/1 | 8,4	0/0 | 9,0	0/0 | 7,0	intronic	gene:ENSOARG00020021699	.	.	.
4	15848650	A	T	1647.96	1/1 | 0,8	0/1 | 6,6	1/1 | 0,6	1/1 | 0,6	0/1 | 5,6	0/1 | 4,4	0/0 | 13,0	0/0 | 9,0	0/0 | 9,0	0/1 | 12,5	0/0 | 12,0	0/0 | 6,0	intronic	gene:ENSOARG00020021699	.	.	.
4	15849996	C	T	1700.39	1/1 | 0,6	0/1 | 6,11	1/1 | 0,6	1/1 | 0,7	1/1 | 0,4	0/1 | 8,9	0/0 | 13,0	0/0 | 12,0	0/0 | 9,0	0/1 | 2,8	0/0 | 6,0	0/0 | 10,0	intronic	gene:ENSOARG00020021699	.	.	.
4	15850310	G	A	1807.15	1/1 | 0,13	0/1 | 2,3	1/1 | 0,9	1/1 | 0,12	0/1 | 6,5	0/1 | 4,5	0/0 | 9,0	0/0 | 8,0	0/0 | 14,0	0/1 | 7,3	0/0 | 10,0	0/0 | 10,0	intronic	gene:ENSOARG00020021699	.	.	.
4	15850776	G	A	1600.99	1/1 | 0,13	0/1 | 3,8	1/1 | 0,6	1/1 | 0,9	0/1 | 2,1	0/1 | 4,3	0/0 | 11,0	0/0 | 12,0	0/0 | 18,0	0/1 | 5,5	0/0 | 8,0	0/0 | 9,0	intronic	gene:ENSOARG00020021699	.	.	.
4	15850953	G	T	1781.02	1/1 | 0,5	0/1 | 1,8	1/1 | 0,9	1/1 | 0,14	0/1 | 3,3	0/1 | 4,5	0/0 | 8,0	0/0 | 9,0	0/0 | 14,0	0/1 | 11,7	0/0 | 13,0	0/0 | 12,0	intronic	gene:ENSOARG00020021699	.	.	.
4	15851911	G	A	1842.24	1/1 | 0,8	0/1 | 6,4	1/1 | 0,5	1/1 | 0,13	0/1 | 1,2	0/1 | 5,5	0/0 | 12,0	0/0 | 5,0	0/0 | 13,0	0/1 | 5,9	0/0 | 6,0	0/0 | 12,0	intronic	gene:ENSOARG00020021699	.	.	.
4	15852175	T	A	2010.32	1/1 | 0,12	0/1 | 7,6	1/1 | 0,9	1/1 | 0,17	0/1 | 6,6	0/1 | 6,4	0/0 | 7,0	0/0 | 8,0	0/0 | 7,0	0/1 | 6,4	0/0 | 8,0	0/0 | 16,0	intronic	gene:ENSOARG00020021699	.	.	.
4	15852416	T	C	2108.1	1/1 | 0,12	0/1 | 4,4	1/1 | 0,14	1/1 | 0,6	0/1 | 6,5	0/1 | 3,5	0/0 | 10,0	0/0 | 10,0	0/0 | 6,0	0/1 | 5,4	0/0 | 13,0	0/0 | 12,0	intronic	gene:ENSOARG00020021699	.	.	.
4	15852417	G	T	2108.17	1/1 | 0,12	0/1 | 4,4	1/1 | 0,14	1/1 | 0,6	0/1 | 6,5	0/1 | 3,5	0/0 | 10,0	0/0 | 10,0	0/0 | 6,0	0/1 | 5,4	0/0 | 13,0	0/0 | 12,0	intronic	gene:ENSOARG00020021699	.	.	.
4	15852839	C	T	1815.05	1/1 | 0,10	0/1 | 6,4	1/1 | 0,12	1/1 | 0,11	0/1 | 4,3	0/1 | 10,3	0/0 | 16,0	0/0 | 22,0	0/0 | 12,0	0/1 | 8,5	0/0 | 18,0	0/0 | 12,0	intronic	gene:ENSOARG00020021699	.	.	.
4	15880524	T	C	580.87	1/1 | 0,4	./. | 1,0	1/1 | 0,3	1/1 | 0,2	1/1 | 0,4	0/1 | 5,2	0/0 | 7,0	0/0 | 4,0	0/0 | 11,0	0/0 | 5,0	0/0 | 5,0	1/1 | 0,1	intergenic	gene:ENSOARG00020021699,gene:ENSOARG00020021764	dist=3655;dist=304182	.	.
4	15889996	A	G	2064.02	0/0 | 8,0	0/0 | 15,0	0/0 | 6,0	0/0 | 10,0	0/0 | 4,0	0/1 | 5,6	1/1 | 0,9	0/1 | 8,5	1/1 | 0,11	0/1 | 9,7	1/1 | 0,15	0/1 | 7,2	intergenic	gene:ENSOARG00020021699,gene:ENSOARG00020021764	dist=13127;dist=294710	.	.
4	17985850	G	A	1037.39	0/0 | 6,0	0/0 | 9,0	1/1 | 0,4	0/0 | 3,0	0/0 | 6,0	./. | 0,0	1/1 | 0,2	1/1 | 0,4	1/1 | 0,7	1/1 | 0,7	1/1 | 0,4	./. | 0,0	intronic	gene:ENSOARG00020000913	.	.	.
4	18429013	C	T	853.87	1/1 | 0,4	1/1 | 0,2	1/1 | 0,1	1/1 | 0,2	1/1 | 0,2	1/1 | 0,4	0/0 | 2,0	0/0 | 1,0	./. | 1,0	0/0 | 7,0	1/1 | 0,4	./. | 0,0	intronic	gene:ENSOARG00020001005	.	.	.
4	19172591	T	C	1150.42	1/1 | 0,9	0/1 | 5,5	1/1 | 0,5	1/1 | 0,2	0/1 | 2,3	0/1 | 4,3	0/1 | 4,2	0/0 | 6,0	0/0 | 7,0	0/0 | 8,0	0/0 | 9,0	0/0 | 5,0	intergenic	gene:ENSOARG00020001196,gene:ENSOARG00020001210	dist=16448;dist=1847938	.	.
4	19180264	T	C	407.55	1/1 | 0,2	0/1 | 3,2	1/1 | 0,4	1/1 | 0,3	0/0 | 3,0	0/1 | 1,2	0/0 | 11,0	0/0 | 5,0	0/0 | 4,0	0/0 | 14,0	0/0 | 8,0	0/0 | 8,0	intergenic	gene:ENSOARG00020001196,gene:ENSOARG00020001210	dist=24121;dist=1840265	.	.
4	19180301	A	G	405.1	1/1 | 0,2	0/1 | 4,2	1/1 | 0,3	1/1 | 0,3	0/0 | 2,0	./. | 0,0	0/0 | 12,0	0/0 | 5,0	0/0 | 3,0	0/0 | 14,0	0/0 | 7,0	0/0 | 5,0	intergenic	gene:ENSOARG00020001196,gene:ENSOARG00020001210	dist=24158;dist=1840228	.	.
4	19190627	T	C	731.55	1/1 | 0,7	1/1 | 0,2	1/1 | 0,1	1/1 | 0,4	0/0 | 5,0	0/1 | 4,4	0/0 | 8,0	0/0 | 3,0	0/0 | 5,0	0/0 | 5,0	0/1 | 1,6	0/0 | 15,0	intergenic	gene:ENSOARG00020001196,gene:ENSOARG00020001210	dist=34484;dist=1829902	.	.
4	19190638	C	G	441.75	0/1 | 5,2	1/1 | 0,2	1/1 | 0,1	1/1 | 0,5	0/0 | 5,0	0/1 | 4,4	0/0 | 8,0	0/0 | 2,0	0/0 | 7,0	0/0 | 5,0	0/0 | 6,0	0/0 | 17,0	intergenic	gene:ENSOARG00020001196,gene:ENSOARG00020001210	dist=34495;dist=1829891	.	.
4	19234740	T	G	911.4	0/1 | 3,7	1/1 | 0,3	1/1 | 0,2	0/1 | 1,7	0/1 | 3,2	0/1 | 2,2	0/0 | 5,0	0/0 | 2,0	0/0 | 3,0	0/0 | 2,0	0/0 | 1,0	0/0 | 1,0	intergenic	gene:ENSOARG00020001196,gene:ENSOARG00020001210	dist=78597;dist=1785789	.	.
4	19234793	G	C	964.16	0/1 | 2,9	0/1 | 1,6	1/1 | 0,3	1/1 | 0,3	0/1 | 3,1	0/1 | 3,2	0/0 | 3,0	0/0 | 1,0	0/0 | 6,0	0/0 | 3,0	0/0 | 3,0	0/0 | 2,0	intergenic	gene:ENSOARG00020001196,gene:ENSOARG00020001210	dist=78650;dist=1785736	.	.
4	19236958	G	A	1137.99	1/1 | 0,7	1/1 | 0,2	0/1 | 3,7	0/1 | 5,4	0/1 | 2,4	1/1 | 0,1	0/0 | 9,0	0/0 | 4,0	0/0 | 5,0	0/1 | 3,7	0/0 | 8,0	0/0 | 12,0	intergenic	gene:ENSOARG00020001196,gene:ENSOARG00020001210	dist=80815;dist=1783571	.	.
4	19256128	G	A	919.77	0/0 | 10,0	0/0 | 12,1	0/0 | 10,0	0/0 | 13,0	0/0 | 5,0	0/0 | 4,1	1/1 | 0,11	0/1 | 6,3	0/1 | 3,1	0/1 | 2,3	1/1 | 0,5	1/1 | 0,3	intergenic	gene:ENSOARG00020001196,gene:ENSOARG00020001210	dist=99985;dist=1764401	.	.
4	19912885	A	G	1245.04	0/0 | 3,0	0/1 | 1,7	./. | 0,0	./. | 1,0	0/0 | 8,0	0/0 | 1,0	1/1 | 0,5	1/1 | 0,2	1/1 | 0,2	0/1 | 4,6	1/1 | 0,8	1/1 | 0,5	intergenic	gene:ENSOARG00020001196,gene:ENSOARG00020001210	dist=756742;dist=1107644	.	.
4	19916840	A	C	592.82	0/0 | 3,0	0/0 | 4,0	./. | 0,0	0/0 | 3,0	0/0 | 9,0	0/0 | 2,0	1/1 | 0,2	1/1 | 0,2	./. | 1,0	0/1 | 3,5	0/1 | 4,6	1/1 | 0,2	intergenic	gene:ENSOARG00020001196,gene:ENSOARG00020001210	dist=760697;dist=1103689	.	.
4	19919091	A	G	923.59	0/0 | 3,0	0/1 | 4,4	./. | 0,0	0/0 | 7,0	0/0 | 8,0	0/0 | 1,0	1/1 | 0,2	1/1 | 0,4	1/1 | 0,7	0/1 | 7,2	0/1 | 3,4	1/1 | 0,3	intergenic	gene:ENSOARG00020001196,gene:ENSOARG00020001210	dist=762948;dist=1101438	.	.
4	19920891	G	A	608.15	0/0 | 4,0	0/0 | 5,0	./. | 1,0	1/1 | 0,2	0/0 | 6,0	0/0 | 2,0	1/1 | 0,2	1/1 | 0,2	1/1 | 0,3	0/1 | 4,2	1/1 | 0,3	1/1 | 0,2	intergenic	gene:ENSOARG00020001196,gene:ENSOARG00020001210	dist=764748;dist=1099638	.	.
4	21279090	A	G	1600.83	0/1 | 1,7	1/1 | 0,5	0/1 | 3,7	1/1 | 0,6	1/1 | 0,9	0/1 | 3,5	0/0 | 16,0	0/1 | 9,2	0/0 | 12,0	0/0 | 3,0	0/0 | 10,0	0/0 | 4,0	intergenic	gene:ENSOARG00020001210,gene:ENSOARG00020001248	dist=256507;dist=337924	.	.
4	23538493	G	A	2046.24	0/0 | 8,0	0/1 | 6,4	0/1 | 3,4	0/0 | 2,0	0/0 | 9,0	1/1 | 0,7	1/1 | 0,5	1/1 | 0,7	1/1 | 0,4	1/1 | 0,10	1/1 | 0,7	1/1 | 0,7	intergenic	gene:ENSOARG00020001774,gene:ENSOARG00020001782	dist=154237;dist=1422411	.	.
4	23833769	A	G	2554.78	0/0 | 8,0	0/0 | 11,0	0/0 | 7,0	0/1 | 2,7	0/0 | 13,0	0/0 | 11,0	0/1 | 6,4	0/1 | 9,4	0/1 | 4,4	1/1 | 0,17	1/1 | 0,22	1/1 | 0,14	intergenic	gene:ENSOARG00020001774,gene:ENSOARG00020001782	dist=449513;dist=1127135	.	.
4	23838421	G	A	436.59	0/0 | 6,0	./. | 1,0	0/0 | 4,0	0/0 | 5,0	0/0 | 3,0	0/0 | 10,0	1/1 | 0,2	1/1 | 0,1	0/0 | 5,0	1/1 | 0,3	0/1 | 1,3	1/1 | 0,2	intergenic	gene:ENSOARG00020001774,gene:ENSOARG00020001782	dist=454165;dist=1122483	.	.
4	24051391	C	A	758.98	0/0 | 4,0	0/0 | 3,0	0/1 | 2,2	./. | 1,0	./. | 0,0	0/0 | 4,0	1/1 | 0,1	1/1 | 0,2	1/1 | 0,5	0/1 | 4,3	1/1 | 0,6	1/1 | 0,4	intergenic	gene:ENSOARG00020001774,gene:ENSOARG00020001782	dist=667135;dist=909513	.	.
4	24077857	T	C	379.27	1/1 | 0,2	./. | 1,0	1/1 | 0,3	./. | 0,0	1/1 | 0,7	0/0 | 3,0	0/0 | 2,0	0/0 | 5,0	0/0 | 5,0	0/0 | 4,0	0/0 | 3,0	0/0 | 5,0	intergenic	gene:ENSOARG00020001774,gene:ENSOARG00020001782	dist=693601;dist=883047	.	.
4	24079650	A	C	421.31	1/1 | 0,4	./. | 0,0	0/0 | 1,0	1/1 | 0,5	1/1 | 0,3	./. | 0,0	0/0 | 4,0	0/0 | 3,0	0/0 | 4,0	0/0 | 1,0	0/0 | 2,0	0/0 | 1,0	intergenic	gene:ENSOARG00020001774,gene:ENSOARG00020001782	dist=695394;dist=881254	.	.
4	24118672	A	G	939.5	1/1 | 0,5	0/1 | 6,2	0/1 | 3,3	1/1 | 0,3	1/1 | 0,7	1/1 | 0,3	./. | 3,0	0/1 | 12,2	0/0 | 9,0	0/0 | 5,0	0/0 | 12,0	0/0 | 7,0	intergenic	gene:ENSOARG00020001774,gene:ENSOARG00020001782	dist=734416;dist=842232	.	.
4	24126108	G	A	1440.41	0/1 | 4,3	1/1 | 0,3	0/1 | 3,2	1/1 | 0,15	1/1 | 0,5	1/1 | 0,2	0/1 | 8,5	0/0 | 7,0	0/0 | 6,0	0/0 | 8,0	0/0 | 6,0	0/0 | 14,0	intergenic	gene:ENSOARG00020001774,gene:ENSOARG00020001782	dist=741852;dist=834796	.	.
4	24126476	T	C	1543.75	0/1 | 6,3	0/1 | 2,7	0/1 | 1,3	1/1 | 0,8	1/1 | 0,9	1/1 | 0,11	0/1 | 3,3	0/0 | 14,0	0/0 | 10,0	0/0 | 19,0	0/0 | 2,0	0/0 | 10,0	intergenic	gene:ENSOARG00020001774,gene:ENSOARG00020001782	dist=742220;dist=834428	.	.
4	24165286	A	G	1284.84	0/1 | 3,4	0/0 | 8,0	1/1 | 0,8	1/1 | 0,2	1/1 | 0,5	1/1 | 0,9	0/0 | 6,0	0/1 | 9,3	0/0 | 5,0	0/0 | 16,0	0/0 | 11,0	0/0 | 5,0	intergenic	gene:ENSOARG00020001774,gene:ENSOARG00020001782	dist=781030;dist=795618	.	.
4	26124396	G	C	731.52	0/0 | 4,0	0/0 | 4,0	./. | 0,0	0/0 | 1,0	0/0 | 3,0	./. | 0,0	1/1 | 0,3	0/0 | 1,0	1/1 | 0,4	1/1 | 0,5	1/1 | 0,3	1/1 | 0,3	intronic	gene:ENSOARG00020001805,gene:ENSOARG00020001821	.	.	.
4	26256916	A	G	971.36	0/0 | 13,0	0/1 | 4,2	0/0 | 4,0	0/0 | 10,0	0/0 | 16,0	0/0 | 16,0	0/1 | 3,4	0/1 | 8,5	0/1 | 2,4	1/1 | 0,3	1/1 | 0,8	1/1 | 0,3	intronic	gene:ENSOARG00020001805,gene:ENSOARG00020001821	.	.	.
4	26412215	A	T	1094.61	1/1 | 0,7	1/1 | 1,11	1/1 | 0,3	0/0 | 8,0	1/1 | 0,9	0/0 | 9,0	0/0 | 9,0	0/0 | 4,0	0/0 | 7,0	0/0 | 3,0	0/0 | 10,0	0/0 | 7,0	intergenic	gene:ENSOARG00020001805,gene:ENSOARG00020001861	dist=91881;dist=69418	.	.
4	26757090	C	T	2660.76	0/1 | 4,5	0/0 | 11,0	0/0 | 8,0	0/0 | 3,0	0/0 | 13,0	0/0 | 8,0	1/1 | 0,12	1/1 | 0,9	0/1 | 2,10	0/1 | 6,9	0/1 | 5,4	1/1 | 0,14	intergenic	gene:ENSOARG00020001861,gene:ENSOARG00020001908	dist=274628;dist=59415	.	.
4	26757276	C	A	2422.57	0/1 | 5,8	0/0 | 4,0	0/0 | 11,0	0/0 | 7,0	0/0 | 6,0	0/0 | 7,0	1/1 | 0,12	1/1 | 0,17	0/1 | 1,8	0/1 | 3,3	0/1 | 3,8	1/1 | 0,9	intergenic	gene:ENSOARG00020001861,gene:ENSOARG00020001908	dist=274814;dist=59229	.	.
4	26758198	C	A	1859.9	0/1 | 4,6	1/1 | 0,13	0/1 | 3,6	0/1 | 4,3	1/1 | 0,7	1/1 | 0,10	0/0 | 12,0	0/0 | 13,0	0/0 | 23,0	0/0 | 17,0	0/1 | 7,10	0/0 | 3,0	intergenic	gene:ENSOARG00020001861,gene:ENSOARG00020001908	dist=275736;dist=58307	.	.
4	26771260	A	G	2641.07	0/1 | 2,5	0/0 | 11,0	0/0 | 3,0	0/0 | 4,0	0/0 | 6,0	0/1 | 1,4	1/1 | 0,10	1/1 | 0,12	1/1 | 0,7	1/1 | 0,12	0/1 | 5,7	1/1 | 0,13	intergenic	gene:ENSOARG00020001861,gene:ENSOARG00020001908	dist=288798;dist=45245	.	.
4	26775412	T	C	3438.94	0/1 | 3,2	0/0 | 9,0	0/0 | 3,0	0/1 | 2,8	0/0 | 8,0	0/1 | 8,7	1/1 | 0,11	1/1 | 0,10	1/1 | 0,12	1/1 | 0,18	./. | 2,0	1/1 | 0,11	intergenic	gene:ENSOARG00020001861,gene:ENSOARG00020001908	dist=292950;dist=41093	.	.
4	26897672	T	C	773.7	0/0 | 10,0	0/0 | 10,0	0/0 | 2,0	0/0 | 6,0	0/0 | 6,0	0/0 | 10,0	1/1 | 0,6	0/1 | 5,3	0/1 | 5,6	1/1 | 0,3	1/1 | 0,3	0/0 | 15,0	intronic	gene:ENSOARG00020001908	.	.	.
4	29703870	C	T	3099.04	0/0 | 13,0	0/0 | 7,0	0/0 | 7,0	1/1 | 0,7	1/1 | 0,12	0/0 | 7,0	1/1 | 0,6	1/1 | 0,13	1/1 | 0,11	1/1 | 0,13	1/1 | 0,8	1/1 | 0,11	intergenic	gene:ENSOARG00020002260,gene:ENSOARG00020002353	dist=385216;dist=62828	.	.
4	29720976	G	A	1919.14	0/0 | 5,0	0/0 | 8,0	0/0 | 8,0	1/1 | 0,8	1/1 | 0,4	0/0 | 5,0	1/1 | 0,9	1/1 | 0,10	1/1 | 0,2	1/1 | 0,6	1/1 | 0,6	1/1 | 0,5	intergenic	gene:ENSOARG00020002260,gene:ENSOARG00020002353	dist=402322;dist=45722	.	.
4	29720983	G	A	1092.15	1/1 | 0,6	1/1 | 0,7	1/1 | 0,9	0/0 | 8,0	0/0 | 3,0	1/1 | 0,4	0/0 | 9,0	0/0 | 10,0	0/0 | 2,0	0/0 | 6,0	0/0 | 6,0	0/0 | 7,0	intergenic	gene:ENSOARG00020002260,gene:ENSOARG00020002353	dist=402329;dist=45715	.	.
4	29721032	G	C	2740.52	0/0 | 5,0	0/0 | 7,0	0/0 | 5,0	1/1 | 0,10	1/1 | 0,6	0/0 | 5,0	1/1 | 0,12	1/1 | 0,9	1/1 | 0,6	1/1 | 0,6	1/1 | 0,7	1/1 | 0,8	intergenic	gene:ENSOARG00020002260,gene:ENSOARG00020002353	dist=402378;dist=45666	.	.
4	29721045	T	G	903.93	1/1 | 0,7	1/1 | 0,7	1/1 | 0,5	0/0 | 10,0	0/0 | 7,0	1/1 | 0,4	0/0 | 13,0	0/0 | 9,0	0/0 | 6,0	0/0 | 4,0	0/0 | 4,0	0/0 | 9,0	intergenic	gene:ENSOARG00020002260,gene:ENSOARG00020002353	dist=402391;dist=45653	.	.
4	29721068	G	A	2497.06	0/0 | 5,0	0/0 | 5,0	0/0 | 4,0	1/1 | 0,11	1/1 | 0,6	0/0 | 3,1	1/1 | 0,11	1/1 | 0,13	1/1 | 0,6	1/1 | 0,5	1/1 | 0,5	1/1 | 0,8	intergenic	gene:ENSOARG00020002260,gene:ENSOARG00020002353	dist=402414;dist=45630	.	.
4	29800323	C	T	710.53	1/1 | 0,5	1/1 | 0,2	1/1 | 0,3	0/1 | 3,3	1/1 | 0,4	0/0 | 2,0	0/0 | 5,0	./. | 0,0	0/0 | 4,0	0/0 | 3,0	0/0 | 4,0	0/0 | 2,0	intronic	gene:ENSOARG00020002353	.	.	.
4	35448525	C	A	1206.62	0/1 | 4,3	0/0 | 4,0	0/0 | 12,0	0/0 | 5,0	0/0 | 5,0	0/1 | 5,2	1/1 | 0,6	1/1 | 0,5	0/1 | 9,2	1/1 | 0,11	1/1 | 0,5	./. | 0,0	intergenic	gene:ENSOARG00020006751,gene:ENSOARG00020006835	dist=19321;dist=6377	.	.
4	36570467	G	A	638.28	1/1 | 0,3	1/1 | 0,2	1/1 | 0,3	0/1 | 3,6	0/0 | 11,0	0/1 | 6,4	0/0 | 7,0	0/0 | 4,0	0/0 | 7,0	0/0 | 11,0	0/0 | 4,0	0/0 | 6,0	intergenic	gene:ENSOARG00020007989,gene:ENSOARG00020008479	dist=94953;dist=472515	.	.
4	37100057	G	A	1994.69	1/1 | 0,8	1/1 | 0,6	1/1 | 0,11	1/1 | 0,3	1/1 | 0,12	0/1 | 4,1	0/0 | 14,0	0/1 | 7,5	0/1 | 5,9	0/0 | 10,0	0/0 | 13,0	0/0 | 5,0	intronic	gene:ENSOARG00020008479	.	.	.
4	37112582	G	A	1062.09	1/1 | 0,6	./. | 2,0	1/1 | 1,5	1/1 | 0,3	1/1 | 0,3	0/1 | 2,5	0/0 | 9,0	0/1 | 3,1	0/1 | 5,4	0/0 | 4,0	0/0 | 5,0	0/0 | 3,0	intronic	gene:ENSOARG00020008479	.	.	.
4	54683634	G	A	1632.46	0/0 | 11,0	0/0 | 6,0	0/0 | 5,0	0/0 | 8,0	0/0 | 10,0	0/1 | 4,4	1/1 | 0,9	0/0 | 11,0	1/1 | 0,4	1/1 | 0,11	0/1 | 3,3	1/1 | 0,7	intronic	gene:ENSOARG00020012491	.	.	.
4	54713794	T	C	1856.36	0/0 | 15,0	0/1 | 1,5	0/0 | 3,0	0/0 | 7,0	0/0 | 9,0	0/0 | 11,0	1/1 | 0,14	0/0 | 11,0	1/1 | 0,4	1/1 | 0,14	0/1 | 2,4	1/1 | 0,7	intronic	gene:ENSOARG00020012491	.	.	.
4	54713809	T	C	1924.73	0/0 | 13,0	0/1 | 2,4	0/0 | 3,0	0/0 | 8,0	0/0 | 9,0	0/0 | 12,0	1/1 | 0,16	0/0 | 12,0	1/1 | 0,4	1/1 | 0,11	0/1 | 3,3	1/1 | 0,7	intronic	gene:ENSOARG00020012491	.	.	.
4	67194921	C	T	958.98	0/0 | 4,0	0/0 | 9,0	0/0 | 5,0	0/1 | 2,1	0/0 | 10,0	0/0 | 18,0	1/1 | 0,9	0/0 | 13,0	1/1 | 0,7	1/1 | 0,1	0/1 | 4,3	1/1 | 0,6	intronic	gene:ENSOARG00020003525	.	.	.
4	69210291	G	C	641.66	1/1 | 0,3	0/0 | 8,0	1/1 | 0,3	1/1 | 0,6	0/1 | 6,1	1/1 | 0,5	0/0 | 2,0	0/1 | 7,1	0/0 | 4,0	0/0 | 1,0	0/0 | 3,0	0/0 | 10,0	intergenic	gene:ENSOARG00020005429,gene:ENSOARG00020005622	dist=84705;dist=273430	.	.
4	69210365	C	T	871.02	1/1 | 0,3	0/0 | 5,0	1/1 | 0,2	1/1 | 0,8	0/1 | 5,1	1/1 | 0,6	0/0 | 5,0	0/1 | 6,1	0/0 | 6,0	0/0 | 2,0	0/0 | 3,0	0/0 | 10,0	intergenic	gene:ENSOARG00020005429,gene:ENSOARG00020005622	dist=84779;dist=273356	.	.
4	69210370	C	T	870.89	1/1 | 0,3	0/0 | 5,0	1/1 | 0,2	1/1 | 0,8	0/1 | 5,1	1/1 | 0,6	0/0 | 6,0	0/1 | 6,1	0/0 | 6,0	0/0 | 2,0	0/0 | 3,0	0/0 | 10,0	intergenic	gene:ENSOARG00020005429,gene:ENSOARG00020005622	dist=84784;dist=273351	.	.
4	69210427	C	G	564.3	1/1 | 0,2	0/0 | 5,0	1/1 | 0,2	1/1 | 0,5	0/1 | 3,1	1/1 | 0,5	0/0 | 5,0	0/1 | 6,2	0/0 | 10,0	0/0 | 5,0	0/0 | 3,0	0/0 | 9,0	intergenic	gene:ENSOARG00020005429,gene:ENSOARG00020005622	dist=84841;dist=273294	.	.
4	69210512	C	T	405.03	./. | 0,0	0/0 | 5,0	1/1 | 0,2	1/1 | 0,2	0/1 | 5,3	1/1 | 0,5	0/0 | 6,0	0/0 | 5,0	0/0 | 8,0	0/0 | 8,0	0/0 | 4,0	0/0 | 8,0	intergenic	gene:ENSOARG00020005429,gene:ENSOARG00020005622	dist=84926;dist=273209	.	.
4	69210536	T	A	379.73	./. | 0,0	0/0 | 4,0	1/1 | 0,1	1/1 | 0,2	0/1 | 6,3	1/1 | 0,4	0/0 | 8,0	0/0 | 6,0	0/0 | 9,0	0/0 | 10,0	0/0 | 6,0	0/0 | 9,0	intergenic	gene:ENSOARG00020005429,gene:ENSOARG00020005622	dist=84950;dist=273185	.	.
4	69210537	C	A	376.22	./. | 0,0	0/0 | 4,0	1/1 | 0,1	1/1 | 0,2	0/1 | 6,3	1/1 | 0,4	0/0 | 8,0	0/0 | 6,0	0/0 | 9,0	0/0 | 10,0	0/0 | 6,0	0/0 | 9,0	intergenic	gene:ENSOARG00020005429,gene:ENSOARG00020005622	dist=84951;dist=273184	.	.
4	69545838	T	A	1069.84	0/0 | 5,0	0/1 | 3,2	0/0 | 2,0	0/0 | 2,0	0/0 | 7,0	0/0 | 12,0	1/1 | 0,5	0/1 | 4,4	1/1 | 0,5	0/1 | 7,5	1/1 | 0,8	0/1 | 11,7	intronic	gene:ENSOARG00020005622	.	.	.
4	73138498	T	C	1621.17	1/1 | 0,8	0/0 | 7,0	0/1 | 3,8	1/1 | 0,8	1/1 | 0,7	1/1 | 0,8	0/0 | 5,0	0/1 | 7,4	0/0 | 6,0	0/0 | 7,0	0/0 | 13,0	0/0 | 7,0	intergenic	gene:ENSOARG00020011890,gene:ENSOARG00020011928	dist=21660;dist=11094	.	.
4	74737572	T	C	1919.98	1/1 | 0,10	1/1 | 0,11	0/1 | 5,6	1/1 | 0,13	0/1 | 3,3	0/1 | 5,9	0/0 | 6,0	0/0 | 6,0	0/1 | 1,4	0/0 | 17,0	0/0 | 9,0	0/0 | 16,0	intergenic	gene:ENSOARG00020013276,gene:ENSOARG00020013785	dist=130773;dist=119066	.	.
4	74737607	G	A	2096.76	1/1 | 0,10	1/1 | 0,11	0/1 | 4,5	1/1 | 0,10	0/1 | 3,3	0/1 | 3,9	0/0 | 7,0	0/0 | 11,0	0/1 | 2,3	0/0 | 16,0	0/0 | 7,0	0/0 | 19,0	intergenic	gene:ENSOARG00020013276,gene:ENSOARG00020013785	dist=130808;dist=119031	.	.
4	74737665	A	G	2385.77	1/1 | 0,10	1/1 | 0,10	0/1 | 2,3	1/1 | 0,16	0/1 | 2,3	0/1 | 2,9	0/0 | 7,0	0/0 | 9,0	0/1 | 3,6	0/0 | 16,0	0/0 | 5,0	0/0 | 22,0	intergenic	gene:ENSOARG00020013276,gene:ENSOARG00020013785	dist=130866;dist=118973	.	.
4	78251276	A	G	1083.28	1/1 | 0,8	1/1 | 0,4	1/1 | 0,4	0/1 | 1,7	0/0 | 3,0	1/1 | 0,5	0/0 | 5,0	0/0 | 4,0	0/0 | 4,0	0/0 | 4,0	0/0 | 2,0	0/1 | 2,2	intergenic	gene:ENSOARG00020000732,gene:ENSOARG00020000795	dist=170015;dist=291002	.	.
4	78251484	G	T	656.61	1/1 | 0,5	1/1 | 0,2	0/1 | 1,3	1/1 | 0,5	./. | 0,0	1/1 | 0,5	0/0 | 3,0	0/0 | 1,0	./. | 0,0	0/0 | 4,0	0/0 | 1,0	0/0 | 5,0	intergenic	gene:ENSOARG00020000732,gene:ENSOARG00020000795	dist=170223;dist=290794	.	.
4	81194086	C	T	1026.88	1/1 | 0,4	1/1 | 0,2	1/1 | 0,2	1/1 | 0,2	1/1 | 0,2	1/1 | 0,4	0/0 | 3,0	0/0 | 1,0	1/1 | 0,5	1/1 | 0,5	0/0 | 1,0	0/0 | 11,0	intergenic	gene:ENSOARG00020001862,gene:ENSOARG00020001900	dist=1280491;dist=675890	.	.
4	83188837	G	A	548.94	1/1 | 0,2	0/1 | 1,2	0/1 | 3,2	./. | 8,0	1/1 | 0,5	0/1 | 1,3	0/0 | 14,0	0/0 | 9,0	0/0 | 5,0	0/0 | 3,0	0/0 | 5,0	0/0 | 3,0	intergenic	gene:ENSOARG00020002531,gene:ENSOARG00020002551	dist=471338;dist=195907	.	.
4	85437248	G	A	472.7	0/0 | 7,0	./. | 0,0	./. | 0,0	0/0 | 14,0	0/0 | 6,0	0/0 | 6,0	1/1 | 0,4	0/1 | 6,1	1/1 | 0,2	1/1 | 0,3	0/0 | 2,0	1/1 | 0,3	intronic	gene:ENSOARG00020009226	.	.	.
4	87288720	C	A	1069	0/0 | 1,0	1/1 | 0,2	0/0 | 4,0	0/0 | 10,0	0/1 | 3,2	./. | 1,0	1/1 | 0,5	1/1 | 0,9	1/1 | 0,4	1/1 | 0,5	1/1 | 0,1	1/1 | 0,1	intergenic	gene:ENSOARG00020000159,gene:ENSOARG00020000282	dist=370827;dist=474095	.	.
4	90004251	C	T	655	0/0 | 10,0	./. | 2,0	0/0 | 10,0	./. | 1,0	0/0 | 2,0	0/0 | 11,0	1/1 | 0,2	0/1 | 6,2	1/1 | 0,2	0/1 | 6,3	1/1 | 0,7	0/1 | 4,2	intronic	gene:ENSOARG00020001336	.	.	.
4	90459500	A	G	1394.53	0/1 | 1,2	0/1 | 3,3	1/1 | 0,11	0/1 | 1,6	0/1 | 2,4	1/1 | 0,8	0/0 | 11,0	0/0 | 10,0	0/0 | 13,0	0/0 | 2,0	0/0 | 11,0	0/0 | 12,0	intronic	gene:ENSOARG00020001983	.	.	.
4	90460962	T	C	1755.07	0/1 | 3,8	0/1 | 2,7	1/1 | 0,5	0/1 | 3,4	0/1 | 4,9	1/1 | 0,12	0/0 | 12,0	0/0 | 10,0	0/0 | 18,0	0/0 | 17,0	0/0 | 12,0	0/0 | 6,0	intronic	gene:ENSOARG00020001983	.	.	.
4	90461576	T	C	1156.33	0/1 | 5,3	0/1 | 10,4	1/1 | 0,5	0/1 | 8,7	0/1 | 4,5	1/1 | 0,7	0/0 | 8,0	0/0 | 19,0	0/0 | 9,0	0/0 | 4,0	0/0 | 12,0	0/0 | 12,0	intronic	gene:ENSOARG00020001983	.	.	.
4	90463277	T	C	1147.07	1/1 | 0,6	0/1 | 5,3	1/1 | 0,7	0/1 | 6,5	0/1 | 3,6	0/1 | 5,4	0/0 | 12,0	0/0 | 12,0	0/0 | 9,0	0/0 | 11,0	0/0 | 12,0	0/0 | 7,0	intronic	gene:ENSOARG00020001983	.	.	.
4	90464992	C	A	2208.28	1/1 | 0,13	1/1 | 0,12	1/1 | 0,7	0/1 | 9,2	1/1 | 0,10	1/1 | 0,8	0/0 | 14,0	0/1 | 8,2	0/1 | 11,6	0/0 | 25,0	0/1 | 9,3	0/0 | 16,0	intronic	gene:ENSOARG00020001983	.	.	.
4	90465101	G	A	2332.91	1/1 | 0,8	1/1 | 0,4	1/1 | 0,10	0/1 | 5,4	1/1 | 0,11	1/1 | 0,8	0/0 | 12,0	0/1 | 7,8	0/1 | 6,4	0/0 | 17,0	0/1 | 3,4	0/0 | 19,0	intronic	gene:ENSOARG00020001983	.	.	.
4	90465425	G	A	2014.16	1/1 | 0,11	1/1 | 0,4	1/1 | 0,7	0/1 | 4,4	1/1 | 0,7	1/1 | 0,11	0/0 | 8,0	0/1 | 5,4	0/0 | 7,0	0/0 | 10,0	0/1 | 5,8	0/0 | 9,0	intronic	gene:ENSOARG00020001983	.	.	.
4	90465533	G	A	2283.1	1/1 | 0,13	1/1 | 0,10	1/1 | 0,5	0/1 | 7,5	1/1 | 0,7	1/1 | 0,12	0/0 | 16,0	0/1 | 4,8	0/1 | 6,4	0/0 | 13,0	0/1 | 4,6	0/0 | 11,0	intronic	gene:ENSOARG00020001983	.	.	.
4	90465593	A	T	2608.67	1/1 | 0,12	1/1 | 0,11	1/1 | 0,2	0/1 | 9,5	1/1 | 0,8	1/1 | 0,13	0/0 | 11,0	0/1 | 3,5	0/1 | 6,3	0/0 | 12,0	0/1 | 7,2	0/0 | 9,0	intronic	gene:ENSOARG00020001983	.	.	.
4	90465597	A	C	2646.73	1/1 | 0,12	1/1 | 0,11	1/1 | 0,2	0/1 | 9,5	1/1 | 0,9	1/1 | 0,13	0/0 | 9,0	0/1 | 3,5	0/1 | 6,3	0/0 | 12,0	0/1 | 7,2	0/0 | 9,0	intronic	gene:ENSOARG00020001983	.	.	.
4	90465804	A	G	2335.76	1/1 | 0,10	1/1 | 0,14	1/1 | 0,6	1/1 | 0,4	0/1 | 1,2	1/1 | 0,16	0/0 | 15,0	0/0 | 17,0	0/1 | 7,5	0/0 | 6,0	0/1 | 4,4	0/0 | 9,0	intronic	gene:ENSOARG00020001983	.	.	.
4	90465835	T	G	2463.66	1/1 | 0,10	1/1 | 0,12	1/1 | 0,7	0/1 | 2,6	1/1 | 0,2	1/1 | 0,15	0/0 | 16,0	0/1 | 9,6	0/1 | 9,5	0/0 | 8,0	0/1 | 4,3	0/0 | 11,0	intronic	gene:ENSOARG00020001983	.	.	.
4	90465884	C	T	2937.99	1/1 | 0,10	1/1 | 0,10	1/1 | 0,12	0/1 | 3,10	1/1 | 0,4	1/1 | 0,17	0/0 | 15,0	0/1 | 3,7	0/1 | 9,5	0/0 | 11,0	0/1 | 3,2	0/0 | 12,0	intronic	gene:ENSOARG00020001983	.	.	.
4	90465945	T	C	2795.22	1/1 | 0,13	1/1 | 0,8	1/1 | 0,9	0/1 | 2,10	1/1 | 0,6	1/1 | 0,15	0/0 | 13,0	0/1 | 4,8	0/1 | 8,3	0/0 | 15,0	0/1 | 5,4	0/0 | 17,0	intronic	gene:ENSOARG00020001983	.	.	.
4	90465966	A	C	2721.32	1/1 | 0,11	1/1 | 0,8	1/1 | 0,9	0/1 | 2,11	1/1 | 0,8	1/1 | 0,15	0/0 | 12,0	0/1 | 4,8	0/1 | 9,3	0/0 | 16,0	0/1 | 4,4	0/0 | 13,0	intronic	gene:ENSOARG00020001983	.	.	.
4	90465988	T	C	2785.39	1/1 | 0,13	1/1 | 0,8	1/1 | 0,8	0/1 | 3,9	1/1 | 0,11	1/1 | 0,13	0/0 | 9,0	0/1 | 3,8	0/1 | 10,2	0/0 | 13,0	0/1 | 5,6	0/0 | 18,0	intronic	gene:ENSOARG00020001983	.	.	.
4	90466008	T	C	2818.36	1/1 | 0,12	1/1 | 0,8	1/1 | 0,7	0/1 | 3,10	1/1 | 0,11	1/1 | 0,13	0/0 | 8,0	0/1 | 3,5	0/1 | 10,2	0/0 | 14,0	0/1 | 6,8	0/0 | 16,0	intronic	gene:ENSOARG00020001983	.	.	.
4	90466021	C	A	2554.31	1/1 | 0,15	1/1 | 0,9	1/1 | 0,6	0/1 | 3,7	1/1 | 0,11	1/1 | 0,11	0/0 | 8,0	0/1 | 3,5	0/1 | 10,3	0/0 | 14,0	0/1 | 6,7	0/0 | 17,0	intronic	gene:ENSOARG00020001983	.	.	.
4	90466104	A	C	2273.46	1/1 | 0,10	1/1 | 0,7	1/1 | 0,6	0/1 | 1,5	1/1 | 0,13	1/1 | 0,12	0/0 | 13,0	0/0 | 6,0	0/1 | 8,2	0/0 | 13,0	0/1 | 3,6	0/0 | 11,0	intronic	gene:ENSOARG00020001983	.	.	.
4	90466135	G	A	3101.49	1/1 | 0,11	1/1 | 0,11	1/1 | 0,8	0/1 | 1,5	1/1 | 0,12	1/1 | 0,12	0/0 | 14,0	0/1 | 5,4	0/1 | 6,2	0/0 | 14,0	0/1 | 2,7	0/0 | 8,0	intronic	gene:ENSOARG00020001983	.	.	.
4	90466145	A	G	3090.64	1/1 | 0,10	1/1 | 0,12	1/1 | 0,8	0/1 | 1,5	1/1 | 0,12	1/1 | 0,12	0/0 | 14,0	0/1 | 5,5	0/1 | 8,2	0/0 | 12,0	0/1 | 4,6	0/0 | 6,0	intronic	gene:ENSOARG00020001983	.	.	.
4	90466201	A	G	2591.65	1/1 | 0,8	1/1 | 0,12	1/1 | 0,12	0/1 | 1,4	1/1 | 0,13	1/1 | 0,8	0/0 | 7,0	0/1 | 4,5	0/0 | 12,0	0/0 | 11,0	0/1 | 4,8	0/0 | 4,0	intronic	gene:ENSOARG00020001983	.	.	.
4	90466339	A	G	2258.84	1/1 | 0,9	1/1 | 0,9	1/1 | 0,10	0/1 | 3,3	1/1 | 0,11	1/1 | 0,7	0/0 | 10,0	0/1 | 5,5	0/1 | 10,2	0/0 | 13,0	0/1 | 5,5	0/0 | 7,0	intronic	gene:ENSOARG00020001983	.	.	.
[truncated: 5,022 more rows]
