# Supplementary material for: A Study of the Resistance of Hu Sheep Lambs to Escherichia coli F17 Based on Whole Genome Sequencing
Source: Animals (Basel). 2024 Jan 3;14(1):161. doi: 10.3390/ani14010161 (PMC10778179; doi:10.3390/ani14010161)
Supplement: Supplementary file 1 [file animals-14-00161-s001.zip › TableS2.xls]

#GO_classify1	GO_classify2	diff-Total	Gene
#Total_gene		378
biological process	biological adhesion	52	gene:ENSOARG00020000438; gene:ENSOARG00020001060; gene:ENSOARG00020001346; gene:ENSOARG00020001365; gene:ENSOARG00020001627; gene:ENSOARG00020002425; gene:ENSOARG00020003986; gene:ENSOARG00020004041; gene:ENSOARG00020004123; gene:ENSOARG00020004343; gene:ENSOARG00020004875; gene:ENSOARG00020005059; gene:ENSOARG00020005901; gene:ENSOARG00020006413; gene:ENSOARG00020006501; gene:ENSOARG00020007252;…
biological process	biological regulation	227	gene:ENSOARG00020000139; gene:ENSOARG00020000253; gene:ENSOARG00020000401; gene:ENSOARG00020000438; gene:ENSOARG00020000964; gene:ENSOARG00020000984; gene:ENSOARG00020000985; gene:ENSOARG00020001005; gene:ENSOARG00020001034; gene:ENSOARG00020001104; gene:ENSOARG00020001172; gene:ENSOARG00020001346; gene:ENSOARG00020001365; gene:ENSOARG00020001627; gene:ENSOARG00020001796; gene:ENSOARG00020001805;…
biological process	cellular component organization or biogenesis	124	gene:ENSOARG00020000139; gene:ENSOARG00020000253; gene:ENSOARG00020000438; gene:ENSOARG00020000964; gene:ENSOARG00020000984; gene:ENSOARG00020000985; gene:ENSOARG00020001060; gene:ENSOARG00020001104; gene:ENSOARG00020001265; gene:ENSOARG00020001336; gene:ENSOARG00020001346; gene:ENSOARG00020001365; gene:ENSOARG00020001627; gene:ENSOARG00020001796; gene:ENSOARG00020001805; gene:ENSOARG00020001821;…
biological process	cellular process	293	gene:ENSOARG00020000139; gene:ENSOARG00020000253; gene:ENSOARG00020000401; gene:ENSOARG00020000438; gene:ENSOARG00020000459; gene:ENSOARG00020000964; gene:ENSOARG00020000984; gene:ENSOARG00020000985; gene:ENSOARG00020001005; gene:ENSOARG00020001034; gene:ENSOARG00020001060; gene:ENSOARG00020001104; gene:ENSOARG00020001172; gene:ENSOARG00020001265; gene:ENSOARG00020001336; gene:ENSOARG00020001346;…
biological process	developmental process	128	gene:ENSOARG00020000139; gene:ENSOARG00020000253; gene:ENSOARG00020000401; gene:ENSOARG00020000438; gene:ENSOARG00020000964; gene:ENSOARG00020001060; gene:ENSOARG00020001346; gene:ENSOARG00020001627; gene:ENSOARG00020001796; gene:ENSOARG00020002120; gene:ENSOARG00020002247; gene:ENSOARG00020002425; gene:ENSOARG00020003030; gene:ENSOARG00020003065; gene:ENSOARG00020003135; gene:ENSOARG00020003212;…
biological process	establishment of localization	96	gene:ENSOARG00020000139; gene:ENSOARG00020000438; gene:ENSOARG00020000964; gene:ENSOARG00020000984; gene:ENSOARG00020001005; gene:ENSOARG00020001034; gene:ENSOARG00020001104; gene:ENSOARG00020001172; gene:ENSOARG00020001336; gene:ENSOARG00020001627; gene:ENSOARG00020002102; gene:ENSOARG00020002353; gene:ENSOARG00020002825; gene:ENSOARG00020002959; gene:ENSOARG00020003030; gene:ENSOARG00020003135;…
biological process	growth	23	gene:ENSOARG00020000139; gene:ENSOARG00020000984; gene:ENSOARG00020002425; gene:ENSOARG00020002572; gene:ENSOARG00020003986; gene:ENSOARG00020004123; gene:ENSOARG00020007192; gene:ENSOARG00020007577; gene:ENSOARG00020008990; gene:ENSOARG00020010162; gene:ENSOARG00020011504; gene:ENSOARG00020013230; gene:ENSOARG00020013676; gene:ENSOARG00020014065; gene:ENSOARG00020014242; gene:ENSOARG00020018731;…
biological process	immune system process	32	gene:ENSOARG00020001383; gene:ENSOARG00020003281; gene:ENSOARG00020003711; gene:ENSOARG00020003906; gene:ENSOARG00020003986; gene:ENSOARG00020004041; gene:ENSOARG00020004049; gene:ENSOARG00020004123; gene:ENSOARG00020004383; gene:ENSOARG00020005059; gene:ENSOARG00020005751; gene:ENSOARG00020007192; gene:ENSOARG00020007855; gene:ENSOARG00020008590; gene:ENSOARG00020008775; gene:ENSOARG00020009309;…
biological process	localization	125	gene:ENSOARG00020000139; gene:ENSOARG00020000438; gene:ENSOARG00020000964; gene:ENSOARG00020000984; gene:ENSOARG00020001005; gene:ENSOARG00020001034; gene:ENSOARG00020001060; gene:ENSOARG00020001104; gene:ENSOARG00020001172; gene:ENSOARG00020001336; gene:ENSOARG00020001627; gene:ENSOARG00020002102; gene:ENSOARG00020002353; gene:ENSOARG00020002425; gene:ENSOARG00020002825; gene:ENSOARG00020002959;…
biological process	locomotion	45	gene:ENSOARG00020001060; gene:ENSOARG00020001346; gene:ENSOARG00020001627; gene:ENSOARG00020002425; gene:ENSOARG00020003030; gene:ENSOARG00020003986; gene:ENSOARG00020004041; gene:ENSOARG00020004123; gene:ENSOARG00020004343; gene:ENSOARG00020005059; gene:ENSOARG00020005901; gene:ENSOARG00020007192; gene:ENSOARG00020007577; gene:ENSOARG00020007855; gene:ENSOARG00020008510; gene:ENSOARG00020010162;…
biological process	metabolic process	180	gene:ENSOARG00020000401; gene:ENSOARG00020000459; gene:ENSOARG00020000964; gene:ENSOARG00020000985; gene:ENSOARG00020001034; gene:ENSOARG00020001060; gene:ENSOARG00020001104; gene:ENSOARG00020001172; gene:ENSOARG00020001796; gene:ENSOARG00020001805; gene:ENSOARG00020001816; gene:ENSOARG00020001821; gene:ENSOARG00020001908; gene:ENSOARG00020002425; gene:ENSOARG00020002809; gene:ENSOARG00020002820;…
biological process	multi-organism process	30	gene:ENSOARG00020000356; gene:ENSOARG00020001627; gene:ENSOARG00020001805; gene:ENSOARG00020001821; gene:ENSOARG00020003212; gene:ENSOARG00020003281; gene:ENSOARG00020003711; gene:ENSOARG00020004123; gene:ENSOARG00020004832; gene:ENSOARG00020005745; gene:ENSOARG00020005751; gene:ENSOARG00020005882; gene:ENSOARG00020007192; gene:ENSOARG00020007252; gene:ENSOARG00020009859; gene:ENSOARG00020012678;…
biological process	multicellular organismal process	150	gene:ENSOARG00020000139; gene:ENSOARG00020000253; gene:ENSOARG00020000401; gene:ENSOARG00020000438; gene:ENSOARG00020000964; gene:ENSOARG00020000984; gene:ENSOARG00020001060; gene:ENSOARG00020001213; gene:ENSOARG00020001346; gene:ENSOARG00020001627; gene:ENSOARG00020001796; gene:ENSOARG00020001805; gene:ENSOARG00020001821; gene:ENSOARG00020002102; gene:ENSOARG00020002120; gene:ENSOARG00020002247;…
biological process	negative regulation of biological process	86	gene:ENSOARG00020000253; gene:ENSOARG00020000438; gene:ENSOARG00020000964; gene:ENSOARG00020000985; gene:ENSOARG00020001627; gene:ENSOARG00020001796; gene:ENSOARG00020002353; gene:ENSOARG00020002425; gene:ENSOARG00020002572; gene:ENSOARG00020003030; gene:ENSOARG00020003385; gene:ENSOARG00020003418; gene:ENSOARG00020003525; gene:ENSOARG00020003906; gene:ENSOARG00020003986; gene:ENSOARG00020004041;…
biological process	positive regulation of biological process	112	gene:ENSOARG00020000139; gene:ENSOARG00020000401; gene:ENSOARG00020000438; gene:ENSOARG00020000964; gene:ENSOARG00020001104; gene:ENSOARG00020001346; gene:ENSOARG00020001365; gene:ENSOARG00020001627; gene:ENSOARG00020001796; gene:ENSOARG00020002425; gene:ENSOARG00020002839; gene:ENSOARG00020003030; gene:ENSOARG00020003107; gene:ENSOARG00020003281; gene:ENSOARG00020003385; gene:ENSOARG00020003711;…
biological process	regulation of biological process	208	gene:ENSOARG00020000139; gene:ENSOARG00020000253; gene:ENSOARG00020000401; gene:ENSOARG00020000438; gene:ENSOARG00020000964; gene:ENSOARG00020000984; gene:ENSOARG00020000985; gene:ENSOARG00020001005; gene:ENSOARG00020001034; gene:ENSOARG00020001104; gene:ENSOARG00020001172; gene:ENSOARG00020001346; gene:ENSOARG00020001365; gene:ENSOARG00020001627; gene:ENSOARG00020001796; gene:ENSOARG00020001805;…
biological process	reproduction	16	gene:ENSOARG00020003212; gene:ENSOARG00020004123; gene:ENSOARG00020005745; gene:ENSOARG00020009859; gene:ENSOARG00020014065; gene:ENSOARG00020014695; gene:ENSOARG00020015867; gene:ENSOARG00020017436; gene:ENSOARG00020019118; gene:ENSOARG00020019145; gene:ENSOARG00020021141; gene:ENSOARG00020021236; gene:ENSOARG00020021734; gene:ENSOARG00020021981; gene:ENSOARG00020022779; gene:ENSOARG00020023836
biological process	reproductive process	16	gene:ENSOARG00020003212; gene:ENSOARG00020004123; gene:ENSOARG00020005745; gene:ENSOARG00020009859; gene:ENSOARG00020014065; gene:ENSOARG00020014695; gene:ENSOARG00020015867; gene:ENSOARG00020017436; gene:ENSOARG00020019118; gene:ENSOARG00020019145; gene:ENSOARG00020021141; gene:ENSOARG00020021236; gene:ENSOARG00020021734; gene:ENSOARG00020021981; gene:ENSOARG00020022779; gene:ENSOARG00020023836
biological process	response to stimulus	161	gene:ENSOARG00020000139; gene:ENSOARG00020000253; gene:ENSOARG00020000356; gene:ENSOARG00020000438; gene:ENSOARG00020000964; gene:ENSOARG00020001060; gene:ENSOARG00020001346; gene:ENSOARG00020001383; gene:ENSOARG00020001627; gene:ENSOARG00020001796; gene:ENSOARG00020001805; gene:ENSOARG00020001821; gene:ENSOARG00020002102; gene:ENSOARG00020002120; gene:ENSOARG00020002353; gene:ENSOARG00020002425;…
biological process	rhythmic process	5	gene:ENSOARG00020000438; gene:ENSOARG00020002102; gene:ENSOARG00020012376; gene:ENSOARG00020012525; gene:ENSOARG00020014065
biological process	signaling	133	gene:ENSOARG00020000139; gene:ENSOARG00020000253; gene:ENSOARG00020000438; gene:ENSOARG00020000964; gene:ENSOARG00020001005; gene:ENSOARG00020001034; gene:ENSOARG00020001336; gene:ENSOARG00020001346; gene:ENSOARG00020001627; gene:ENSOARG00020001796; gene:ENSOARG00020001805; gene:ENSOARG00020001821; gene:ENSOARG00020002102; gene:ENSOARG00020002120; gene:ENSOARG00020002353; gene:ENSOARG00020002572;…
cellular component	cell	333	gene:ENSOARG00020000139; gene:ENSOARG00020000253; gene:ENSOARG00020000356; gene:ENSOARG00020000401; gene:ENSOARG00020000438; gene:ENSOARG00020000459; gene:ENSOARG00020000939; gene:ENSOARG00020000964; gene:ENSOARG00020000984; gene:ENSOARG00020000985; gene:ENSOARG00020001005; gene:ENSOARG00020001034; gene:ENSOARG00020001060; gene:ENSOARG00020001104; gene:ENSOARG00020001129; gene:ENSOARG00020001172;…
cellular component	cell junction	55	gene:ENSOARG00020000139; gene:ENSOARG00020000438; gene:ENSOARG00020001005; gene:ENSOARG00020001336; gene:ENSOARG00020001627; gene:ENSOARG00020002102; gene:ENSOARG00020002425; gene:ENSOARG00020004041; gene:ENSOARG00020004049; gene:ENSOARG00020004123; gene:ENSOARG00020004343; gene:ENSOARG00020004383; gene:ENSOARG00020004644; gene:ENSOARG00020004875; gene:ENSOARG00020005059; gene:ENSOARG00020006414;…
cellular component	cell part	333	gene:ENSOARG00020000139; gene:ENSOARG00020000253; gene:ENSOARG00020000356; gene:ENSOARG00020000401; gene:ENSOARG00020000438; gene:ENSOARG00020000459; gene:ENSOARG00020000939; gene:ENSOARG00020000964; gene:ENSOARG00020000984; gene:ENSOARG00020000985; gene:ENSOARG00020001005; gene:ENSOARG00020001034; gene:ENSOARG00020001060; gene:ENSOARG00020001104; gene:ENSOARG00020001129; gene:ENSOARG00020001172;…
cellular component	extracellular matrix	8	gene:ENSOARG00020001060; gene:ENSOARG00020001365; gene:ENSOARG00020005901; gene:ENSOARG00020006413; gene:ENSOARG00020015867; gene:ENSOARG00020018716; gene:ENSOARG00020019523; gene:ENSOARG00020020146
cellular component	extracellular matrix part	1	gene:ENSOARG00020006413
cellular component	extracellular region	70	gene:ENSOARG00020000675; gene:ENSOARG00020001060; gene:ENSOARG00020001346; gene:ENSOARG00020001365; gene:ENSOARG00020001383; gene:ENSOARG00020002125; gene:ENSOARG00020002425; gene:ENSOARG00020002603; gene:ENSOARG00020002687; gene:ENSOARG00020002809; gene:ENSOARG00020003211; gene:ENSOARG00020003261; gene:ENSOARG00020003525; gene:ENSOARG00020004123; gene:ENSOARG00020004890; gene:ENSOARG00020005041;…
cellular component	extracellular region part	45	gene:ENSOARG00020001060; gene:ENSOARG00020001346; gene:ENSOARG00020001365; gene:ENSOARG00020001383; gene:ENSOARG00020002809; gene:ENSOARG00020003211; gene:ENSOARG00020003261; gene:ENSOARG00020004123; gene:ENSOARG00020005622; gene:ENSOARG00020005724; gene:ENSOARG00020005901; gene:ENSOARG00020006413; gene:ENSOARG00020008510; gene:ENSOARG00020008990; gene:ENSOARG00020010834; gene:ENSOARG00020011504;…
cellular component	macromolecular complex	100	gene:ENSOARG00020000438; gene:ENSOARG00020000964; gene:ENSOARG00020000985; gene:ENSOARG00020001034; gene:ENSOARG00020001172; gene:ENSOARG00020001627; gene:ENSOARG00020002102; gene:ENSOARG00020003107; gene:ENSOARG00020003123; gene:ENSOARG00020003281; gene:ENSOARG00020003418; gene:ENSOARG00020003448; gene:ENSOARG00020003711; gene:ENSOARG00020003906; gene:ENSOARG00020004041; gene:ENSOARG00020004049;…
cellular component	membrane	214	gene:ENSOARG00020000139; gene:ENSOARG00020000356; gene:ENSOARG00020000438; gene:ENSOARG00020000887; gene:ENSOARG00020000964; gene:ENSOARG00020000984; gene:ENSOARG00020000985; gene:ENSOARG00020001005; gene:ENSOARG00020001034; gene:ENSOARG00020001104; gene:ENSOARG00020001172; gene:ENSOARG00020001213; gene:ENSOARG00020001222; gene:ENSOARG00020001336; gene:ENSOARG00020001346; gene:ENSOARG00020001627;…
cellular component	membrane part	160	gene:ENSOARG00020000139; gene:ENSOARG00020000356; gene:ENSOARG00020000438; gene:ENSOARG00020000887; gene:ENSOARG00020000964; gene:ENSOARG00020000985; gene:ENSOARG00020001034; gene:ENSOARG00020001104; gene:ENSOARG00020001172; gene:ENSOARG00020001222; gene:ENSOARG00020001336; gene:ENSOARG00020001346; gene:ENSOARG00020001627; gene:ENSOARG00020001908; gene:ENSOARG00020001983; gene:ENSOARG00020002102;…
cellular component	membrane-enclosed lumen	76	gene:ENSOARG00020000356; gene:ENSOARG00020000401; gene:ENSOARG00020000459; gene:ENSOARG00020000984; gene:ENSOARG00020001060; gene:ENSOARG00020001129; gene:ENSOARG00020001265; gene:ENSOARG00020001627; gene:ENSOARG00020002687; gene:ENSOARG00020002820; gene:ENSOARG00020003123; gene:ENSOARG00020003385; gene:ENSOARG00020003418; gene:ENSOARG00020003448; gene:ENSOARG00020004123; gene:ENSOARG00020004299;…
cellular component	organelle	246	gene:ENSOARG00020000139; gene:ENSOARG00020000253; gene:ENSOARG00020000356; gene:ENSOARG00020000401; gene:ENSOARG00020000438; gene:ENSOARG00020000459; gene:ENSOARG00020000939; gene:ENSOARG00020000964; gene:ENSOARG00020000984; gene:ENSOARG00020000985; gene:ENSOARG00020001005; gene:ENSOARG00020001060; gene:ENSOARG00020001104; gene:ENSOARG00020001129; gene:ENSOARG00020001213; gene:ENSOARG00020001265;…
cellular component	organelle part	161	gene:ENSOARG00020000139; gene:ENSOARG00020000356; gene:ENSOARG00020000401; gene:ENSOARG00020000438; gene:ENSOARG00020000459; gene:ENSOARG00020000964; gene:ENSOARG00020000984; gene:ENSOARG00020000985; gene:ENSOARG00020001005; gene:ENSOARG00020001060; gene:ENSOARG00020001104; gene:ENSOARG00020001129; gene:ENSOARG00020001265; gene:ENSOARG00020001336; gene:ENSOARG00020001627; gene:ENSOARG00020001908;…
cellular component	synapse	52	gene:ENSOARG00020000139; gene:ENSOARG00020000438; gene:ENSOARG00020001005; gene:ENSOARG00020001034; gene:ENSOARG00020001104; gene:ENSOARG00020001336; gene:ENSOARG00020001627; gene:ENSOARG00020001805; gene:ENSOARG00020001821; gene:ENSOARG00020002102; gene:ENSOARG00020002425; gene:ENSOARG00020004123; gene:ENSOARG00020004383; gene:ENSOARG00020004644; gene:ENSOARG00020005901; gene:ENSOARG00020006414;…
cellular component	synapse part	40	gene:ENSOARG00020000139; gene:ENSOARG00020000438; gene:ENSOARG00020001005; gene:ENSOARG00020001336; gene:ENSOARG00020001627; gene:ENSOARG00020002102; gene:ENSOARG00020004123; gene:ENSOARG00020004383; gene:ENSOARG00020004644; gene:ENSOARG00020005901; gene:ENSOARG00020006414; gene:ENSOARG00020008775; gene:ENSOARG00020011044; gene:ENSOARG00020011350; gene:ENSOARG00020011504; gene:ENSOARG00020013404;…
molecular function	binding	281	gene:ENSOARG00020000401; gene:ENSOARG00020000438; gene:ENSOARG00020000459; gene:ENSOARG00020000887; gene:ENSOARG00020000964; gene:ENSOARG00020000984; gene:ENSOARG00020000985; gene:ENSOARG00020001005; gene:ENSOARG00020001034; gene:ENSOARG00020001060; gene:ENSOARG00020001104; gene:ENSOARG00020001129; gene:ENSOARG00020001172; gene:ENSOARG00020001213; gene:ENSOARG00020001336; gene:ENSOARG00020001346;…
molecular function	catalytic activity	101	gene:ENSOARG00020000459; gene:ENSOARG00020000964; gene:ENSOARG00020001796; gene:ENSOARG00020001805; gene:ENSOARG00020001821; gene:ENSOARG00020002572; gene:ENSOARG00020002603; gene:ENSOARG00020002820; gene:ENSOARG00020002839; gene:ENSOARG00020002959; gene:ENSOARG00020003123; gene:ENSOARG00020003135; gene:ENSOARG00020003229; gene:ENSOARG00020003281; gene:ENSOARG00020003418; gene:ENSOARG00020003485;…
molecular function	channel regulator activity	7	gene:ENSOARG00020001172; gene:ENSOARG00020001627; gene:ENSOARG00020010834; gene:ENSOARG00020013080; gene:ENSOARG00020015228; gene:ENSOARG00020020607; gene:ENSOARG00020025105
molecular function	enzyme regulator activity	21	gene:ENSOARG00020004041; gene:ENSOARG00020004123; gene:ENSOARG00020005700; gene:ENSOARG00020009104; gene:ENSOARG00020011504; gene:ENSOARG00020011866; gene:ENSOARG00020011878; gene:ENSOARG00020012050; gene:ENSOARG00020013023; gene:ENSOARG00020014357; gene:ENSOARG00020014406; gene:ENSOARG00020014732; gene:ENSOARG00020018324; gene:ENSOARG00020019274; gene:ENSOARG00020021670; gene:ENSOARG00020023322;…
molecular function	molecular transducer activity	26	gene:ENSOARG00020000438; gene:ENSOARG00020001346; gene:ENSOARG00020001627; gene:ENSOARG00020003107; gene:ENSOARG00020003269; gene:ENSOARG00020003281; gene:ENSOARG00020003385; gene:ENSOARG00020003711; gene:ENSOARG00020004299; gene:ENSOARG00020004644; gene:ENSOARG00020005268; gene:ENSOARG00020011044; gene:ENSOARG00020011610; gene:ENSOARG00020011969; gene:ENSOARG00020012192; gene:ENSOARG00020012525;…
molecular function	receptor regulator activity	6	gene:ENSOARG00020006413; gene:ENSOARG00020012153; gene:ENSOARG00020019028; gene:ENSOARG00020019523; gene:ENSOARG00020022080; gene:ENSOARG00020024724
molecular function	structural molecule activity	10	gene:ENSOARG00020000985; gene:ENSOARG00020001060; gene:ENSOARG00020001365; gene:ENSOARG00020005415; gene:ENSOARG00020005901; gene:ENSOARG00020006413; gene:ENSOARG00020011339; gene:ENSOARG00020018731; gene:ENSOARG00020024728; gene:ENSOARG00020026178
molecular function	translation regulator activity	2	gene:ENSOARG00020019809; gene:ENSOARG00020024789
molecular function	transporter activity	26	gene:ENSOARG00020001172; gene:ENSOARG00020002102; gene:ENSOARG00020002825; gene:ENSOARG00020003030; gene:ENSOARG00020003135; gene:ENSOARG00020003229; gene:ENSOARG00020003485; gene:ENSOARG00020004383; gene:ENSOARG00020004644; gene:ENSOARG00020005350; gene:ENSOARG00020011903; gene:ENSOARG00020012309; gene:ENSOARG00020013602; gene:ENSOARG00020014695; gene:ENSOARG00020015228; gene:ENSOARG00020015893;…
