# Supplementary material for: A Study of the Resistance of Hu Sheep Lambs to Escherichia coli F17 Based on Whole Genome Sequencing
Source: Animals (Basel). 2024 Jan 3;14(1):161. doi: 10.3390/ani14010161 (PMC10778179; doi:10.3390/ani14010161)
Supplement: Supplementary file 1 [file animals-14-00161-s001.zip › TableS3.xls]

id	Term	Classification_level1	Classification_level2	ListHits	p-value	Enrichment_score	geneID	hyperlink_only_excel
ko04713	Circadian entrainment	Organismal Systems	Environmental adaptation	6	0.000786749171123234	5.31944444444444	gene:ENSOARG00020001104;gene:ENSOARG00020014242;gene:ENSOARG00020017749;gene:ENSOARG00020019907;gene:ENSOARG00020023836;gene:ENSOARG00020025105	=HYPERLINK("../../3.KEGG_map/all-Total/ko04713.html","ko04713")
ko04911	Insulin secretion	Organismal Systems	Endocrine system	5	0.0010146016927094	6.29934210526316	gene:ENSOARG00020014242;gene:ENSOARG00020017470;gene:ENSOARG00020019907;gene:ENSOARG00020023836;gene:ENSOARG00020025105	=HYPERLINK("../../3.KEGG_map/all-Total/ko04911.html","ko04911")
ko04361	Axon regeneration	Organismal Systems	Development and regeneration	5	0.00268010064734954	5.09308510638298	gene:ENSOARG00020001346;gene:ENSOARG00020001805;gene:ENSOARG00020005790;gene:ENSOARG00020023836;gene:ENSOARG00020024789	=HYPERLINK("../../3.KEGG_map/all-Total/ko04361.html","ko04361")
ko04724	Glutamatergic synapse	Organismal Systems	Nervous system	5	0.00670335068905594	4.12715517241379	gene:ENSOARG00020004541;gene:ENSOARG00020004644;gene:ENSOARG00020017749;gene:ENSOARG00020023836;gene:ENSOARG00020025105	=HYPERLINK("../../3.KEGG_map/all-Total/ko04724.html","ko04724")
ko04720	Long-term potentiation	Organismal Systems	Nervous system	4	0.00828897028646676	4.91025641025641	gene:ENSOARG00020014242;gene:ENSOARG00020017749;gene:ENSOARG00020023836;gene:ENSOARG00020025105	=HYPERLINK("../../3.KEGG_map/all-Total/ko04720.html","ko04720")
ko00970	Aminoacyl-tRNA biosynthesis	Genetic Information Processing	Translation	2	0.00844359076483284	13.6785714285714	gene:ENSOARG00020025055;gene:ENSOARG00020025086	=HYPERLINK("../../3.KEGG_map/all-Total/ko00970.html","ko00970")
ko00561	Glycerolipid metabolism	Metabolism	Lipid metabolism	3	0.00887279598288225	6.83928571428571	gene:ENSOARG00020001805;gene:ENSOARG00020005790;gene:ENSOARG00020024422	=HYPERLINK("../../3.KEGG_map/all-Total/ko00561.html","ko00561")
ko04360	Axon guidance	Organismal Systems	Development and regeneration	6	0.0105029250913626	3.19166666666667	gene:ENSOARG00020001346;gene:ENSOARG00020001570;gene:ENSOARG00020004299;gene:ENSOARG00020014242;gene:ENSOARG00020016246;gene:ENSOARG00020019523	=HYPERLINK("../../3.KEGG_map/all-Total/ko04360.html","ko04360")
ko03440	Homologous recombination	Genetic Information Processing	Replication and repair	2	0.0140884506858113	10.6388888888889	gene:ENSOARG00020003550;gene:ENSOARG00020021699	=HYPERLINK("../../3.KEGG_map/all-Total/ko03440.html","ko03440")
ko04730	Long-term depression	Organismal Systems	Nervous system	4	0.0147408846067935	4.16304347826087	gene:ENSOARG00020017749;gene:ENSOARG00020021077;gene:ENSOARG00020023836;gene:ENSOARG00020025105	=HYPERLINK("../../3.KEGG_map/all-Total/ko04730.html","ko04730")
ko04916	Melanogenesis	Organismal Systems	Endocrine system	4	0.0170372782714606	3.98958333333333	gene:ENSOARG00020014242;gene:ENSOARG00020019145;gene:ENSOARG00020023836;gene:ENSOARG00020025105	=HYPERLINK("../../3.KEGG_map/all-Total/ko04916.html","ko04916")
ko04072	Phospholipase D signaling pathway	Environmental Information Processing	Signal transduction	5	0.0202424107966719	3.14967105263158	gene:ENSOARG00020001805;gene:ENSOARG00020004541;gene:ENSOARG00020005790;gene:ENSOARG00020023836;gene:ENSOARG00020024422	=HYPERLINK("../../3.KEGG_map/all-Total/ko04072.html","ko04072")
ko04070	Phosphatidylinositol signaling system	Environmental Information Processing	Signal transduction	4	0.0237206402097176	3.61320754716981	gene:ENSOARG00020001805;gene:ENSOARG00020005790;gene:ENSOARG00020023836;gene:ENSOARG00020025105	=HYPERLINK("../../3.KEGG_map/all-Total/ko04070.html","ko04070")
ko04310	Wnt signaling pathway	Environmental Information Processing	Signal transduction	5	0.0247078825760516	2.9921875	gene:ENSOARG00020014242;gene:ENSOARG00020019145;gene:ENSOARG00020023836;gene:ENSOARG00020025105;gene:ENSOARG00020025892	=HYPERLINK("../../3.KEGG_map/all-Total/ko04310.html","ko04310")
ko05031	Amphetamine addiction	Human Diseases	Substance dependence	3	0.0281037919520579	4.48828125	gene:ENSOARG00020014242;gene:ENSOARG00020017749;gene:ENSOARG00020025105	=HYPERLINK("../../3.KEGG_map/all-Total/ko05031.html","ko05031")
ko04919	Thyroid hormone signaling pathway	Organismal Systems	Endocrine system	4	0.031803758961026	3.30172413793103	gene:ENSOARG00020011969;gene:ENSOARG00020019145;gene:ENSOARG00020023836;gene:ENSOARG00020025105	=HYPERLINK("../../3.KEGG_map/all-Total/ko04919.html","ko04919")
ko04392	Hippo signaling pathway - multiple species	Environmental Information Processing	Signal transduction	2	0.0332962559131983	6.83928571428571	gene:ENSOARG00020011486;gene:ENSOARG00020020483	=HYPERLINK("../../3.KEGG_map/all-Total/ko04392.html","ko04392")
ko04725	Cholinergic synapse	Organismal Systems	Nervous system	4	0.0354394753751647	3.19166666666667	gene:ENSOARG00020014242;gene:ENSOARG00020023836;gene:ENSOARG00020025105;gene:ENSOARG00020026210	=HYPERLINK("../../3.KEGG_map/all-Total/ko04725.html","ko04725")
ko04728	Dopaminergic synapse	Organismal Systems	Nervous system	5	0.0369564578925256	2.68960674157303	gene:ENSOARG00020014242;gene:ENSOARG00020017749;gene:ENSOARG00020021670;gene:ENSOARG00020023836;gene:ENSOARG00020025105	=HYPERLINK("../../3.KEGG_map/all-Total/ko04728.html","ko04728")
ko04726	Serotonergic synapse	Organismal Systems	Nervous system	4	0.0373445084110055	3.13934426229508	gene:ENSOARG00020004123;gene:ENSOARG00020022887;gene:ENSOARG00020023836;gene:ENSOARG00020025105	=HYPERLINK("../../3.KEGG_map/all-Total/ko04726.html","ko04726")
